# Supplementary material for: Whole‐genome sequencing bulked segregant analysis uncovered FW7, a Fusarium wilt resistance gene masked by epistasis in octoploid strawberry
Source: Plant Genome. 2025 Oct 22;18(4):e70136. doi: 10.1002/tpg2.70136 (PMC12541573; doi:10.1002/tpg2.70136)
Supplement: Supplementary file 1 — Supplemental File S1. Fusarium wilt race 1 resistance scores for 350 ‘Earliglow’ S1 n=350 individuals recorded on seven different dates six to 12 weeks post‐inoculation. Supplemental File S2. 50K array SNP genotypes (k=49,483) for an ‘Earliglow’ S1 family (n=327). Supplemental File S3. Fusarium wilt race 1 resistance scores for 109 ‘Earliglow’ S2 individuals recorded on four different dates six to 12 weeks post‐inoculation. Supplemental File S4. Genotypic data for ‘Earliglow’ S2 n=90 progeny and m=8,925 variants after filtering from the 50K SNP array. Supplemental File S5. Genotypic data for ‘Earliglow’ S2 progeny from the bulked‐segregant analysis in VCF format including data from four bulks with m=5,279,933 variants. Supplemental File S6. Allele‐specific forward and common reverse primer sequences for KASP markers targeting SNPs associated with the FW6 locus on chromosome 2B. The physical positions reported for these SNPs are in the ‘Royal Royce’ genome. Supplemental File S7. Genome assembly statistics for ‘Royal Royce’, ‘Earliglow1’, and ‘Earliglow2’ genomes. Supplemental Fig. S1. Number of genetic variants discovered between DNA sequence bulks of Fusarium wilt resistant and susceptible S2 individuals across the ‘Earliglow’ genome. Supplemental Fig. S2. Allele frequency differences for genetic variants identified between DNA sequence bulks of Fusarium wilt resistant and susceptible S2 individuals across the ‘Earliglow’ genome. Supplemental Fig. S3. Synteny among genes in ‘Royal Royce’, ‘Earliglow‐R’, and ‘Earliglow‐S’ genomic segments spanning the FW7 locus. ‘Royal Royce’ gene identifiers are shown for the 12 candidate disease resistance genes documented in Table 5. Supplemental Fig. S4. Predicted protein domains of FW7 candidate genes. [file TPG2-18-e70136-s001.zip › Supplementary data/Supplemental File S1 Phenotypic Data - Earliglow S1.csv]

UC_ID	UC_ALIAS	YEAR	LOC	COND	DATE	TIMEPOINT	SCORE
20A825P600	NA	2022	Davis	OF	5/31/22	1	1
20A825P601	NA	2022	Davis	OF	5/31/22	1	1
20A825P602	NA	2022	Davis	OF	5/31/22	1	1
20A825P603	NA	2022	Davis	OF	5/31/22	1	1
20A825P604	NA	2022	Davis	OF	5/31/22	1	1
20A825P605	NA	2022	Davis	OF	5/31/22	1	1
20A825P606	NA	2022	Davis	OF	5/31/22	1	1
20A825P607	NA	2022	Davis	OF	5/31/22	1	1
20A825P608	NA	2022	Davis	OF	5/31/22	1	1
20A825P609	NA	2022	Davis	OF	5/31/22	1	1
20A825P610	NA	2022	Davis	OF	5/31/22	1	1
20A825P611	NA	2022	Davis	OF	5/31/22	1	1
20A825P612	NA	2022	Davis	OF	5/31/22	1	1
20A825P613	NA	2022	Davis	OF	5/31/22	1	1
20A825P614	NA	2022	Davis	OF	5/31/22	1	1
20A825P615	NA	2022	Davis	OF	5/31/22	1	1
20A825P616	NA	2022	Davis	OF	5/31/22	1	1
20A825P617	NA	2022	Davis	OF	5/31/22	1	1
20A825P618	NA	2022	Davis	OF	5/31/22	1	1
20A825P619	NA	2022	Davis	OF	5/31/22	1	1
20A825P620	NA	2022	Davis	OF	5/31/22	1	1
20A825P621	NA	2022	Davis	OF	5/31/22	1	1
20A825P622	NA	2022	Davis	OF	5/31/22	1	1
20A825P623	NA	2022	Davis	OF	5/31/22	1	1
20A825P624	NA	2022	Davis	OF	5/31/22	1	1
20A825P625	NA	2022	Davis	OF	5/31/22	1	1
20A825P626	NA	2022	Davis	OF	5/31/22	1	1
20A825P627	NA	2022	Davis	OF	5/31/22	1	2
20A825P628	NA	2022	Davis	OF	5/31/22	1	1
20A825P629	NA	2022	Davis	OF	5/31/22	1	1
20A825P630	NA	2022	Davis	OF	5/31/22	1	1
20A825P631	NA	2022	Davis	OF	5/31/22	1	1
20A825P632	NA	2022	Davis	OF	5/31/22	1	1
20A825P633	NA	2022	Davis	OF	5/31/22	1	1
20A825P634	NA	2022	Davis	OF	5/31/22	1	1
20A825P635	NA	2022	Davis	OF	5/31/22	1	1
20A825P636	NA	2022	Davis	OF	5/31/22	1	1
20A825P637	NA	2022	Davis	OF	5/31/22	1	1
20A825P638	NA	2022	Davis	OF	5/31/22	1	1
20A825P639	NA	2022	Davis	OF	5/31/22	1	1
20A825P640	NA	2022	Davis	OF	5/31/22	1	2
20A825P641	NA	2022	Davis	OF	5/31/22	1	1
20A825P642	NA	2022	Davis	OF	5/31/22	1	1
20A825P643	NA	2022	Davis	OF	5/31/22	1	1
20A825P644	NA	2022	Davis	OF	5/31/22	1	1
20A825P645	NA	2022	Davis	OF	5/31/22	1	1
20A825P646	NA	2022	Davis	OF	5/31/22	1	1
20A825P647	NA	2022	Davis	OF	5/31/22	1	1
20A825P648	NA	2022	Davis	OF	5/31/22	1	1
20A825P649	NA	2022	Davis	OF	5/31/22	1	1
20A825P650	NA	2022	Davis	OF	5/31/22	1	1
20A825P651	NA	2022	Davis	OF	5/31/22	1	1
20A825P652	NA	2022	Davis	OF	5/31/22	1	1
20A825P653	NA	2022	Davis	OF	5/31/22	1	1
20A825P654	NA	2022	Davis	OF	5/31/22	1	1
20A825P655	NA	2022	Davis	OF	5/31/22	1	1
20A825P656	NA	2022	Davis	OF	5/31/22	1	1
20A825P657	NA	2022	Davis	OF	5/31/22	1	1
20A825P658	NA	2022	Davis	OF	5/31/22	1	1
20A825P659	NA	2022	Davis	OF	5/31/22	1	2
20A825P660	NA	2022	Davis	OF	5/31/22	1	1
20A825P661	NA	2022	Davis	OF	5/31/22	1	1
20A825P662	NA	2022	Davis	OF	5/31/22	1	1
20A825P663	NA	2022	Davis	OF	5/31/22	1	1
20A825P664	NA	2022	Davis	OF	5/31/22	1	1
20A825P665	NA	2022	Davis	OF	5/31/22	1	1
20A825P666	NA	2022	Davis	OF	5/31/22	1	1
20A825P667	NA	2022	Davis	OF	5/31/22	1	1
20A825P668	NA	2022	Davis	OF	5/31/22	1	NA
20A825P669	NA	2022	Davis	OF	5/31/22	1	1
20A825P670	NA	2022	Davis	OF	5/31/22	1	5
20A825P671	NA	2022	Davis	OF	5/31/22	1	1
20A825P672	NA	2022	Davis	OF	5/31/22	1	1
20A825P673	NA	2022	Davis	OF	5/31/22	1	1
20A825P674	NA	2022	Davis	OF	5/31/22	1	1
20A825P675	NA	2022	Davis	OF	5/31/22	1	1
20A825P676	NA	2022	Davis	OF	5/31/22	1	1
20A825P677	NA	2022	Davis	OF	5/31/22	1	1
20A825P678	NA	2022	Davis	OF	5/31/22	1	1
20A825P679	NA	2022	Davis	OF	5/31/22	1	1
20A825P680	NA	2022	Davis	OF	5/31/22	1	1
20A825P681	NA	2022	Davis	OF	5/31/22	1	1
20A825P682	NA	2022	Davis	OF	5/31/22	1	1
20A825P683	NA	2022	Davis	OF	5/31/22	1	1
20A825P684	NA	2022	Davis	OF	5/31/22	1	1
20A825P685	NA	2022	Davis	OF	5/31/22	1	1
20A825P686	NA	2022	Davis	OF	5/31/22	1	1
20A825P687	NA	2022	Davis	OF	5/31/22	1	1
20A825P688	NA	2022	Davis	OF	5/31/22	1	1
20A825P689	NA	2022	Davis	OF	5/31/22	1	1
20A825P690	NA	2022	Davis	OF	5/31/22	1	1
20A825P691	NA	2022	Davis	OF	5/31/22	1	1
20A825P692	NA	2022	Davis	OF	5/31/22	1	1
20A825P693	NA	2022	Davis	OF	5/31/22	1	1
20A825P694	NA	2022	Davis	OF	5/31/22	1	1
20A825P695	NA	2022	Davis	OF	5/31/22	1	1
20A825P696	NA	2022	Davis	OF	5/31/22	1	1
20A825P697	NA	2022	Davis	OF	5/31/22	1	1
20A825P698	NA	2022	Davis	OF	5/31/22	1	1
20A825P699	NA	2022	Davis	OF	5/31/22	1	1
20A825P700	NA	2022	Davis	OF	5/31/22	1	1
20A825P701	NA	2022	Davis	OF	5/31/22	1	1
20A825P702	NA	2022	Davis	OF	5/31/22	1	1
20A825P703	NA	2022	Davis	OF	5/31/22	1	1
20A825P704	NA	2022	Davis	OF	5/31/22	1	1
20A825P705	NA	2022	Davis	OF	5/31/22	1	1
20A825P706	NA	2022	Davis	OF	5/31/22	1	1
20A825P707	NA	2022	Davis	OF	5/31/22	1	NA
20A825P708	NA	2022	Davis	OF	5/31/22	1	1
20A825P709	NA	2022	Davis	OF	5/31/22	1	1
20A825P710	NA	2022	Davis	OF	5/31/22	1	1
20A825P711	NA	2022	Davis	OF	5/31/22	1	1
20A825P712	NA	2022	Davis	OF	5/31/22	1	1
20A825P713	NA	2022	Davis	OF	5/31/22	1	1
20A825P714	NA	2022	Davis	OF	5/31/22	1	1
20A825P715	NA	2022	Davis	OF	5/31/22	1	1
20A825P716	NA	2022	Davis	OF	5/31/22	1	1
20A825P717	NA	2022	Davis	OF	5/31/22	1	1
20A825P718	NA	2022	Davis	OF	5/31/22	1	1
20A825P719	NA	2022	Davis	OF	5/31/22	1	1
20A825P720	NA	2022	Davis	OF	5/31/22	1	1
20A825P721	NA	2022	Davis	OF	5/31/22	1	1
20A825P722	NA	2022	Davis	OF	5/31/22	1	1
20A825P723	NA	2022	Davis	OF	5/31/22	1	1
20A825P724	NA	2022	Davis	OF	5/31/22	1	2
20A825P725	NA	2022	Davis	OF	5/31/22	1	1
20A825P726	NA	2022	Davis	OF	5/31/22	1	1
20A825P727	NA	2022	Davis	OF	5/31/22	1	1
20A825P728	NA	2022	Davis	OF	5/31/22	1	1
20A825P729	NA	2022	Davis	OF	5/31/22	1	1
20A825P730	NA	2022	Davis	OF	5/31/22	1	1
20A825P731	NA	2022	Davis	OF	5/31/22	1	1
20A825P732	NA	2022	Davis	OF	5/31/22	1	1
20A825P733	NA	2022	Davis	OF	5/31/22	1	1
20A825P734	NA	2022	Davis	OF	5/31/22	1	1
20A825P735	NA	2022	Davis	OF	5/31/22	1	1
20A825P736	NA	2022	Davis	OF	5/31/22	1	3
20A825P737	NA	2022	Davis	OF	5/31/22	1	1
20A825P738	NA	2022	Davis	OF	5/31/22	1	1
20A825P739	NA	2022	Davis	OF	5/31/22	1	1
20A825P740	NA	2022	Davis	OF	5/31/22	1	1
20A825P741	NA	2022	Davis	OF	5/31/22	1	1
20A825P742	NA	2022	Davis	OF	5/31/22	1	1
20A825P743	NA	2022	Davis	OF	5/31/22	1	1
20A825P744	NA	2022	Davis	OF	5/31/22	1	1
20A825P745	NA	2022	Davis	OF	5/31/22	1	1
20A825P746	NA	2022	Davis	OF	5/31/22	1	1
20A825P747	NA	2022	Davis	OF	5/31/22	1	1
20A825P748	NA	2022	Davis	OF	5/31/22	1	2
20A825P749	NA	2022	Davis	OF	5/31/22	1	1
20A825P750	NA	2022	Davis	OF	5/31/22	1	1
20A825P751	NA	2022	Davis	OF	5/31/22	1	1
20A825P752	NA	2022	Davis	OF	5/31/22	1	1
20A825P753	NA	2022	Davis	OF	5/31/22	1	1
20A825P754	NA	2022	Davis	OF	5/31/22	1	1
20A825P755	NA	2022	Davis	OF	5/31/22	1	1
20A825P756	NA	2022	Davis	OF	5/31/22	1	1
20A825P757	NA	2022	Davis	OF	5/31/22	1	1
20A825P758	NA	2022	Davis	OF	5/31/22	1	1
20A825P759	NA	2022	Davis	OF	5/31/22	1	1
20A825P760	NA	2022	Davis	OF	5/31/22	1	1
20A825P761	NA	2022	Davis	OF	5/31/22	1	1
20A825P762	NA	2022	Davis	OF	5/31/22	1	1
20A825P763	NA	2022	Davis	OF	5/31/22	1	1
20A825P764	NA	2022	Davis	OF	5/31/22	1	1
20A825P765	NA	2022	Davis	OF	5/31/22	1	1
20A825P766	NA	2022	Davis	OF	5/31/22	1	1
20A825P767	NA	2022	Davis	OF	5/31/22	1	1
20A825P768	NA	2022	Davis	OF	5/31/22	1	1
20A825P769	NA	2022	Davis	OF	5/31/22	1	1
20A825P770	NA	2022	Davis	OF	5/31/22	1	1
20A825P771	NA	2022	Davis	OF	5/31/22	1	1
20A825P772	NA	2022	Davis	OF	5/31/22	1	1
20A825P773	NA	2022	Davis	OF	5/31/22	1	1
20A825P774	NA	2022	Davis	OF	5/31/22	1	1
20A825P775	NA	2022	Davis	OF	5/31/22	1	1
20A825P776	NA	2022	Davis	OF	5/31/22	1	1
20A825P777	NA	2022	Davis	OF	5/31/22	1	1
20A825P778	NA	2022	Davis	OF	5/31/22	1	1
20A825P779	NA	2022	Davis	OF	5/31/22	1	1
20A825P780	NA	2022	Davis	OF	5/31/22	1	1
20A825P781	NA	2022	Davis	OF	5/31/22	1	1
20A825P782	NA	2022	Davis	OF	5/31/22	1	1
20A825P783	NA	2022	Davis	OF	5/31/22	1	1
20A825P784	NA	2022	Davis	OF	5/31/22	1	1
20A825P785	NA	2022	Davis	OF	5/31/22	1	1
20A825P786	NA	2022	Davis	OF	5/31/22	1	NA
20A825P787	NA	2022	Davis	OF	5/31/22	1	1
20A825P788	NA	2022	Davis	OF	5/31/22	1	1
20A825P789	NA	2022	Davis	OF	5/31/22	1	2
20A825P790	NA	2022	Davis	OF	5/31/22	1	1
20A825P791	NA	2022	Davis	OF	5/31/22	1	1
20A825P792	NA	2022	Davis	OF	5/31/22	1	1
20A825P793	NA	2022	Davis	OF	5/31/22	1	1
20A825P794	NA	2022	Davis	OF	5/31/22	1	1
20A825P795	NA	2022	Davis	OF	5/31/22	1	NA
20A825P796	NA	2022	Davis	OF	5/31/22	1	1
20A825P797	NA	2022	Davis	OF	5/31/22	1	1
20A825P798	NA	2022	Davis	OF	5/31/22	1	1
20A825P799	NA	2022	Davis	OF	5/31/22	1	1
20A825P800	NA	2022	Davis	OF	5/31/22	1	1
20A825P801	NA	2022	Davis	OF	5/31/22	1	1
20A825P802	NA	2022	Davis	OF	5/31/22	1	1
20A825P803	NA	2022	Davis	OF	5/31/22	1	NA
20A825P804	NA	2022	Davis	OF	5/31/22	1	1
20A825P805	NA	2022	Davis	OF	5/31/22	1	1
20A825P806	NA	2022	Davis	OF	5/31/22	1	1
20A825P807	NA	2022	Davis	OF	5/31/22	1	1
20A825P808	NA	2022	Davis	OF	5/31/22	1	1
20A825P809	NA	2022	Davis	OF	5/31/22	1	1
20A825P810	NA	2022	Davis	OF	5/31/22	1	1
20A825P811	NA	2022	Davis	OF	5/31/22	1	1
20A825P812	NA	2022	Davis	OF	5/31/22	1	1
20A825P813	NA	2022	Davis	OF	5/31/22	1	1
20A825P814	NA	2022	Davis	OF	5/31/22	1	2
20A825P815	NA	2022	Davis	OF	5/31/22	1	1
20A825P816	NA	2022	Davis	OF	5/31/22	1	1
20A825P817	NA	2022	Davis	OF	5/31/22	1	1
20A825P818	NA	2022	Davis	OF	5/31/22	1	1
20A825P819	NA	2022	Davis	OF	5/31/22	1	1
20A825P820	NA	2022	Davis	OF	5/31/22	1	1
20A825P821	NA	2022	Davis	OF	5/31/22	1	1
20A825P822	NA	2022	Davis	OF	5/31/22	1	1
20A825P823	NA	2022	Davis	OF	5/31/22	1	1
20A825P824	NA	2022	Davis	OF	5/31/22	1	1
20A825P825	NA	2022	Davis	OF	5/31/22	1	1
20A825P826	NA	2022	Davis	OF	5/31/22	1	1
20A825P827	NA	2022	Davis	OF	5/31/22	1	1
20A825P828	NA	2022	Davis	OF	5/31/22	1	1
20A825P829	NA	2022	Davis	OF	5/31/22	1	1
20A825P830	NA	2022	Davis	OF	5/31/22	1	1
20A825P831	NA	2022	Davis	OF	5/31/22	1	1
20A825P832	NA	2022	Davis	OF	5/31/22	1	1
20A825P833	NA	2022	Davis	OF	5/31/22	1	1
20A825P834	NA	2022	Davis	OF	5/31/22	1	1
20A825P835	NA	2022	Davis	OF	5/31/22	1	1
20A825P836	NA	2022	Davis	OF	5/31/22	1	1
20A825P837	NA	2022	Davis	OF	5/31/22	1	1
20A825P838	NA	2022	Davis	OF	5/31/22	1	1
20A825P839	NA	2022	Davis	OF	5/31/22	1	1
20A825P840	NA	2022	Davis	OF	5/31/22	1	1
20A825P841	NA	2022	Davis	OF	5/31/22	1	1
20A825P842	NA	2022	Davis	OF	5/31/22	1	1
20A825P843	NA	2022	Davis	OF	5/31/22	1	1
20A825P844	NA	2022	Davis	OF	5/31/22	1	2
20A825P845	NA	2022	Davis	OF	5/31/22	1	NA
20A825P846	NA	2022	Davis	OF	5/31/22	1	1
20A825P847	NA	2022	Davis	OF	5/31/22	1	1
20A825P848	NA	2022	Davis	OF	5/31/22	1	NA
20A825P849	NA	2022	Davis	OF	5/31/22	1	1
20A825P850	NA	2022	Davis	OF	5/31/22	1	1
20A825P851	NA	2022	Davis	OF	5/31/22	1	NA
20A825P852	NA	2022	Davis	OF	5/31/22	1	1
20A825P853	NA	2022	Davis	OF	5/31/22	1	1
20A825P854	NA	2022	Davis	OF	5/31/22	1	1
20A825P855	NA	2022	Davis	OF	5/31/22	1	1
20A825P856	NA	2022	Davis	OF	5/31/22	1	1
20A825P857	NA	2022	Davis	OF	5/31/22	1	1
20A825P858	NA	2022	Davis	OF	5/31/22	1	1
20A825P859	NA	2022	Davis	OF	5/31/22	1	1
20A825P860	NA	2022	Davis	OF	5/31/22	1	1
20A825P861	NA	2022	Davis	OF	5/31/22	1	1
20A825P862	NA	2022	Davis	OF	5/31/22	1	1
20A825P863	NA	2022	Davis	OF	5/31/22	1	1
20A825P864	NA	2022	Davis	OF	5/31/22	1	1
20A825P865	NA	2022	Davis	OF	5/31/22	1	1
20A825P866	NA	2022	Davis	OF	5/31/22	1	1
20A825P867	NA	2022	Davis	OF	5/31/22	1	1
20A825P868	NA	2022	Davis	OF	5/31/22	1	1
20A825P869	NA	2022	Davis	OF	5/31/22	1	1
20A825P870	NA	2022	Davis	OF	5/31/22	1	1
20A825P871	NA	2022	Davis	OF	5/31/22	1	1
20A825P872	NA	2022	Davis	OF	5/31/22	1	1
20A825P873	NA	2022	Davis	OF	5/31/22	1	1
20A825P874	NA	2022	Davis	OF	5/31/22	1	1
20A825P875	NA	2022	Davis	OF	5/31/22	1	1
20A825P876	NA	2022	Davis	OF	5/31/22	1	1
20A825P877	NA	2022	Davis	OF	5/31/22	1	1
20A825P878	NA	2022	Davis	OF	5/31/22	1	1
20A825P879	NA	2022	Davis	OF	5/31/22	1	1
20A825P880	NA	2022	Davis	OF	5/31/22	1	1
20A825P881	NA	2022	Davis	OF	5/31/22	1	3
20A825P882	NA	2022	Davis	OF	5/31/22	1	NA
20A825P883	NA	2022	Davis	OF	5/31/22	1	1
20A825P884	NA	2022	Davis	OF	5/31/22	1	1
20A825P885	NA	2022	Davis	OF	5/31/22	1	1
20A825P886	NA	2022	Davis	OF	5/31/22	1	1
20A825P887	NA	2022	Davis	OF	5/31/22	1	1
20A825P888	NA	2022	Davis	OF	5/31/22	1	2
20A825P889	NA	2022	Davis	OF	5/31/22	1	1
20A825P890	NA	2022	Davis	OF	5/31/22	1	NA
20A825P891	NA	2022	Davis	OF	5/31/22	1	1
20A825P892	NA	2022	Davis	OF	5/31/22	1	1
20A825P893	NA	2022	Davis	OF	5/31/22	1	3
20A825P894	NA	2022	Davis	OF	5/31/22	1	1
20A825P895	NA	2022	Davis	OF	5/31/22	1	NA
20A825P896	NA	2022	Davis	OF	5/31/22	1	NA
20A825P897	NA	2022	Davis	OF	5/31/22	1	NA
20A825P898	NA	2022	Davis	OF	5/31/22	1	NA
20A825P899	NA	2022	Davis	OF	5/31/22	1	1
20A825P900	NA	2022	Davis	OF	5/31/22	1	2
20A825P901	NA	2022	Davis	OF	5/31/22	1	1
20A825P902	NA	2022	Davis	OF	5/31/22	1	2
20A825P903	NA	2022	Davis	OF	5/31/22	1	1
20A825P904	NA	2022	Davis	OF	5/31/22	1	1
20A825P905	NA	2022	Davis	OF	5/31/22	1	2
20A825P906	NA	2022	Davis	OF	5/31/22	1	2
20A825P907	NA	2022	Davis	OF	5/31/22	1	1
20A825P908	NA	2022	Davis	OF	5/31/22	1	1
20A825P909	NA	2022	Davis	OF	5/31/22	1	1
20A825P910	NA	2022	Davis	OF	5/31/22	1	1
20A825P911	NA	2022	Davis	OF	5/31/22	1	2
20A825P912	NA	2022	Davis	OF	5/31/22	1	1
20A825P913	NA	2022	Davis	OF	5/31/22	1	4
20A825P914	NA	2022	Davis	OF	5/31/22	1	1
20A825P915	NA	2022	Davis	OF	5/31/22	1	1
20A825P916	NA	2022	Davis	OF	5/31/22	1	2
20A825P917	NA	2022	Davis	OF	5/31/22	1	2
20A825P918	NA	2022	Davis	OF	5/31/22	1	1
20A825P919	NA	2022	Davis	OF	5/31/22	1	1
20A825P920	NA	2022	Davis	OF	5/31/22	1	NA
20A825P921	NA	2022	Davis	OF	5/31/22	1	1
20A825P922	NA	2022	Davis	OF	5/31/22	1	1
20A825P923	NA	2022	Davis	OF	5/31/22	1	1
20A825P924	NA	2022	Davis	OF	5/31/22	1	1
20A825P925	NA	2022	Davis	OF	5/31/22	1	1
20A825P926	NA	2022	Davis	OF	5/31/22	1	1
20A825P927	NA	2022	Davis	OF	5/31/22	1	2
20A825P928	NA	2022	Davis	OF	5/31/22	1	1
20A825P929	NA	2022	Davis	OF	5/31/22	1	1
20A825P930	NA	2022	Davis	OF	5/31/22	1	NA
20A825P931	NA	2022	Davis	OF	5/31/22	1	1
20A825P932	NA	2022	Davis	OF	5/31/22	1	1
20A825P933	NA	2022	Davis	OF	5/31/22	1	1
20A825P934	NA	2022	Davis	OF	5/31/22	1	1
20A825P935	NA	2022	Davis	OF	5/31/22	1	NA
20A825P936	NA	2022	Davis	OF	5/31/22	1	NA
20A825P937	NA	2022	Davis	OF	5/31/22	1	1
20A825P938	NA	2022	Davis	OF	5/31/22	1	1
20A825P939	NA	2022	Davis	OF	5/31/22	1	1
20A825P940	NA	2022	Davis	OF	5/31/22	1	NA
20A825P941	NA	2022	Davis	OF	5/31/22	1	1
20A825P942	NA	2022	Davis	OF	5/31/22	1	1
20A825P943	NA	2022	Davis	OF	5/31/22	1	2
20A825P944	NA	2022	Davis	OF	5/31/22	1	5
20A825P945	NA	2022	Davis	OF	5/31/22	1	1
20A825P946	NA	2022	Davis	OF	5/31/22	1	1
20A825P947	NA	2022	Davis	OF	5/31/22	1	2
20A825P948	NA	2022	Davis	OF	5/31/22	1	3
20A825P949	NA	2022	Davis	OF	5/31/22	1	1
20A825P600	NA	2022	Davis	OF	6/7/22	2	1
20A825P601	NA	2022	Davis	OF	6/7/22	2	1
20A825P602	NA	2022	Davis	OF	6/7/22	2	1
20A825P603	NA	2022	Davis	OF	6/7/22	2	1
20A825P604	NA	2022	Davis	OF	6/7/22	2	1
20A825P605	NA	2022	Davis	OF	6/7/22	2	1
20A825P606	NA	2022	Davis	OF	6/7/22	2	1
20A825P607	NA	2022	Davis	OF	6/7/22	2	1
20A825P608	NA	2022	Davis	OF	6/7/22	2	1
20A825P609	NA	2022	Davis	OF	6/7/22	2	1
20A825P610	NA	2022	Davis	OF	6/7/22	2	1
20A825P611	NA	2022	Davis	OF	6/7/22	2	1
20A825P612	NA	2022	Davis	OF	6/7/22	2	1
20A825P613	NA	2022	Davis	OF	6/7/22	2	1
20A825P614	NA	2022	Davis	OF	6/7/22	2	1
20A825P615	NA	2022	Davis	OF	6/7/22	2	1
20A825P616	NA	2022	Davis	OF	6/7/22	2	1
20A825P617	NA	2022	Davis	OF	6/7/22	2	1
20A825P618	NA	2022	Davis	OF	6/7/22	2	1
20A825P619	NA	2022	Davis	OF	6/7/22	2	1
20A825P620	NA	2022	Davis	OF	6/7/22	2	1
20A825P621	NA	2022	Davis	OF	6/7/22	2	1
20A825P622	NA	2022	Davis	OF	6/7/22	2	1
20A825P623	NA	2022	Davis	OF	6/7/22	2	1
20A825P624	NA	2022	Davis	OF	6/7/22	2	1
20A825P625	NA	2022	Davis	OF	6/7/22	2	1
20A825P626	NA	2022	Davis	OF	6/7/22	2	1
20A825P627	NA	2022	Davis	OF	6/7/22	2	2
20A825P628	NA	2022	Davis	OF	6/7/22	2	1
20A825P629	NA	2022	Davis	OF	6/7/22	2	1
20A825P630	NA	2022	Davis	OF	6/7/22	2	1
20A825P631	NA	2022	Davis	OF	6/7/22	2	1
20A825P632	NA	2022	Davis	OF	6/7/22	2	1
20A825P633	NA	2022	Davis	OF	6/7/22	2	1
20A825P634	NA	2022	Davis	OF	6/7/22	2	1
20A825P635	NA	2022	Davis	OF	6/7/22	2	1
20A825P636	NA	2022	Davis	OF	6/7/22	2	1
20A825P637	NA	2022	Davis	OF	6/7/22	2	1
20A825P638	NA	2022	Davis	OF	6/7/22	2	1
20A825P639	NA	2022	Davis	OF	6/7/22	2	1
20A825P640	NA	2022	Davis	OF	6/7/22	2	2
20A825P641	NA	2022	Davis	OF	6/7/22	2	1
20A825P642	NA	2022	Davis	OF	6/7/22	2	1
20A825P643	NA	2022	Davis	OF	6/7/22	2	1
20A825P644	NA	2022	Davis	OF	6/7/22	2	1
20A825P645	NA	2022	Davis	OF	6/7/22	2	1
20A825P646	NA	2022	Davis	OF	6/7/22	2	1
20A825P647	NA	2022	Davis	OF	6/7/22	2	1
20A825P648	NA	2022	Davis	OF	6/7/22	2	1
20A825P649	NA	2022	Davis	OF	6/7/22	2	1
20A825P650	NA	2022	Davis	OF	6/7/22	2	1
20A825P651	NA	2022	Davis	OF	6/7/22	2	1
20A825P652	NA	2022	Davis	OF	6/7/22	2	1
20A825P653	NA	2022	Davis	OF	6/7/22	2	1
20A825P654	NA	2022	Davis	OF	6/7/22	2	1
20A825P655	NA	2022	Davis	OF	6/7/22	2	1
20A825P656	NA	2022	Davis	OF	6/7/22	2	1
20A825P657	NA	2022	Davis	OF	6/7/22	2	1
20A825P658	NA	2022	Davis	OF	6/7/22	2	1
20A825P659	NA	2022	Davis	OF	6/7/22	2	2
20A825P660	NA	2022	Davis	OF	6/7/22	2	1
20A825P661	NA	2022	Davis	OF	6/7/22	2	1
20A825P662	NA	2022	Davis	OF	6/7/22	2	1
20A825P663	NA	2022	Davis	OF	6/7/22	2	1
20A825P664	NA	2022	Davis	OF	6/7/22	2	1
20A825P665	NA	2022	Davis	OF	6/7/22	2	1
20A825P666	NA	2022	Davis	OF	6/7/22	2	1
20A825P667	NA	2022	Davis	OF	6/7/22	2	1
20A825P668	NA	2022	Davis	OF	6/7/22	2	NA
20A825P669	NA	2022	Davis	OF	6/7/22	2	1
20A825P670	NA	2022	Davis	OF	6/7/22	2	5
20A825P671	NA	2022	Davis	OF	6/7/22	2	1
20A825P672	NA	2022	Davis	OF	6/7/22	2	1
20A825P673	NA	2022	Davis	OF	6/7/22	2	1
20A825P674	NA	2022	Davis	OF	6/7/22	2	1
20A825P675	NA	2022	Davis	OF	6/7/22	2	1
20A825P676	NA	2022	Davis	OF	6/7/22	2	1
20A825P677	NA	2022	Davis	OF	6/7/22	2	1
20A825P678	NA	2022	Davis	OF	6/7/22	2	1
20A825P679	NA	2022	Davis	OF	6/7/22	2	1
20A825P680	NA	2022	Davis	OF	6/7/22	2	1
20A825P681	NA	2022	Davis	OF	6/7/22	2	1
20A825P682	NA	2022	Davis	OF	6/7/22	2	1
20A825P683	NA	2022	Davis	OF	6/7/22	2	1
20A825P684	NA	2022	Davis	OF	6/7/22	2	1
20A825P685	NA	2022	Davis	OF	6/7/22	2	1
20A825P686	NA	2022	Davis	OF	6/7/22	2	1
20A825P687	NA	2022	Davis	OF	6/7/22	2	1
20A825P688	NA	2022	Davis	OF	6/7/22	2	1
20A825P689	NA	2022	Davis	OF	6/7/22	2	1
20A825P690	NA	2022	Davis	OF	6/7/22	2	1
20A825P691	NA	2022	Davis	OF	6/7/22	2	1
20A825P692	NA	2022	Davis	OF	6/7/22	2	1
20A825P693	NA	2022	Davis	OF	6/7/22	2	1
20A825P694	NA	2022	Davis	OF	6/7/22	2	1
20A825P695	NA	2022	Davis	OF	6/7/22	2	1
20A825P696	NA	2022	Davis	OF	6/7/22	2	1
20A825P697	NA	2022	Davis	OF	6/7/22	2	1
20A825P698	NA	2022	Davis	OF	6/7/22	2	1
20A825P699	NA	2022	Davis	OF	6/7/22	2	1
20A825P700	NA	2022	Davis	OF	6/7/22	2	1
20A825P701	NA	2022	Davis	OF	6/7/22	2	1
20A825P702	NA	2022	Davis	OF	6/7/22	2	1
20A825P703	NA	2022	Davis	OF	6/7/22	2	1
20A825P704	NA	2022	Davis	OF	6/7/22	2	1
20A825P705	NA	2022	Davis	OF	6/7/22	2	1
20A825P706	NA	2022	Davis	OF	6/7/22	2	1
20A825P707	NA	2022	Davis	OF	6/7/22	2	NA
20A825P708	NA	2022	Davis	OF	6/7/22	2	1
20A825P709	NA	2022	Davis	OF	6/7/22	2	1
20A825P710	NA	2022	Davis	OF	6/7/22	2	1
20A825P711	NA	2022	Davis	OF	6/7/22	2	1
20A825P712	NA	2022	Davis	OF	6/7/22	2	1
20A825P713	NA	2022	Davis	OF	6/7/22	2	1
20A825P714	NA	2022	Davis	OF	6/7/22	2	1
20A825P715	NA	2022	Davis	OF	6/7/22	2	1
20A825P716	NA	2022	Davis	OF	6/7/22	2	1
20A825P717	NA	2022	Davis	OF	6/7/22	2	1
20A825P718	NA	2022	Davis	OF	6/7/22	2	1
20A825P719	NA	2022	Davis	OF	6/7/22	2	1
20A825P720	NA	2022	Davis	OF	6/7/22	2	1
20A825P721	NA	2022	Davis	OF	6/7/22	2	1
20A825P722	NA	2022	Davis	OF	6/7/22	2	1
20A825P723	NA	2022	Davis	OF	6/7/22	2	1
20A825P724	NA	2022	Davis	OF	6/7/22	2	2
20A825P725	NA	2022	Davis	OF	6/7/22	2	1
20A825P726	NA	2022	Davis	OF	6/7/22	2	3
20A825P727	NA	2022	Davis	OF	6/7/22	2	1
20A825P728	NA	2022	Davis	OF	6/7/22	2	1
20A825P729	NA	2022	Davis	OF	6/7/22	2	1
20A825P730	NA	2022	Davis	OF	6/7/22	2	1
20A825P731	NA	2022	Davis	OF	6/7/22	2	1
20A825P732	NA	2022	Davis	OF	6/7/22	2	1
20A825P733	NA	2022	Davis	OF	6/7/22	2	1
20A825P734	NA	2022	Davis	OF	6/7/22	2	1
20A825P735	NA	2022	Davis	OF	6/7/22	2	1
20A825P736	NA	2022	Davis	OF	6/7/22	2	4
20A825P737	NA	2022	Davis	OF	6/7/22	2	1
20A825P738	NA	2022	Davis	OF	6/7/22	2	1
20A825P739	NA	2022	Davis	OF	6/7/22	2	1
20A825P740	NA	2022	Davis	OF	6/7/22	2	1
20A825P741	NA	2022	Davis	OF	6/7/22	2	1
20A825P742	NA	2022	Davis	OF	6/7/22	2	1
20A825P743	NA	2022	Davis	OF	6/7/22	2	1
20A825P744	NA	2022	Davis	OF	6/7/22	2	1
20A825P745	NA	2022	Davis	OF	6/7/22	2	1
20A825P746	NA	2022	Davis	OF	6/7/22	2	1
20A825P747	NA	2022	Davis	OF	6/7/22	2	1
20A825P748	NA	2022	Davis	OF	6/7/22	2	1
20A825P749	NA	2022	Davis	OF	6/7/22	2	1
20A825P750	NA	2022	Davis	OF	6/7/22	2	1
20A825P751	NA	2022	Davis	OF	6/7/22	2	1
20A825P752	NA	2022	Davis	OF	6/7/22	2	1
20A825P753	NA	2022	Davis	OF	6/7/22	2	1
20A825P754	NA	2022	Davis	OF	6/7/22	2	1
20A825P755	NA	2022	Davis	OF	6/7/22	2	1
20A825P756	NA	2022	Davis	OF	6/7/22	2	1
20A825P757	NA	2022	Davis	OF	6/7/22	2	2
20A825P758	NA	2022	Davis	OF	6/7/22	2	1
20A825P759	NA	2022	Davis	OF	6/7/22	2	1
20A825P760	NA	2022	Davis	OF	6/7/22	2	1
20A825P761	NA	2022	Davis	OF	6/7/22	2	1
20A825P762	NA	2022	Davis	OF	6/7/22	2	1
20A825P763	NA	2022	Davis	OF	6/7/22	2	1
20A825P764	NA	2022	Davis	OF	6/7/22	2	2
20A825P765	NA	2022	Davis	OF	6/7/22	2	1
20A825P766	NA	2022	Davis	OF	6/7/22	2	1
20A825P767	NA	2022	Davis	OF	6/7/22	2	2
20A825P768	NA	2022	Davis	OF	6/7/22	2	1
20A825P769	NA	2022	Davis	OF	6/7/22	2	1
20A825P770	NA	2022	Davis	OF	6/7/22	2	1
20A825P771	NA	2022	Davis	OF	6/7/22	2	1
20A825P772	NA	2022	Davis	OF	6/7/22	2	1
20A825P773	NA	2022	Davis	OF	6/7/22	2	1
20A825P774	NA	2022	Davis	OF	6/7/22	2	1
20A825P775	NA	2022	Davis	OF	6/7/22	2	1
20A825P776	NA	2022	Davis	OF	6/7/22	2	1
20A825P777	NA	2022	Davis	OF	6/7/22	2	1
20A825P778	NA	2022	Davis	OF	6/7/22	2	1
20A825P779	NA	2022	Davis	OF	6/7/22	2	1
20A825P780	NA	2022	Davis	OF	6/7/22	2	1
20A825P781	NA	2022	Davis	OF	6/7/22	2	1
20A825P782	NA	2022	Davis	OF	6/7/22	2	1
20A825P783	NA	2022	Davis	OF	6/7/22	2	1
20A825P784	NA	2022	Davis	OF	6/7/22	2	1
20A825P785	NA	2022	Davis	OF	6/7/22	2	1
20A825P786	NA	2022	Davis	OF	6/7/22	2	NA
20A825P787	NA	2022	Davis	OF	6/7/22	2	1
20A825P788	NA	2022	Davis	OF	6/7/22	2	1
20A825P789	NA	2022	Davis	OF	6/7/22	2	2
20A825P790	NA	2022	Davis	OF	6/7/22	2	1
20A825P791	NA	2022	Davis	OF	6/7/22	2	1
20A825P792	NA	2022	Davis	OF	6/7/22	2	1
20A825P793	NA	2022	Davis	OF	6/7/22	2	1
20A825P794	NA	2022	Davis	OF	6/7/22	2	1
20A825P795	NA	2022	Davis	OF	6/7/22	2	NA
20A825P796	NA	2022	Davis	OF	6/7/22	2	1
20A825P797	NA	2022	Davis	OF	6/7/22	2	1
20A825P798	NA	2022	Davis	OF	6/7/22	2	1
20A825P799	NA	2022	Davis	OF	6/7/22	2	1
20A825P800	NA	2022	Davis	OF	6/7/22	2	1
20A825P801	NA	2022	Davis	OF	6/7/22	2	1
20A825P802	NA	2022	Davis	OF	6/7/22	2	1
20A825P803	NA	2022	Davis	OF	6/7/22	2	NA
20A825P804	NA	2022	Davis	OF	6/7/22	2	1
20A825P805	NA	2022	Davis	OF	6/7/22	2	1
20A825P806	NA	2022	Davis	OF	6/7/22	2	1
20A825P807	NA	2022	Davis	OF	6/7/22	2	1
20A825P808	NA	2022	Davis	OF	6/7/22	2	1
20A825P809	NA	2022	Davis	OF	6/7/22	2	1
20A825P810	NA	2022	Davis	OF	6/7/22	2	1
20A825P811	NA	2022	Davis	OF	6/7/22	2	1
20A825P812	NA	2022	Davis	OF	6/7/22	2	1
20A825P813	NA	2022	Davis	OF	6/7/22	2	1
20A825P814	NA	2022	Davis	OF	6/7/22	2	3
20A825P815	NA	2022	Davis	OF	6/7/22	2	1
20A825P816	NA	2022	Davis	OF	6/7/22	2	1
20A825P817	NA	2022	Davis	OF	6/7/22	2	1
20A825P818	NA	2022	Davis	OF	6/7/22	2	1
20A825P819	NA	2022	Davis	OF	6/7/22	2	1
20A825P820	NA	2022	Davis	OF	6/7/22	2	1
20A825P821	NA	2022	Davis	OF	6/7/22	2	1
20A825P822	NA	2022	Davis	OF	6/7/22	2	1
20A825P823	NA	2022	Davis	OF	6/7/22	2	2
20A825P824	NA	2022	Davis	OF	6/7/22	2	1
20A825P825	NA	2022	Davis	OF	6/7/22	2	1
20A825P826	NA	2022	Davis	OF	6/7/22	2	1
20A825P827	NA	2022	Davis	OF	6/7/22	2	1
20A825P828	NA	2022	Davis	OF	6/7/22	2	1
20A825P829	NA	2022	Davis	OF	6/7/22	2	1
20A825P830	NA	2022	Davis	OF	6/7/22	2	1
20A825P831	NA	2022	Davis	OF	6/7/22	2	1
20A825P832	NA	2022	Davis	OF	6/7/22	2	1
20A825P833	NA	2022	Davis	OF	6/7/22	2	1
20A825P834	NA	2022	Davis	OF	6/7/22	2	1
20A825P835	NA	2022	Davis	OF	6/7/22	2	1
20A825P836	NA	2022	Davis	OF	6/7/22	2	2
20A825P837	NA	2022	Davis	OF	6/7/22	2	1
20A825P838	NA	2022	Davis	OF	6/7/22	2	1
20A825P839	NA	2022	Davis	OF	6/7/22	2	1
20A825P840	NA	2022	Davis	OF	6/7/22	2	1
20A825P841	NA	2022	Davis	OF	6/7/22	2	1
20A825P842	NA	2022	Davis	OF	6/7/22	2	1
20A825P843	NA	2022	Davis	OF	6/7/22	2	1
20A825P844	NA	2022	Davis	OF	6/7/22	2	2
20A825P845	NA	2022	Davis	OF	6/7/22	2	NA
20A825P846	NA	2022	Davis	OF	6/7/22	2	1
20A825P847	NA	2022	Davis	OF	6/7/22	2	1
20A825P848	NA	2022	Davis	OF	6/7/22	2	NA
20A825P849	NA	2022	Davis	OF	6/7/22	2	1
20A825P850	NA	2022	Davis	OF	6/7/22	2	1
20A825P851	NA	2022	Davis	OF	6/7/22	2	NA
20A825P852	NA	2022	Davis	OF	6/7/22	2	1
20A825P853	NA	2022	Davis	OF	6/7/22	2	1
20A825P854	NA	2022	Davis	OF	6/7/22	2	1
20A825P855	NA	2022	Davis	OF	6/7/22	2	1
20A825P856	NA	2022	Davis	OF	6/7/22	2	1
20A825P857	NA	2022	Davis	OF	6/7/22	2	2
20A825P858	NA	2022	Davis	OF	6/7/22	2	1
20A825P859	NA	2022	Davis	OF	6/7/22	2	1
20A825P860	NA	2022	Davis	OF	6/7/22	2	1
20A825P861	NA	2022	Davis	OF	6/7/22	2	1
20A825P862	NA	2022	Davis	OF	6/7/22	2	1
20A825P863	NA	2022	Davis	OF	6/7/22	2	1
20A825P864	NA	2022	Davis	OF	6/7/22	2	1
20A825P865	NA	2022	Davis	OF	6/7/22	2	1
20A825P866	NA	2022	Davis	OF	6/7/22	2	1
20A825P867	NA	2022	Davis	OF	6/7/22	2	1
20A825P868	NA	2022	Davis	OF	6/7/22	2	1
20A825P869	NA	2022	Davis	OF	6/7/22	2	1
20A825P870	NA	2022	Davis	OF	6/7/22	2	1
20A825P871	NA	2022	Davis	OF	6/7/22	2	1
20A825P872	NA	2022	Davis	OF	6/7/22	2	1
20A825P873	NA	2022	Davis	OF	6/7/22	2	1
20A825P874	NA	2022	Davis	OF	6/7/22	2	1
20A825P875	NA	2022	Davis	OF	6/7/22	2	1
20A825P876	NA	2022	Davis	OF	6/7/22	2	1
20A825P877	NA	2022	Davis	OF	6/7/22	2	1
20A825P878	NA	2022	Davis	OF	6/7/22	2	1
20A825P879	NA	2022	Davis	OF	6/7/22	2	1
20A825P880	NA	2022	Davis	OF	6/7/22	2	1
20A825P881	NA	2022	Davis	OF	6/7/22	2	5
20A825P882	NA	2022	Davis	OF	6/7/22	2	NA
20A825P883	NA	2022	Davis	OF	6/7/22	2	1
20A825P884	NA	2022	Davis	OF	6/7/22	2	1
20A825P885	NA	2022	Davis	OF	6/7/22	2	1
20A825P886	NA	2022	Davis	OF	6/7/22	2	1
20A825P887	NA	2022	Davis	OF	6/7/22	2	1
20A825P888	NA	2022	Davis	OF	6/7/22	2	2
20A825P889	NA	2022	Davis	OF	6/7/22	2	1
20A825P890	NA	2022	Davis	OF	6/7/22	2	NA
20A825P891	NA	2022	Davis	OF	6/7/22	2	1
20A825P892	NA	2022	Davis	OF	6/7/22	2	1
20A825P893	NA	2022	Davis	OF	6/7/22	2	3
20A825P894	NA	2022	Davis	OF	6/7/22	2	1
20A825P895	NA	2022	Davis	OF	6/7/22	2	NA
20A825P896	NA	2022	Davis	OF	6/7/22	2	NA
20A825P897	NA	2022	Davis	OF	6/7/22	2	NA
20A825P898	NA	2022	Davis	OF	6/7/22	2	NA
20A825P899	NA	2022	Davis	OF	6/7/22	2	1
20A825P900	NA	2022	Davis	OF	6/7/22	2	2
20A825P901	NA	2022	Davis	OF	6/7/22	2	1
20A825P902	NA	2022	Davis	OF	6/7/22	2	2
20A825P903	NA	2022	Davis	OF	6/7/22	2	1
20A825P904	NA	2022	Davis	OF	6/7/22	2	1
20A825P905	NA	2022	Davis	OF	6/7/22	2	2
20A825P906	NA	2022	Davis	OF	6/7/22	2	1
20A825P907	NA	2022	Davis	OF	6/7/22	2	1
20A825P908	NA	2022	Davis	OF	6/7/22	2	1
20A825P909	NA	2022	Davis	OF	6/7/22	2	1
20A825P910	NA	2022	Davis	OF	6/7/22	2	1
20A825P911	NA	2022	Davis	OF	6/7/22	2	2
20A825P912	NA	2022	Davis	OF	6/7/22	2	1
20A825P913	NA	2022	Davis	OF	6/7/22	2	5
20A825P914	NA	2022	Davis	OF	6/7/22	2	1
20A825P915	NA	2022	Davis	OF	6/7/22	2	1
20A825P916	NA	2022	Davis	OF	6/7/22	2	2
20A825P917	NA	2022	Davis	OF	6/7/22	2	2
20A825P918	NA	2022	Davis	OF	6/7/22	2	1
20A825P919	NA	2022	Davis	OF	6/7/22	2	1
20A825P920	NA	2022	Davis	OF	6/7/22	2	NA
20A825P921	NA	2022	Davis	OF	6/7/22	2	1
20A825P922	NA	2022	Davis	OF	6/7/22	2	1
20A825P923	NA	2022	Davis	OF	6/7/22	2	1
20A825P924	NA	2022	Davis	OF	6/7/22	2	1
20A825P925	NA	2022	Davis	OF	6/7/22	2	1
20A825P926	NA	2022	Davis	OF	6/7/22	2	1
20A825P927	NA	2022	Davis	OF	6/7/22	2	2
20A825P928	NA	2022	Davis	OF	6/7/22	2	1
20A825P929	NA	2022	Davis	OF	6/7/22	2	1
20A825P930	NA	2022	Davis	OF	6/7/22	2	NA
20A825P931	NA	2022	Davis	OF	6/7/22	2	1
20A825P932	NA	2022	Davis	OF	6/7/22	2	1
20A825P933	NA	2022	Davis	OF	6/7/22	2	1
20A825P934	NA	2022	Davis	OF	6/7/22	2	1
20A825P935	NA	2022	Davis	OF	6/7/22	2	NA
20A825P936	NA	2022	Davis	OF	6/7/22	2	NA
20A825P937	NA	2022	Davis	OF	6/7/22	2	1
20A825P938	NA	2022	Davis	OF	6/7/22	2	1
20A825P939	NA	2022	Davis	OF	6/7/22	2	1
20A825P940	NA	2022	Davis	OF	6/7/22	2	NA
20A825P941	NA	2022	Davis	OF	6/7/22	2	5
20A825P942	NA	2022	Davis	OF	6/7/22	2	1
20A825P943	NA	2022	Davis	OF	6/7/22	2	2
20A825P944	NA	2022	Davis	OF	6/7/22	2	5
20A825P945	NA	2022	Davis	OF	6/7/22	2	1
20A825P946	NA	2022	Davis	OF	6/7/22	2	1
20A825P947	NA	2022	Davis	OF	6/7/22	2	2
20A825P948	NA	2022	Davis	OF	6/7/22	2	4
20A825P949	NA	2022	Davis	OF	6/7/22	2	1
20A825P600	NA	2022	Davis	OF	6/16/22	3	1
20A825P601	NA	2022	Davis	OF	6/16/22	3	1
20A825P602	NA	2022	Davis	OF	6/16/22	3	1
20A825P603	NA	2022	Davis	OF	6/16/22	3	1
20A825P604	NA	2022	Davis	OF	6/16/22	3	1
20A825P605	NA	2022	Davis	OF	6/16/22	3	1
20A825P606	NA	2022	Davis	OF	6/16/22	3	1
20A825P607	NA	2022	Davis	OF	6/16/22	3	1
20A825P608	NA	2022	Davis	OF	6/16/22	3	1
20A825P609	NA	2022	Davis	OF	6/16/22	3	1
20A825P610	NA	2022	Davis	OF	6/16/22	3	1
20A825P611	NA	2022	Davis	OF	6/16/22	3	1
20A825P612	NA	2022	Davis	OF	6/16/22	3	1
20A825P613	NA	2022	Davis	OF	6/16/22	3	1
20A825P614	NA	2022	Davis	OF	6/16/22	3	1
20A825P615	NA	2022	Davis	OF	6/16/22	3	1
20A825P616	NA	2022	Davis	OF	6/16/22	3	1
20A825P617	NA	2022	Davis	OF	6/16/22	3	1
20A825P618	NA	2022	Davis	OF	6/16/22	3	1
20A825P619	NA	2022	Davis	OF	6/16/22	3	1
20A825P620	NA	2022	Davis	OF	6/16/22	3	1
20A825P621	NA	2022	Davis	OF	6/16/22	3	1
20A825P622	NA	2022	Davis	OF	6/16/22	3	1
20A825P623	NA	2022	Davis	OF	6/16/22	3	1
20A825P624	NA	2022	Davis	OF	6/16/22	3	1
20A825P625	NA	2022	Davis	OF	6/16/22	3	1
20A825P626	NA	2022	Davis	OF	6/16/22	3	1
20A825P627	NA	2022	Davis	OF	6/16/22	3	1
20A825P628	NA	2022	Davis	OF	6/16/22	3	1
20A825P629	NA	2022	Davis	OF	6/16/22	3	1
20A825P630	NA	2022	Davis	OF	6/16/22	3	1
20A825P631	NA	2022	Davis	OF	6/16/22	3	1
20A825P632	NA	2022	Davis	OF	6/16/22	3	1
20A825P633	NA	2022	Davis	OF	6/16/22	3	1
20A825P634	NA	2022	Davis	OF	6/16/22	3	1
20A825P635	NA	2022	Davis	OF	6/16/22	3	1
20A825P636	NA	2022	Davis	OF	6/16/22	3	1
20A825P637	NA	2022	Davis	OF	6/16/22	3	1
20A825P638	NA	2022	Davis	OF	6/16/22	3	1
20A825P639	NA	2022	Davis	OF	6/16/22	3	1
20A825P640	NA	2022	Davis	OF	6/16/22	3	1
20A825P641	NA	2022	Davis	OF	6/16/22	3	1
20A825P642	NA	2022	Davis	OF	6/16/22	3	1
20A825P643	NA	2022	Davis	OF	6/16/22	3	1
20A825P644	NA	2022	Davis	OF	6/16/22	3	1
20A825P645	NA	2022	Davis	OF	6/16/22	3	1
20A825P646	NA	2022	Davis	OF	6/16/22	3	1
20A825P647	NA	2022	Davis	OF	6/16/22	3	1
20A825P648	NA	2022	Davis	OF	6/16/22	3	1
20A825P649	NA	2022	Davis	OF	6/16/22	3	1
20A825P650	NA	2022	Davis	OF	6/16/22	3	1
20A825P651	NA	2022	Davis	OF	6/16/22	3	1
20A825P652	NA	2022	Davis	OF	6/16/22	3	1
20A825P653	NA	2022	Davis	OF	6/16/22	3	1
20A825P654	NA	2022	Davis	OF	6/16/22	3	1
20A825P655	NA	2022	Davis	OF	6/16/22	3	1
20A825P656	NA	2022	Davis	OF	6/16/22	3	1
20A825P657	NA	2022	Davis	OF	6/16/22	3	1
20A825P658	NA	2022	Davis	OF	6/16/22	3	1
20A825P659	NA	2022	Davis	OF	6/16/22	3	1
20A825P660	NA	2022	Davis	OF	6/16/22	3	1
20A825P661	NA	2022	Davis	OF	6/16/22	3	1
20A825P662	NA	2022	Davis	OF	6/16/22	3	1
20A825P663	NA	2022	Davis	OF	6/16/22	3	1
20A825P664	NA	2022	Davis	OF	6/16/22	3	1
20A825P665	NA	2022	Davis	OF	6/16/22	3	1
20A825P666	NA	2022	Davis	OF	6/16/22	3	1
20A825P667	NA	2022	Davis	OF	6/16/22	3	1
20A825P668	NA	2022	Davis	OF	6/16/22	3	NA
20A825P669	NA	2022	Davis	OF	6/16/22	3	1
20A825P670	NA	2022	Davis	OF	6/16/22	3	5
20A825P671	NA	2022	Davis	OF	6/16/22	3	1
20A825P672	NA	2022	Davis	OF	6/16/22	3	1
20A825P673	NA	2022	Davis	OF	6/16/22	3	1
20A825P674	NA	2022	Davis	OF	6/16/22	3	1
20A825P675	NA	2022	Davis	OF	6/16/22	3	1
20A825P676	NA	2022	Davis	OF	6/16/22	3	1
20A825P677	NA	2022	Davis	OF	6/16/22	3	1
20A825P678	NA	2022	Davis	OF	6/16/22	3	1
20A825P679	NA	2022	Davis	OF	6/16/22	3	1
20A825P680	NA	2022	Davis	OF	6/16/22	3	1
20A825P681	NA	2022	Davis	OF	6/16/22	3	1
20A825P682	NA	2022	Davis	OF	6/16/22	3	1
20A825P683	NA	2022	Davis	OF	6/16/22	3	1
20A825P684	NA	2022	Davis	OF	6/16/22	3	1
20A825P685	NA	2022	Davis	OF	6/16/22	3	1
20A825P686	NA	2022	Davis	OF	6/16/22	3	1
20A825P687	NA	2022	Davis	OF	6/16/22	3	1
20A825P688	NA	2022	Davis	OF	6/16/22	3	1
20A825P689	NA	2022	Davis	OF	6/16/22	3	1
20A825P690	NA	2022	Davis	OF	6/16/22	3	1
20A825P691	NA	2022	Davis	OF	6/16/22	3	1
20A825P692	NA	2022	Davis	OF	6/16/22	3	1
20A825P693	NA	2022	Davis	OF	6/16/22	3	5
20A825P694	NA	2022	Davis	OF	6/16/22	3	1
20A825P695	NA	2022	Davis	OF	6/16/22	3	1
20A825P696	NA	2022	Davis	OF	6/16/22	3	1
20A825P697	NA	2022	Davis	OF	6/16/22	3	5
20A825P698	NA	2022	Davis	OF	6/16/22	3	1
20A825P699	NA	2022	Davis	OF	6/16/22	3	1
20A825P700	NA	2022	Davis	OF	6/16/22	3	1
20A825P701	NA	2022	Davis	OF	6/16/22	3	1
20A825P702	NA	2022	Davis	OF	6/16/22	3	1
20A825P703	NA	2022	Davis	OF	6/16/22	3	1
20A825P704	NA	2022	Davis	OF	6/16/22	3	1
20A825P705	NA	2022	Davis	OF	6/16/22	3	1
20A825P706	NA	2022	Davis	OF	6/16/22	3	1
20A825P707	NA	2022	Davis	OF	6/16/22	3	NA
20A825P708	NA	2022	Davis	OF	6/16/22	3	2
20A825P709	NA	2022	Davis	OF	6/16/22	3	1
20A825P710	NA	2022	Davis	OF	6/16/22	3	1
20A825P711	NA	2022	Davis	OF	6/16/22	3	1
20A825P712	NA	2022	Davis	OF	6/16/22	3	1
20A825P713	NA	2022	Davis	OF	6/16/22	3	1
20A825P714	NA	2022	Davis	OF	6/16/22	3	1
20A825P715	NA	2022	Davis	OF	6/16/22	3	1
20A825P716	NA	2022	Davis	OF	6/16/22	3	1
20A825P717	NA	2022	Davis	OF	6/16/22	3	1
20A825P718	NA	2022	Davis	OF	6/16/22	3	1
20A825P719	NA	2022	Davis	OF	6/16/22	3	1
20A825P720	NA	2022	Davis	OF	6/16/22	3	1
20A825P721	NA	2022	Davis	OF	6/16/22	3	1
20A825P722	NA	2022	Davis	OF	6/16/22	3	1
20A825P723	NA	2022	Davis	OF	6/16/22	3	1
20A825P724	NA	2022	Davis	OF	6/16/22	3	2
20A825P725	NA	2022	Davis	OF	6/16/22	3	1
20A825P726	NA	2022	Davis	OF	6/16/22	3	3
20A825P727	NA	2022	Davis	OF	6/16/22	3	1
20A825P728	NA	2022	Davis	OF	6/16/22	3	1
20A825P729	NA	2022	Davis	OF	6/16/22	3	1
20A825P730	NA	2022	Davis	OF	6/16/22	3	1
20A825P731	NA	2022	Davis	OF	6/16/22	3	1
20A825P732	NA	2022	Davis	OF	6/16/22	3	1
20A825P733	NA	2022	Davis	OF	6/16/22	3	1
20A825P734	NA	2022	Davis	OF	6/16/22	3	1
20A825P735	NA	2022	Davis	OF	6/16/22	3	1
20A825P736	NA	2022	Davis	OF	6/16/22	3	4
20A825P737	NA	2022	Davis	OF	6/16/22	3	1
20A825P738	NA	2022	Davis	OF	6/16/22	3	1
20A825P739	NA	2022	Davis	OF	6/16/22	3	1
20A825P740	NA	2022	Davis	OF	6/16/22	3	1
20A825P741	NA	2022	Davis	OF	6/16/22	3	1
20A825P742	NA	2022	Davis	OF	6/16/22	3	1
20A825P743	NA	2022	Davis	OF	6/16/22	3	1
20A825P744	NA	2022	Davis	OF	6/16/22	3	1
20A825P745	NA	2022	Davis	OF	6/16/22	3	5
20A825P746	NA	2022	Davis	OF	6/16/22	3	1
20A825P747	NA	2022	Davis	OF	6/16/22	3	1
20A825P748	NA	2022	Davis	OF	6/16/22	3	1
20A825P749	NA	2022	Davis	OF	6/16/22	3	1
20A825P750	NA	2022	Davis	OF	6/16/22	3	1
20A825P751	NA	2022	Davis	OF	6/16/22	3	1
20A825P752	NA	2022	Davis	OF	6/16/22	3	1
20A825P753	NA	2022	Davis	OF	6/16/22	3	1
20A825P754	NA	2022	Davis	OF	6/16/22	3	2
20A825P755	NA	2022	Davis	OF	6/16/22	3	1
20A825P756	NA	2022	Davis	OF	6/16/22	3	1
20A825P757	NA	2022	Davis	OF	6/16/22	3	1
20A825P758	NA	2022	Davis	OF	6/16/22	3	1
20A825P759	NA	2022	Davis	OF	6/16/22	3	1
20A825P760	NA	2022	Davis	OF	6/16/22	3	1
20A825P761	NA	2022	Davis	OF	6/16/22	3	1
20A825P762	NA	2022	Davis	OF	6/16/22	3	1
20A825P763	NA	2022	Davis	OF	6/16/22	3	1
20A825P764	NA	2022	Davis	OF	6/16/22	3	3
20A825P765	NA	2022	Davis	OF	6/16/22	3	1
20A825P766	NA	2022	Davis	OF	6/16/22	3	1
20A825P767	NA	2022	Davis	OF	6/16/22	3	1
20A825P768	NA	2022	Davis	OF	6/16/22	3	1
20A825P769	NA	2022	Davis	OF	6/16/22	3	1
20A825P770	NA	2022	Davis	OF	6/16/22	3	1
20A825P771	NA	2022	Davis	OF	6/16/22	3	1
20A825P772	NA	2022	Davis	OF	6/16/22	3	1
20A825P773	NA	2022	Davis	OF	6/16/22	3	1
20A825P774	NA	2022	Davis	OF	6/16/22	3	1
20A825P775	NA	2022	Davis	OF	6/16/22	3	1
20A825P776	NA	2022	Davis	OF	6/16/22	3	1
20A825P777	NA	2022	Davis	OF	6/16/22	3	1
20A825P778	NA	2022	Davis	OF	6/16/22	3	1
20A825P779	NA	2022	Davis	OF	6/16/22	3	1
20A825P780	NA	2022	Davis	OF	6/16/22	3	1
20A825P781	NA	2022	Davis	OF	6/16/22	3	1
20A825P782	NA	2022	Davis	OF	6/16/22	3	1
20A825P783	NA	2022	Davis	OF	6/16/22	3	1
20A825P784	NA	2022	Davis	OF	6/16/22	3	1
20A825P785	NA	2022	Davis	OF	6/16/22	3	1
20A825P786	NA	2022	Davis	OF	6/16/22	3	NA
20A825P787	NA	2022	Davis	OF	6/16/22	3	1
20A825P788	NA	2022	Davis	OF	6/16/22	3	1
20A825P789	NA	2022	Davis	OF	6/16/22	3	3
20A825P790	NA	2022	Davis	OF	6/16/22	3	1
20A825P791	NA	2022	Davis	OF	6/16/22	3	1
20A825P792	NA	2022	Davis	OF	6/16/22	3	1
20A825P793	NA	2022	Davis	OF	6/16/22	3	1
20A825P794	NA	2022	Davis	OF	6/16/22	3	1
20A825P795	NA	2022	Davis	OF	6/16/22	3	NA
20A825P796	NA	2022	Davis	OF	6/16/22	3	1
20A825P797	NA	2022	Davis	OF	6/16/22	3	1
20A825P798	NA	2022	Davis	OF	6/16/22	3	1
20A825P799	NA	2022	Davis	OF	6/16/22	3	1
20A825P800	NA	2022	Davis	OF	6/16/22	3	1
20A825P801	NA	2022	Davis	OF	6/16/22	3	1
20A825P802	NA	2022	Davis	OF	6/16/22	3	1
20A825P803	NA	2022	Davis	OF	6/16/22	3	NA
20A825P804	NA	2022	Davis	OF	6/16/22	3	1
20A825P805	NA	2022	Davis	OF	6/16/22	3	1
20A825P806	NA	2022	Davis	OF	6/16/22	3	1
20A825P807	NA	2022	Davis	OF	6/16/22	3	1
20A825P808	NA	2022	Davis	OF	6/16/22	3	1
20A825P809	NA	2022	Davis	OF	6/16/22	3	1
20A825P810	NA	2022	Davis	OF	6/16/22	3	1
20A825P811	NA	2022	Davis	OF	6/16/22	3	1
20A825P812	NA	2022	Davis	OF	6/16/22	3	1
20A825P813	NA	2022	Davis	OF	6/16/22	3	1
20A825P814	NA	2022	Davis	OF	6/16/22	3	4
20A825P815	NA	2022	Davis	OF	6/16/22	3	1
20A825P816	NA	2022	Davis	OF	6/16/22	3	1
20A825P817	NA	2022	Davis	OF	6/16/22	3	1
20A825P818	NA	2022	Davis	OF	6/16/22	3	1
20A825P819	NA	2022	Davis	OF	6/16/22	3	1
20A825P820	NA	2022	Davis	OF	6/16/22	3	1
20A825P821	NA	2022	Davis	OF	6/16/22	3	1
20A825P822	NA	2022	Davis	OF	6/16/22	3	1
20A825P823	NA	2022	Davis	OF	6/16/22	3	1
20A825P824	NA	2022	Davis	OF	6/16/22	3	1
20A825P825	NA	2022	Davis	OF	6/16/22	3	3
20A825P826	NA	2022	Davis	OF	6/16/22	3	1
20A825P827	NA	2022	Davis	OF	6/16/22	3	1
20A825P828	NA	2022	Davis	OF	6/16/22	3	1
20A825P829	NA	2022	Davis	OF	6/16/22	3	1
20A825P830	NA	2022	Davis	OF	6/16/22	3	1
20A825P831	NA	2022	Davis	OF	6/16/22	3	1
20A825P832	NA	2022	Davis	OF	6/16/22	3	1
20A825P833	NA	2022	Davis	OF	6/16/22	3	1
20A825P834	NA	2022	Davis	OF	6/16/22	3	1
20A825P835	NA	2022	Davis	OF	6/16/22	3	1
20A825P836	NA	2022	Davis	OF	6/16/22	3	2
20A825P837	NA	2022	Davis	OF	6/16/22	3	1
20A825P838	NA	2022	Davis	OF	6/16/22	3	1
20A825P839	NA	2022	Davis	OF	6/16/22	3	1
20A825P840	NA	2022	Davis	OF	6/16/22	3	1
20A825P841	NA	2022	Davis	OF	6/16/22	3	1
20A825P842	NA	2022	Davis	OF	6/16/22	3	1
20A825P843	NA	2022	Davis	OF	6/16/22	3	1
20A825P844	NA	2022	Davis	OF	6/16/22	3	2
20A825P845	NA	2022	Davis	OF	6/16/22	3	NA
20A825P846	NA	2022	Davis	OF	6/16/22	3	1
20A825P847	NA	2022	Davis	OF	6/16/22	3	1
20A825P848	NA	2022	Davis	OF	6/16/22	3	NA
20A825P849	NA	2022	Davis	OF	6/16/22	3	1
20A825P850	NA	2022	Davis	OF	6/16/22	3	1
20A825P851	NA	2022	Davis	OF	6/16/22	3	NA
20A825P852	NA	2022	Davis	OF	6/16/22	3	1
20A825P853	NA	2022	Davis	OF	6/16/22	3	1
20A825P854	NA	2022	Davis	OF	6/16/22	3	1
20A825P855	NA	2022	Davis	OF	6/16/22	3	1
20A825P856	NA	2022	Davis	OF	6/16/22	3	1
20A825P857	NA	2022	Davis	OF	6/16/22	3	1
20A825P858	NA	2022	Davis	OF	6/16/22	3	1
20A825P859	NA	2022	Davis	OF	6/16/22	3	1
20A825P860	NA	2022	Davis	OF	6/16/22	3	1
20A825P861	NA	2022	Davis	OF	6/16/22	3	1
20A825P862	NA	2022	Davis	OF	6/16/22	3	1
20A825P863	NA	2022	Davis	OF	6/16/22	3	1
20A825P864	NA	2022	Davis	OF	6/16/22	3	1
20A825P865	NA	2022	Davis	OF	6/16/22	3	1
20A825P866	NA	2022	Davis	OF	6/16/22	3	1
20A825P867	NA	2022	Davis	OF	6/16/22	3	1
20A825P868	NA	2022	Davis	OF	6/16/22	3	1
20A825P869	NA	2022	Davis	OF	6/16/22	3	1
20A825P870	NA	2022	Davis	OF	6/16/22	3	1
20A825P871	NA	2022	Davis	OF	6/16/22	3	1
20A825P872	NA	2022	Davis	OF	6/16/22	3	1
20A825P873	NA	2022	Davis	OF	6/16/22	3	1
20A825P874	NA	2022	Davis	OF	6/16/22	3	1
20A825P875	NA	2022	Davis	OF	6/16/22	3	1
20A825P876	NA	2022	Davis	OF	6/16/22	3	1
20A825P877	NA	2022	Davis	OF	6/16/22	3	1
20A825P878	NA	2022	Davis	OF	6/16/22	3	1
20A825P879	NA	2022	Davis	OF	6/16/22	3	1
20A825P880	NA	2022	Davis	OF	6/16/22	3	1
20A825P881	NA	2022	Davis	OF	6/16/22	3	5
20A825P882	NA	2022	Davis	OF	6/16/22	3	NA
20A825P883	NA	2022	Davis	OF	6/16/22	3	1
20A825P884	NA	2022	Davis	OF	6/16/22	3	1
20A825P885	NA	2022	Davis	OF	6/16/22	3	1
20A825P886	NA	2022	Davis	OF	6/16/22	3	1
20A825P887	NA	2022	Davis	OF	6/16/22	3	1
20A825P888	NA	2022	Davis	OF	6/16/22	3	1
20A825P889	NA	2022	Davis	OF	6/16/22	3	1
20A825P890	NA	2022	Davis	OF	6/16/22	3	NA
20A825P891	NA	2022	Davis	OF	6/16/22	3	1
20A825P892	NA	2022	Davis	OF	6/16/22	3	1
20A825P893	NA	2022	Davis	OF	6/16/22	3	5
20A825P894	NA	2022	Davis	OF	6/16/22	3	1
20A825P895	NA	2022	Davis	OF	6/16/22	3	NA
20A825P896	NA	2022	Davis	OF	6/16/22	3	NA
20A825P897	NA	2022	Davis	OF	6/16/22	3	NA
20A825P898	NA	2022	Davis	OF	6/16/22	3	NA
20A825P899	NA	2022	Davis	OF	6/16/22	3	1
20A825P900	NA	2022	Davis	OF	6/16/22	3	2
20A825P901	NA	2022	Davis	OF	6/16/22	3	1
20A825P902	NA	2022	Davis	OF	6/16/22	3	3
20A825P903	NA	2022	Davis	OF	6/16/22	3	1
20A825P904	NA	2022	Davis	OF	6/16/22	3	1
20A825P905	NA	2022	Davis	OF	6/16/22	3	1
20A825P906	NA	2022	Davis	OF	6/16/22	3	2
20A825P907	NA	2022	Davis	OF	6/16/22	3	1
20A825P908	NA	2022	Davis	OF	6/16/22	3	1
20A825P909	NA	2022	Davis	OF	6/16/22	3	1
20A825P910	NA	2022	Davis	OF	6/16/22	3	1
20A825P911	NA	2022	Davis	OF	6/16/22	3	2
20A825P912	NA	2022	Davis	OF	6/16/22	3	1
20A825P913	NA	2022	Davis	OF	6/16/22	3	5
20A825P914	NA	2022	Davis	OF	6/16/22	3	1
20A825P915	NA	2022	Davis	OF	6/16/22	3	1
20A825P916	NA	2022	Davis	OF	6/16/22	3	2
20A825P917	NA	2022	Davis	OF	6/16/22	3	1
20A825P918	NA	2022	Davis	OF	6/16/22	3	1
20A825P919	NA	2022	Davis	OF	6/16/22	3	1
20A825P920	NA	2022	Davis	OF	6/16/22	3	NA
20A825P921	NA	2022	Davis	OF	6/16/22	3	2
20A825P922	NA	2022	Davis	OF	6/16/22	3	1
20A825P923	NA	2022	Davis	OF	6/16/22	3	1
20A825P924	NA	2022	Davis	OF	6/16/22	3	1
20A825P925	NA	2022	Davis	OF	6/16/22	3	1
20A825P926	NA	2022	Davis	OF	6/16/22	3	1
20A825P927	NA	2022	Davis	OF	6/16/22	3	2
20A825P928	NA	2022	Davis	OF	6/16/22	3	1
20A825P929	NA	2022	Davis	OF	6/16/22	3	1
20A825P930	NA	2022	Davis	OF	6/16/22	3	NA
20A825P931	NA	2022	Davis	OF	6/16/22	3	1
20A825P932	NA	2022	Davis	OF	6/16/22	3	1
20A825P933	NA	2022	Davis	OF	6/16/22	3	1
20A825P934	NA	2022	Davis	OF	6/16/22	3	1
20A825P935	NA	2022	Davis	OF	6/16/22	3	NA
20A825P936	NA	2022	Davis	OF	6/16/22	3	NA
20A825P937	NA	2022	Davis	OF	6/16/22	3	1
20A825P938	NA	2022	Davis	OF	6/16/22	3	1
20A825P939	NA	2022	Davis	OF	6/16/22	3	1
20A825P940	NA	2022	Davis	OF	6/16/22	3	NA
20A825P941	NA	2022	Davis	OF	6/16/22	3	5
20A825P942	NA	2022	Davis	OF	6/16/22	3	1
20A825P943	NA	2022	Davis	OF	6/16/22	3	2
20A825P944	NA	2022	Davis	OF	6/16/22	3	5
20A825P945	NA	2022	Davis	OF	6/16/22	3	5
20A825P946	NA	2022	Davis	OF	6/16/22	3	5
20A825P947	NA	2022	Davis	OF	6/16/22	3	2
20A825P948	NA	2022	Davis	OF	6/16/22	3	5
20A825P949	NA	2022	Davis	OF	6/16/22	3	1
20A825P600	NA	2022	Davis	OF	6/24/22	4	1
20A825P601	NA	2022	Davis	OF	6/24/22	4	1
20A825P602	NA	2022	Davis	OF	6/24/22	4	1
20A825P603	NA	2022	Davis	OF	6/24/22	4	1
20A825P604	NA	2022	Davis	OF	6/24/22	4	1
20A825P605	NA	2022	Davis	OF	6/24/22	4	1
20A825P606	NA	2022	Davis	OF	6/24/22	4	2
20A825P607	NA	2022	Davis	OF	6/24/22	4	1
20A825P608	NA	2022	Davis	OF	6/24/22	4	1
20A825P609	NA	2022	Davis	OF	6/24/22	4	1
20A825P610	NA	2022	Davis	OF	6/24/22	4	1
20A825P611	NA	2022	Davis	OF	6/24/22	4	1
20A825P612	NA	2022	Davis	OF	6/24/22	4	1
20A825P613	NA	2022	Davis	OF	6/24/22	4	1
20A825P614	NA	2022	Davis	OF	6/24/22	4	1
20A825P615	NA	2022	Davis	OF	6/24/22	4	1
20A825P616	NA	2022	Davis	OF	6/24/22	4	1
20A825P617	NA	2022	Davis	OF	6/24/22	4	1
20A825P618	NA	2022	Davis	OF	6/24/22	4	1
20A825P619	NA	2022	Davis	OF	6/24/22	4	1
20A825P620	NA	2022	Davis	OF	6/24/22	4	1
20A825P621	NA	2022	Davis	OF	6/24/22	4	1
20A825P622	NA	2022	Davis	OF	6/24/22	4	1
20A825P623	NA	2022	Davis	OF	6/24/22	4	1
20A825P624	NA	2022	Davis	OF	6/24/22	4	1
20A825P625	NA	2022	Davis	OF	6/24/22	4	1
20A825P626	NA	2022	Davis	OF	6/24/22	4	1
20A825P627	NA	2022	Davis	OF	6/24/22	4	1
20A825P628	NA	2022	Davis	OF	6/24/22	4	1
20A825P629	NA	2022	Davis	OF	6/24/22	4	1
20A825P630	NA	2022	Davis	OF	6/24/22	4	1
20A825P631	NA	2022	Davis	OF	6/24/22	4	1
20A825P632	NA	2022	Davis	OF	6/24/22	4	1
20A825P633	NA	2022	Davis	OF	6/24/22	4	1
20A825P634	NA	2022	Davis	OF	6/24/22	4	1
20A825P635	NA	2022	Davis	OF	6/24/22	4	1
20A825P636	NA	2022	Davis	OF	6/24/22	4	1
20A825P637	NA	2022	Davis	OF	6/24/22	4	1
20A825P638	NA	2022	Davis	OF	6/24/22	4	1
20A825P639	NA	2022	Davis	OF	6/24/22	4	1
20A825P640	NA	2022	Davis	OF	6/24/22	4	2
20A825P641	NA	2022	Davis	OF	6/24/22	4	1
20A825P642	NA	2022	Davis	OF	6/24/22	4	1
20A825P643	NA	2022	Davis	OF	6/24/22	4	1
20A825P644	NA	2022	Davis	OF	6/24/22	4	1
20A825P645	NA	2022	Davis	OF	6/24/22	4	1
20A825P646	NA	2022	Davis	OF	6/24/22	4	1
20A825P647	NA	2022	Davis	OF	6/24/22	4	1
20A825P648	NA	2022	Davis	OF	6/24/22	4	1
20A825P649	NA	2022	Davis	OF	6/24/22	4	1
20A825P650	NA	2022	Davis	OF	6/24/22	4	1
20A825P651	NA	2022	Davis	OF	6/24/22	4	1
20A825P652	NA	2022	Davis	OF	6/24/22	4	1
20A825P653	NA	2022	Davis	OF	6/24/22	4	1
20A825P654	NA	2022	Davis	OF	6/24/22	4	1
20A825P655	NA	2022	Davis	OF	6/24/22	4	1
20A825P656	NA	2022	Davis	OF	6/24/22	4	1
20A825P657	NA	2022	Davis	OF	6/24/22	4	1
20A825P658	NA	2022	Davis	OF	6/24/22	4	1
20A825P659	NA	2022	Davis	OF	6/24/22	4	1
20A825P660	NA	2022	Davis	OF	6/24/22	4	1
20A825P661	NA	2022	Davis	OF	6/24/22	4	1
20A825P662	NA	2022	Davis	OF	6/24/22	4	1
20A825P663	NA	2022	Davis	OF	6/24/22	4	1
20A825P664	NA	2022	Davis	OF	6/24/22	4	1
20A825P665	NA	2022	Davis	OF	6/24/22	4	1
20A825P666	NA	2022	Davis	OF	6/24/22	4	1
20A825P667	NA	2022	Davis	OF	6/24/22	4	1
20A825P668	NA	2022	Davis	OF	6/24/22	4	NA
20A825P669	NA	2022	Davis	OF	6/24/22	4	1
20A825P670	NA	2022	Davis	OF	6/24/22	4	5
20A825P671	NA	2022	Davis	OF	6/24/22	4	1
20A825P672	NA	2022	Davis	OF	6/24/22	4	1
20A825P673	NA	2022	Davis	OF	6/24/22	4	1
20A825P674	NA	2022	Davis	OF	6/24/22	4	1
20A825P675	NA	2022	Davis	OF	6/24/22	4	1
20A825P676	NA	2022	Davis	OF	6/24/22	4	1
20A825P677	NA	2022	Davis	OF	6/24/22	4	1
20A825P678	NA	2022	Davis	OF	6/24/22	4	1
20A825P679	NA	2022	Davis	OF	6/24/22	4	1
20A825P680	NA	2022	Davis	OF	6/24/22	4	1
20A825P681	NA	2022	Davis	OF	6/24/22	4	1
20A825P682	NA	2022	Davis	OF	6/24/22	4	1
20A825P683	NA	2022	Davis	OF	6/24/22	4	1
20A825P684	NA	2022	Davis	OF	6/24/22	4	1
20A825P685	NA	2022	Davis	OF	6/24/22	4	1
20A825P686	NA	2022	Davis	OF	6/24/22	4	1
20A825P687	NA	2022	Davis	OF	6/24/22	4	1
20A825P688	NA	2022	Davis	OF	6/24/22	4	1
20A825P689	NA	2022	Davis	OF	6/24/22	4	1
20A825P690	NA	2022	Davis	OF	6/24/22	4	1
20A825P691	NA	2022	Davis	OF	6/24/22	4	1
20A825P692	NA	2022	Davis	OF	6/24/22	4	1
20A825P693	NA	2022	Davis	OF	6/24/22	4	5
20A825P694	NA	2022	Davis	OF	6/24/22	4	1
20A825P695	NA	2022	Davis	OF	6/24/22	4	1
20A825P696	NA	2022	Davis	OF	6/24/22	4	1
20A825P697	NA	2022	Davis	OF	6/24/22	4	5
20A825P698	NA	2022	Davis	OF	6/24/22	4	1
20A825P699	NA	2022	Davis	OF	6/24/22	4	1
20A825P700	NA	2022	Davis	OF	6/24/22	4	1
20A825P701	NA	2022	Davis	OF	6/24/22	4	1
20A825P702	NA	2022	Davis	OF	6/24/22	4	1
20A825P703	NA	2022	Davis	OF	6/24/22	4	1
20A825P704	NA	2022	Davis	OF	6/24/22	4	1
20A825P705	NA	2022	Davis	OF	6/24/22	4	1
20A825P706	NA	2022	Davis	OF	6/24/22	4	1
20A825P707	NA	2022	Davis	OF	6/24/22	4	NA
20A825P708	NA	2022	Davis	OF	6/24/22	4	3
20A825P709	NA	2022	Davis	OF	6/24/22	4	1
20A825P710	NA	2022	Davis	OF	6/24/22	4	1
20A825P711	NA	2022	Davis	OF	6/24/22	4	1
20A825P712	NA	2022	Davis	OF	6/24/22	4	1
20A825P713	NA	2022	Davis	OF	6/24/22	4	1
20A825P714	NA	2022	Davis	OF	6/24/22	4	1
20A825P715	NA	2022	Davis	OF	6/24/22	4	1
20A825P716	NA	2022	Davis	OF	6/24/22	4	1
20A825P717	NA	2022	Davis	OF	6/24/22	4	1
20A825P718	NA	2022	Davis	OF	6/24/22	4	1
20A825P719	NA	2022	Davis	OF	6/24/22	4	1
20A825P720	NA	2022	Davis	OF	6/24/22	4	1
20A825P721	NA	2022	Davis	OF	6/24/22	4	1
20A825P722	NA	2022	Davis	OF	6/24/22	4	1
20A825P723	NA	2022	Davis	OF	6/24/22	4	1
20A825P724	NA	2022	Davis	OF	6/24/22	4	2
20A825P725	NA	2022	Davis	OF	6/24/22	4	1
20A825P726	NA	2022	Davis	OF	6/24/22	4	3
20A825P727	NA	2022	Davis	OF	6/24/22	4	1
20A825P728	NA	2022	Davis	OF	6/24/22	4	1
20A825P729	NA	2022	Davis	OF	6/24/22	4	1
20A825P730	NA	2022	Davis	OF	6/24/22	4	1
20A825P731	NA	2022	Davis	OF	6/24/22	4	1
20A825P732	NA	2022	Davis	OF	6/24/22	4	1
20A825P733	NA	2022	Davis	OF	6/24/22	4	1
20A825P734	NA	2022	Davis	OF	6/24/22	4	1
20A825P735	NA	2022	Davis	OF	6/24/22	4	1
20A825P736	NA	2022	Davis	OF	6/24/22	4	4
20A825P737	NA	2022	Davis	OF	6/24/22	4	1
20A825P738	NA	2022	Davis	OF	6/24/22	4	1
20A825P739	NA	2022	Davis	OF	6/24/22	4	1
20A825P740	NA	2022	Davis	OF	6/24/22	4	1
20A825P741	NA	2022	Davis	OF	6/24/22	4	1
20A825P742	NA	2022	Davis	OF	6/24/22	4	1
20A825P743	NA	2022	Davis	OF	6/24/22	4	1
20A825P744	NA	2022	Davis	OF	6/24/22	4	1
20A825P745	NA	2022	Davis	OF	6/24/22	4	5
20A825P746	NA	2022	Davis	OF	6/24/22	4	1
20A825P747	NA	2022	Davis	OF	6/24/22	4	1
20A825P748	NA	2022	Davis	OF	6/24/22	4	1
20A825P749	NA	2022	Davis	OF	6/24/22	4	1
20A825P750	NA	2022	Davis	OF	6/24/22	4	1
20A825P751	NA	2022	Davis	OF	6/24/22	4	1
20A825P752	NA	2022	Davis	OF	6/24/22	4	1
20A825P753	NA	2022	Davis	OF	6/24/22	4	1
20A825P754	NA	2022	Davis	OF	6/24/22	4	1
20A825P755	NA	2022	Davis	OF	6/24/22	4	1
20A825P756	NA	2022	Davis	OF	6/24/22	4	1
20A825P757	NA	2022	Davis	OF	6/24/22	4	1
20A825P758	NA	2022	Davis	OF	6/24/22	4	1
20A825P759	NA	2022	Davis	OF	6/24/22	4	1
20A825P760	NA	2022	Davis	OF	6/24/22	4	1
20A825P761	NA	2022	Davis	OF	6/24/22	4	1
20A825P762	NA	2022	Davis	OF	6/24/22	4	1
20A825P763	NA	2022	Davis	OF	6/24/22	4	1
20A825P764	NA	2022	Davis	OF	6/24/22	4	5
20A825P765	NA	2022	Davis	OF	6/24/22	4	1
20A825P766	NA	2022	Davis	OF	6/24/22	4	1
20A825P767	NA	2022	Davis	OF	6/24/22	4	1
20A825P768	NA	2022	Davis	OF	6/24/22	4	1
20A825P769	NA	2022	Davis	OF	6/24/22	4	1
20A825P770	NA	2022	Davis	OF	6/24/22	4	1
20A825P771	NA	2022	Davis	OF	6/24/22	4	1
20A825P772	NA	2022	Davis	OF	6/24/22	4	1
20A825P773	NA	2022	Davis	OF	6/24/22	4	1
20A825P774	NA	2022	Davis	OF	6/24/22	4	1
20A825P775	NA	2022	Davis	OF	6/24/22	4	1
20A825P776	NA	2022	Davis	OF	6/24/22	4	1
20A825P777	NA	2022	Davis	OF	6/24/22	4	1
20A825P778	NA	2022	Davis	OF	6/24/22	4	1
20A825P779	NA	2022	Davis	OF	6/24/22	4	1
20A825P780	NA	2022	Davis	OF	6/24/22	4	1
20A825P781	NA	2022	Davis	OF	6/24/22	4	1
20A825P782	NA	2022	Davis	OF	6/24/22	4	1
20A825P783	NA	2022	Davis	OF	6/24/22	4	1
20A825P784	NA	2022	Davis	OF	6/24/22	4	1
20A825P785	NA	2022	Davis	OF	6/24/22	4	1
20A825P786	NA	2022	Davis	OF	6/24/22	4	NA
20A825P787	NA	2022	Davis	OF	6/24/22	4	1
20A825P788	NA	2022	Davis	OF	6/24/22	4	1
20A825P789	NA	2022	Davis	OF	6/24/22	4	5
20A825P790	NA	2022	Davis	OF	6/24/22	4	1
20A825P791	NA	2022	Davis	OF	6/24/22	4	1
20A825P792	NA	2022	Davis	OF	6/24/22	4	1
20A825P793	NA	2022	Davis	OF	6/24/22	4	1
20A825P794	NA	2022	Davis	OF	6/24/22	4	1
20A825P795	NA	2022	Davis	OF	6/24/22	4	NA
20A825P796	NA	2022	Davis	OF	6/24/22	4	1
20A825P797	NA	2022	Davis	OF	6/24/22	4	1
20A825P798	NA	2022	Davis	OF	6/24/22	4	1
20A825P799	NA	2022	Davis	OF	6/24/22	4	1
20A825P800	NA	2022	Davis	OF	6/24/22	4	1
20A825P801	NA	2022	Davis	OF	6/24/22	4	1
20A825P802	NA	2022	Davis	OF	6/24/22	4	1
20A825P803	NA	2022	Davis	OF	6/24/22	4	NA
20A825P804	NA	2022	Davis	OF	6/24/22	4	1
20A825P805	NA	2022	Davis	OF	6/24/22	4	1
20A825P806	NA	2022	Davis	OF	6/24/22	4	1
20A825P807	NA	2022	Davis	OF	6/24/22	4	1
20A825P808	NA	2022	Davis	OF	6/24/22	4	1
20A825P809	NA	2022	Davis	OF	6/24/22	4	1
20A825P810	NA	2022	Davis	OF	6/24/22	4	1
20A825P811	NA	2022	Davis	OF	6/24/22	4	1
20A825P812	NA	2022	Davis	OF	6/24/22	4	1
20A825P813	NA	2022	Davis	OF	6/24/22	4	1
20A825P814	NA	2022	Davis	OF	6/24/22	4	5
20A825P815	NA	2022	Davis	OF	6/24/22	4	1
20A825P816	NA	2022	Davis	OF	6/24/22	4	1
20A825P817	NA	2022	Davis	OF	6/24/22	4	1
20A825P818	NA	2022	Davis	OF	6/24/22	4	1
20A825P819	NA	2022	Davis	OF	6/24/22	4	1
20A825P820	NA	2022	Davis	OF	6/24/22	4	1
20A825P821	NA	2022	Davis	OF	6/24/22	4	1
20A825P822	NA	2022	Davis	OF	6/24/22	4	1
20A825P823	NA	2022	Davis	OF	6/24/22	4	1
20A825P824	NA	2022	Davis	OF	6/24/22	4	1
20A825P825	NA	2022	Davis	OF	6/24/22	4	3
20A825P826	NA	2022	Davis	OF	6/24/22	4	1
20A825P827	NA	2022	Davis	OF	6/24/22	4	1
20A825P828	NA	2022	Davis	OF	6/24/22	4	1
20A825P829	NA	2022	Davis	OF	6/24/22	4	1
20A825P830	NA	2022	Davis	OF	6/24/22	4	1
20A825P831	NA	2022	Davis	OF	6/24/22	4	1
20A825P832	NA	2022	Davis	OF	6/24/22	4	1
20A825P833	NA	2022	Davis	OF	6/24/22	4	1
20A825P834	NA	2022	Davis	OF	6/24/22	4	1
20A825P835	NA	2022	Davis	OF	6/24/22	4	1
20A825P836	NA	2022	Davis	OF	6/24/22	4	1
20A825P837	NA	2022	Davis	OF	6/24/22	4	1
20A825P838	NA	2022	Davis	OF	6/24/22	4	1
20A825P839	NA	2022	Davis	OF	6/24/22	4	5
20A825P840	NA	2022	Davis	OF	6/24/22	4	1
20A825P841	NA	2022	Davis	OF	6/24/22	4	1
20A825P842	NA	2022	Davis	OF	6/24/22	4	1
20A825P843	NA	2022	Davis	OF	6/24/22	4	1
20A825P844	NA	2022	Davis	OF	6/24/22	4	2
20A825P845	NA	2022	Davis	OF	6/24/22	4	NA
20A825P846	NA	2022	Davis	OF	6/24/22	4	1
20A825P847	NA	2022	Davis	OF	6/24/22	4	1
20A825P848	NA	2022	Davis	OF	6/24/22	4	NA
20A825P849	NA	2022	Davis	OF	6/24/22	4	1
20A825P850	NA	2022	Davis	OF	6/24/22	4	1
20A825P851	NA	2022	Davis	OF	6/24/22	4	NA
20A825P852	NA	2022	Davis	OF	6/24/22	4	1
20A825P853	NA	2022	Davis	OF	6/24/22	4	1
20A825P854	NA	2022	Davis	OF	6/24/22	4	1
20A825P855	NA	2022	Davis	OF	6/24/22	4	1
20A825P856	NA	2022	Davis	OF	6/24/22	4	1
20A825P857	NA	2022	Davis	OF	6/24/22	4	2
20A825P858	NA	2022	Davis	OF	6/24/22	4	1
20A825P859	NA	2022	Davis	OF	6/24/22	4	1
20A825P860	NA	2022	Davis	OF	6/24/22	4	1
20A825P861	NA	2022	Davis	OF	6/24/22	4	1
20A825P862	NA	2022	Davis	OF	6/24/22	4	1
20A825P863	NA	2022	Davis	OF	6/24/22	4	1
20A825P864	NA	2022	Davis	OF	6/24/22	4	1
20A825P865	NA	2022	Davis	OF	6/24/22	4	1
20A825P866	NA	2022	Davis	OF	6/24/22	4	2
20A825P867	NA	2022	Davis	OF	6/24/22	4	1
20A825P868	NA	2022	Davis	OF	6/24/22	4	1
20A825P869	NA	2022	Davis	OF	6/24/22	4	1
20A825P870	NA	2022	Davis	OF	6/24/22	4	1
20A825P871	NA	2022	Davis	OF	6/24/22	4	1
20A825P872	NA	2022	Davis	OF	6/24/22	4	1
20A825P873	NA	2022	Davis	OF	6/24/22	4	1
20A825P874	NA	2022	Davis	OF	6/24/22	4	1
20A825P875	NA	2022	Davis	OF	6/24/22	4	1
20A825P876	NA	2022	Davis	OF	6/24/22	4	1
20A825P877	NA	2022	Davis	OF	6/24/22	4	1
20A825P878	NA	2022	Davis	OF	6/24/22	4	1
20A825P879	NA	2022	Davis	OF	6/24/22	4	1
20A825P880	NA	2022	Davis	OF	6/24/22	4	1
20A825P881	NA	2022	Davis	OF	6/24/22	4	5
20A825P882	NA	2022	Davis	OF	6/24/22	4	NA
20A825P883	NA	2022	Davis	OF	6/24/22	4	1
20A825P884	NA	2022	Davis	OF	6/24/22	4	1
20A825P885	NA	2022	Davis	OF	6/24/22	4	1
20A825P886	NA	2022	Davis	OF	6/24/22	4	1
20A825P887	NA	2022	Davis	OF	6/24/22	4	1
20A825P888	NA	2022	Davis	OF	6/24/22	4	3
20A825P889	NA	2022	Davis	OF	6/24/22	4	1
20A825P890	NA	2022	Davis	OF	6/24/22	4	NA
20A825P891	NA	2022	Davis	OF	6/24/22	4	1
20A825P892	NA	2022	Davis	OF	6/24/22	4	1
20A825P893	NA	2022	Davis	OF	6/24/22	4	5
20A825P894	NA	2022	Davis	OF	6/24/22	4	1
20A825P895	NA	2022	Davis	OF	6/24/22	4	NA
20A825P896	NA	2022	Davis	OF	6/24/22	4	NA
20A825P897	NA	2022	Davis	OF	6/24/22	4	NA
20A825P898	NA	2022	Davis	OF	6/24/22	4	NA
20A825P899	NA	2022	Davis	OF	6/24/22	4	1
20A825P900	NA	2022	Davis	OF	6/24/22	4	2
20A825P901	NA	2022	Davis	OF	6/24/22	4	1
20A825P902	NA	2022	Davis	OF	6/24/22	4	4
20A825P903	NA	2022	Davis	OF	6/24/22	4	1
20A825P904	NA	2022	Davis	OF	6/24/22	4	1
20A825P905	NA	2022	Davis	OF	6/24/22	4	3
20A825P906	NA	2022	Davis	OF	6/24/22	4	1
20A825P907	NA	2022	Davis	OF	6/24/22	4	1
20A825P908	NA	2022	Davis	OF	6/24/22	4	1
20A825P909	NA	2022	Davis	OF	6/24/22	4	1
20A825P910	NA	2022	Davis	OF	6/24/22	4	1
20A825P911	NA	2022	Davis	OF	6/24/22	4	2
20A825P912	NA	2022	Davis	OF	6/24/22	4	1
20A825P913	NA	2022	Davis	OF	6/24/22	4	5
20A825P914	NA	2022	Davis	OF	6/24/22	4	1
20A825P915	NA	2022	Davis	OF	6/24/22	4	1
20A825P916	NA	2022	Davis	OF	6/24/22	4	2
20A825P917	NA	2022	Davis	OF	6/24/22	4	1
20A825P918	NA	2022	Davis	OF	6/24/22	4	1
20A825P919	NA	2022	Davis	OF	6/24/22	4	1
20A825P920	NA	2022	Davis	OF	6/24/22	4	NA
20A825P921	NA	2022	Davis	OF	6/24/22	4	1
20A825P922	NA	2022	Davis	OF	6/24/22	4	1
20A825P923	NA	2022	Davis	OF	6/24/22	4	1
20A825P924	NA	2022	Davis	OF	6/24/22	4	1
20A825P925	NA	2022	Davis	OF	6/24/22	4	1
20A825P926	NA	2022	Davis	OF	6/24/22	4	1
20A825P927	NA	2022	Davis	OF	6/24/22	4	2
20A825P928	NA	2022	Davis	OF	6/24/22	4	1
20A825P929	NA	2022	Davis	OF	6/24/22	4	1
20A825P930	NA	2022	Davis	OF	6/24/22	4	NA
20A825P931	NA	2022	Davis	OF	6/24/22	4	1
20A825P932	NA	2022	Davis	OF	6/24/22	4	1
20A825P933	NA	2022	Davis	OF	6/24/22	4	1
20A825P934	NA	2022	Davis	OF	6/24/22	4	1
20A825P935	NA	2022	Davis	OF	6/24/22	4	NA
20A825P936	NA	2022	Davis	OF	6/24/22	4	NA
20A825P937	NA	2022	Davis	OF	6/24/22	4	1
20A825P938	NA	2022	Davis	OF	6/24/22	4	1
20A825P939	NA	2022	Davis	OF	6/24/22	4	1
20A825P940	NA	2022	Davis	OF	6/24/22	4	NA
20A825P941	NA	2022	Davis	OF	6/24/22	4	5
20A825P942	NA	2022	Davis	OF	6/24/22	4	1
20A825P943	NA	2022	Davis	OF	6/24/22	4	1
20A825P944	NA	2022	Davis	OF	6/24/22	4	5
20A825P945	NA	2022	Davis	OF	6/24/22	4	5
20A825P946	NA	2022	Davis	OF	6/24/22	4	5
20A825P947	NA	2022	Davis	OF	6/24/22	4	1
20A825P948	NA	2022	Davis	OF	6/24/22	4	5
20A825P949	NA	2022	Davis	OF	6/24/22	4	1
20A825P600	NA	2022	Davis	OF	7/1/22	5	1
20A825P601	NA	2022	Davis	OF	7/1/22	5	1
20A825P602	NA	2022	Davis	OF	7/1/22	5	1
20A825P603	NA	2022	Davis	OF	7/1/22	5	1
20A825P604	NA	2022	Davis	OF	7/1/22	5	1
20A825P605	NA	2022	Davis	OF	7/1/22	5	1
20A825P606	NA	2022	Davis	OF	7/1/22	5	2
20A825P607	NA	2022	Davis	OF	7/1/22	5	1
20A825P608	NA	2022	Davis	OF	7/1/22	5	1
20A825P609	NA	2022	Davis	OF	7/1/22	5	1
20A825P610	NA	2022	Davis	OF	7/1/22	5	1
20A825P611	NA	2022	Davis	OF	7/1/22	5	1
20A825P612	NA	2022	Davis	OF	7/1/22	5	1
20A825P613	NA	2022	Davis	OF	7/1/22	5	1
20A825P614	NA	2022	Davis	OF	7/1/22	5	1
20A825P615	NA	2022	Davis	OF	7/1/22	5	1
20A825P616	NA	2022	Davis	OF	7/1/22	5	1
20A825P617	NA	2022	Davis	OF	7/1/22	5	1
20A825P618	NA	2022	Davis	OF	7/1/22	5	1
20A825P619	NA	2022	Davis	OF	7/1/22	5	1
20A825P620	NA	2022	Davis	OF	7/1/22	5	1
20A825P621	NA	2022	Davis	OF	7/1/22	5	1
20A825P622	NA	2022	Davis	OF	7/1/22	5	1
20A825P623	NA	2022	Davis	OF	7/1/22	5	1
20A825P624	NA	2022	Davis	OF	7/1/22	5	1
20A825P625	NA	2022	Davis	OF	7/1/22	5	1
20A825P626	NA	2022	Davis	OF	7/1/22	5	1
20A825P627	NA	2022	Davis	OF	7/1/22	5	2
20A825P628	NA	2022	Davis	OF	7/1/22	5	1
20A825P629	NA	2022	Davis	OF	7/1/22	5	1
20A825P630	NA	2022	Davis	OF	7/1/22	5	1
20A825P631	NA	2022	Davis	OF	7/1/22	5	1
20A825P632	NA	2022	Davis	OF	7/1/22	5	1
20A825P633	NA	2022	Davis	OF	7/1/22	5	1
20A825P634	NA	2022	Davis	OF	7/1/22	5	1
20A825P635	NA	2022	Davis	OF	7/1/22	5	1
20A825P636	NA	2022	Davis	OF	7/1/22	5	1
20A825P637	NA	2022	Davis	OF	7/1/22	5	1
20A825P638	NA	2022	Davis	OF	7/1/22	5	1
20A825P639	NA	2022	Davis	OF	7/1/22	5	1
20A825P640	NA	2022	Davis	OF	7/1/22	5	1
20A825P641	NA	2022	Davis	OF	7/1/22	5	1
20A825P642	NA	2022	Davis	OF	7/1/22	5	1
20A825P643	NA	2022	Davis	OF	7/1/22	5	1
20A825P644	NA	2022	Davis	OF	7/1/22	5	1
20A825P645	NA	2022	Davis	OF	7/1/22	5	1
20A825P646	NA	2022	Davis	OF	7/1/22	5	1
20A825P647	NA	2022	Davis	OF	7/1/22	5	1
20A825P648	NA	2022	Davis	OF	7/1/22	5	1
20A825P649	NA	2022	Davis	OF	7/1/22	5	1
20A825P650	NA	2022	Davis	OF	7/1/22	5	1
20A825P651	NA	2022	Davis	OF	7/1/22	5	1
20A825P652	NA	2022	Davis	OF	7/1/22	5	1
20A825P653	NA	2022	Davis	OF	7/1/22	5	1
20A825P654	NA	2022	Davis	OF	7/1/22	5	1
20A825P655	NA	2022	Davis	OF	7/1/22	5	1
20A825P656	NA	2022	Davis	OF	7/1/22	5	3
20A825P657	NA	2022	Davis	OF	7/1/22	5	1
20A825P658	NA	2022	Davis	OF	7/1/22	5	1
20A825P659	NA	2022	Davis	OF	7/1/22	5	2
20A825P660	NA	2022	Davis	OF	7/1/22	5	1
20A825P661	NA	2022	Davis	OF	7/1/22	5	1
20A825P662	NA	2022	Davis	OF	7/1/22	5	1
20A825P663	NA	2022	Davis	OF	7/1/22	5	1
20A825P664	NA	2022	Davis	OF	7/1/22	5	1
20A825P665	NA	2022	Davis	OF	7/1/22	5	1
20A825P666	NA	2022	Davis	OF	7/1/22	5	1
20A825P667	NA	2022	Davis	OF	7/1/22	5	1
20A825P668	NA	2022	Davis	OF	7/1/22	5	NA
20A825P669	NA	2022	Davis	OF	7/1/22	5	1
20A825P670	NA	2022	Davis	OF	7/1/22	5	5
20A825P671	NA	2022	Davis	OF	7/1/22	5	1
20A825P672	NA	2022	Davis	OF	7/1/22	5	1
20A825P673	NA	2022	Davis	OF	7/1/22	5	1
20A825P674	NA	2022	Davis	OF	7/1/22	5	1
20A825P675	NA	2022	Davis	OF	7/1/22	5	1
20A825P676	NA	2022	Davis	OF	7/1/22	5	1
20A825P677	NA	2022	Davis	OF	7/1/22	5	1
20A825P678	NA	2022	Davis	OF	7/1/22	5	1
20A825P679	NA	2022	Davis	OF	7/1/22	5	1
20A825P680	NA	2022	Davis	OF	7/1/22	5	1
20A825P681	NA	2022	Davis	OF	7/1/22	5	1
20A825P682	NA	2022	Davis	OF	7/1/22	5	1
20A825P683	NA	2022	Davis	OF	7/1/22	5	1
20A825P684	NA	2022	Davis	OF	7/1/22	5	1
20A825P685	NA	2022	Davis	OF	7/1/22	5	1
20A825P686	NA	2022	Davis	OF	7/1/22	5	1
20A825P687	NA	2022	Davis	OF	7/1/22	5	1
20A825P688	NA	2022	Davis	OF	7/1/22	5	1
20A825P689	NA	2022	Davis	OF	7/1/22	5	1
20A825P690	NA	2022	Davis	OF	7/1/22	5	1
20A825P691	NA	2022	Davis	OF	7/1/22	5	1
20A825P692	NA	2022	Davis	OF	7/1/22	5	1
20A825P693	NA	2022	Davis	OF	7/1/22	5	5
20A825P694	NA	2022	Davis	OF	7/1/22	5	1
20A825P695	NA	2022	Davis	OF	7/1/22	5	1
20A825P696	NA	2022	Davis	OF	7/1/22	5	1
20A825P697	NA	2022	Davis	OF	7/1/22	5	5
20A825P698	NA	2022	Davis	OF	7/1/22	5	1
20A825P699	NA	2022	Davis	OF	7/1/22	5	1
20A825P700	NA	2022	Davis	OF	7/1/22	5	1
20A825P701	NA	2022	Davis	OF	7/1/22	5	1
20A825P702	NA	2022	Davis	OF	7/1/22	5	1
20A825P703	NA	2022	Davis	OF	7/1/22	5	1
20A825P704	NA	2022	Davis	OF	7/1/22	5	1
20A825P705	NA	2022	Davis	OF	7/1/22	5	1
20A825P706	NA	2022	Davis	OF	7/1/22	5	2
20A825P707	NA	2022	Davis	OF	7/1/22	5	NA
20A825P708	NA	2022	Davis	OF	7/1/22	5	3
20A825P709	NA	2022	Davis	OF	7/1/22	5	1
20A825P710	NA	2022	Davis	OF	7/1/22	5	1
20A825P711	NA	2022	Davis	OF	7/1/22	5	1
20A825P712	NA	2022	Davis	OF	7/1/22	5	1
20A825P713	NA	2022	Davis	OF	7/1/22	5	1
20A825P714	NA	2022	Davis	OF	7/1/22	5	1
20A825P715	NA	2022	Davis	OF	7/1/22	5	1
20A825P716	NA	2022	Davis	OF	7/1/22	5	1
20A825P717	NA	2022	Davis	OF	7/1/22	5	1
20A825P718	NA	2022	Davis	OF	7/1/22	5	1
20A825P719	NA	2022	Davis	OF	7/1/22	5	1
20A825P720	NA	2022	Davis	OF	7/1/22	5	1
20A825P721	NA	2022	Davis	OF	7/1/22	5	1
20A825P722	NA	2022	Davis	OF	7/1/22	5	3
20A825P723	NA	2022	Davis	OF	7/1/22	5	1
20A825P724	NA	2022	Davis	OF	7/1/22	5	2
20A825P725	NA	2022	Davis	OF	7/1/22	5	1
20A825P726	NA	2022	Davis	OF	7/1/22	5	3
20A825P727	NA	2022	Davis	OF	7/1/22	5	1
20A825P728	NA	2022	Davis	OF	7/1/22	5	1
20A825P729	NA	2022	Davis	OF	7/1/22	5	1
20A825P730	NA	2022	Davis	OF	7/1/22	5	1
20A825P731	NA	2022	Davis	OF	7/1/22	5	1
20A825P732	NA	2022	Davis	OF	7/1/22	5	1
20A825P733	NA	2022	Davis	OF	7/1/22	5	1
20A825P734	NA	2022	Davis	OF	7/1/22	5	1
20A825P735	NA	2022	Davis	OF	7/1/22	5	1
20A825P736	NA	2022	Davis	OF	7/1/22	5	5
20A825P737	NA	2022	Davis	OF	7/1/22	5	1
20A825P738	NA	2022	Davis	OF	7/1/22	5	1
20A825P739	NA	2022	Davis	OF	7/1/22	5	1
20A825P740	NA	2022	Davis	OF	7/1/22	5	1
20A825P741	NA	2022	Davis	OF	7/1/22	5	1
20A825P742	NA	2022	Davis	OF	7/1/22	5	1
20A825P743	NA	2022	Davis	OF	7/1/22	5	1
20A825P744	NA	2022	Davis	OF	7/1/22	5	1
20A825P745	NA	2022	Davis	OF	7/1/22	5	5
20A825P746	NA	2022	Davis	OF	7/1/22	5	1
20A825P747	NA	2022	Davis	OF	7/1/22	5	1
20A825P748	NA	2022	Davis	OF	7/1/22	5	1
20A825P749	NA	2022	Davis	OF	7/1/22	5	1
20A825P750	NA	2022	Davis	OF	7/1/22	5	1
20A825P751	NA	2022	Davis	OF	7/1/22	5	1
20A825P752	NA	2022	Davis	OF	7/1/22	5	1
20A825P753	NA	2022	Davis	OF	7/1/22	5	1
20A825P754	NA	2022	Davis	OF	7/1/22	5	1
20A825P755	NA	2022	Davis	OF	7/1/22	5	1
20A825P756	NA	2022	Davis	OF	7/1/22	5	1
20A825P757	NA	2022	Davis	OF	7/1/22	5	1
20A825P758	NA	2022	Davis	OF	7/1/22	5	1
20A825P759	NA	2022	Davis	OF	7/1/22	5	1
20A825P760	NA	2022	Davis	OF	7/1/22	5	1
20A825P761	NA	2022	Davis	OF	7/1/22	5	1
20A825P762	NA	2022	Davis	OF	7/1/22	5	1
20A825P763	NA	2022	Davis	OF	7/1/22	5	1
20A825P764	NA	2022	Davis	OF	7/1/22	5	5
20A825P765	NA	2022	Davis	OF	7/1/22	5	1
20A825P766	NA	2022	Davis	OF	7/1/22	5	1
20A825P767	NA	2022	Davis	OF	7/1/22	5	2
20A825P768	NA	2022	Davis	OF	7/1/22	5	1
20A825P769	NA	2022	Davis	OF	7/1/22	5	1
20A825P770	NA	2022	Davis	OF	7/1/22	5	1
20A825P771	NA	2022	Davis	OF	7/1/22	5	1
20A825P772	NA	2022	Davis	OF	7/1/22	5	1
20A825P773	NA	2022	Davis	OF	7/1/22	5	1
20A825P774	NA	2022	Davis	OF	7/1/22	5	1
20A825P775	NA	2022	Davis	OF	7/1/22	5	1
20A825P776	NA	2022	Davis	OF	7/1/22	5	1
20A825P777	NA	2022	Davis	OF	7/1/22	5	1
20A825P778	NA	2022	Davis	OF	7/1/22	5	1
20A825P779	NA	2022	Davis	OF	7/1/22	5	1
20A825P780	NA	2022	Davis	OF	7/1/22	5	1
20A825P781	NA	2022	Davis	OF	7/1/22	5	1
20A825P782	NA	2022	Davis	OF	7/1/22	5	1
20A825P783	NA	2022	Davis	OF	7/1/22	5	1
20A825P784	NA	2022	Davis	OF	7/1/22	5	1
20A825P785	NA	2022	Davis	OF	7/1/22	5	1
20A825P786	NA	2022	Davis	OF	7/1/22	5	NA
20A825P787	NA	2022	Davis	OF	7/1/22	5	1
20A825P788	NA	2022	Davis	OF	7/1/22	5	1
20A825P789	NA	2022	Davis	OF	7/1/22	5	5
20A825P790	NA	2022	Davis	OF	7/1/22	5	1
20A825P791	NA	2022	Davis	OF	7/1/22	5	1
20A825P792	NA	2022	Davis	OF	7/1/22	5	1
20A825P793	NA	2022	Davis	OF	7/1/22	5	1
20A825P794	NA	2022	Davis	OF	7/1/22	5	1
20A825P795	NA	2022	Davis	OF	7/1/22	5	NA
20A825P796	NA	2022	Davis	OF	7/1/22	5	1
20A825P797	NA	2022	Davis	OF	7/1/22	5	1
20A825P798	NA	2022	Davis	OF	7/1/22	5	1
20A825P799	NA	2022	Davis	OF	7/1/22	5	1
20A825P800	NA	2022	Davis	OF	7/1/22	5	1
20A825P801	NA	2022	Davis	OF	7/1/22	5	1
20A825P802	NA	2022	Davis	OF	7/1/22	5	1
20A825P803	NA	2022	Davis	OF	7/1/22	5	NA
20A825P804	NA	2022	Davis	OF	7/1/22	5	1
20A825P805	NA	2022	Davis	OF	7/1/22	5	1
20A825P806	NA	2022	Davis	OF	7/1/22	5	1
20A825P807	NA	2022	Davis	OF	7/1/22	5	1
20A825P808	NA	2022	Davis	OF	7/1/22	5	1
20A825P809	NA	2022	Davis	OF	7/1/22	5	1
20A825P810	NA	2022	Davis	OF	7/1/22	5	1
20A825P811	NA	2022	Davis	OF	7/1/22	5	1
20A825P812	NA	2022	Davis	OF	7/1/22	5	1
20A825P813	NA	2022	Davis	OF	7/1/22	5	1
20A825P814	NA	2022	Davis	OF	7/1/22	5	5
20A825P815	NA	2022	Davis	OF	7/1/22	5	1
20A825P816	NA	2022	Davis	OF	7/1/22	5	1
20A825P817	NA	2022	Davis	OF	7/1/22	5	1
20A825P818	NA	2022	Davis	OF	7/1/22	5	1
20A825P819	NA	2022	Davis	OF	7/1/22	5	1
20A825P820	NA	2022	Davis	OF	7/1/22	5	1
20A825P821	NA	2022	Davis	OF	7/1/22	5	1
20A825P822	NA	2022	Davis	OF	7/1/22	5	1
20A825P823	NA	2022	Davis	OF	7/1/22	5	1
20A825P824	NA	2022	Davis	OF	7/1/22	5	1
20A825P825	NA	2022	Davis	OF	7/1/22	5	4
20A825P826	NA	2022	Davis	OF	7/1/22	5	1
20A825P827	NA	2022	Davis	OF	7/1/22	5	1
20A825P828	NA	2022	Davis	OF	7/1/22	5	1
20A825P829	NA	2022	Davis	OF	7/1/22	5	1
20A825P830	NA	2022	Davis	OF	7/1/22	5	1
20A825P831	NA	2022	Davis	OF	7/1/22	5	1
20A825P832	NA	2022	Davis	OF	7/1/22	5	1
20A825P833	NA	2022	Davis	OF	7/1/22	5	1
20A825P834	NA	2022	Davis	OF	7/1/22	5	1
20A825P835	NA	2022	Davis	OF	7/1/22	5	2
20A825P836	NA	2022	Davis	OF	7/1/22	5	3
20A825P837	NA	2022	Davis	OF	7/1/22	5	1
20A825P838	NA	2022	Davis	OF	7/1/22	5	1
20A825P839	NA	2022	Davis	OF	7/1/22	5	5
20A825P840	NA	2022	Davis	OF	7/1/22	5	1
20A825P841	NA	2022	Davis	OF	7/1/22	5	1
20A825P842	NA	2022	Davis	OF	7/1/22	5	1
20A825P843	NA	2022	Davis	OF	7/1/22	5	1
20A825P844	NA	2022	Davis	OF	7/1/22	5	2
20A825P845	NA	2022	Davis	OF	7/1/22	5	NA
20A825P846	NA	2022	Davis	OF	7/1/22	5	1
20A825P847	NA	2022	Davis	OF	7/1/22	5	1
20A825P848	NA	2022	Davis	OF	7/1/22	5	NA
20A825P849	NA	2022	Davis	OF	7/1/22	5	1
20A825P850	NA	2022	Davis	OF	7/1/22	5	1
20A825P851	NA	2022	Davis	OF	7/1/22	5	NA
20A825P852	NA	2022	Davis	OF	7/1/22	5	1
20A825P853	NA	2022	Davis	OF	7/1/22	5	1
20A825P854	NA	2022	Davis	OF	7/1/22	5	1
20A825P855	NA	2022	Davis	OF	7/1/22	5	1
20A825P856	NA	2022	Davis	OF	7/1/22	5	1
20A825P857	NA	2022	Davis	OF	7/1/22	5	2
20A825P858	NA	2022	Davis	OF	7/1/22	5	1
20A825P859	NA	2022	Davis	OF	7/1/22	5	1
20A825P860	NA	2022	Davis	OF	7/1/22	5	1
20A825P861	NA	2022	Davis	OF	7/1/22	5	1
20A825P862	NA	2022	Davis	OF	7/1/22	5	1
20A825P863	NA	2022	Davis	OF	7/1/22	5	1
20A825P864	NA	2022	Davis	OF	7/1/22	5	1
20A825P865	NA	2022	Davis	OF	7/1/22	5	2
20A825P866	NA	2022	Davis	OF	7/1/22	5	2
20A825P867	NA	2022	Davis	OF	7/1/22	5	1
20A825P868	NA	2022	Davis	OF	7/1/22	5	1
20A825P869	NA	2022	Davis	OF	7/1/22	5	1
20A825P870	NA	2022	Davis	OF	7/1/22	5	1
20A825P871	NA	2022	Davis	OF	7/1/22	5	1
20A825P872	NA	2022	Davis	OF	7/1/22	5	1
20A825P873	NA	2022	Davis	OF	7/1/22	5	1
20A825P874	NA	2022	Davis	OF	7/1/22	5	1
20A825P875	NA	2022	Davis	OF	7/1/22	5	1
20A825P876	NA	2022	Davis	OF	7/1/22	5	1
20A825P877	NA	2022	Davis	OF	7/1/22	5	1
20A825P878	NA	2022	Davis	OF	7/1/22	5	1
20A825P879	NA	2022	Davis	OF	7/1/22	5	1
20A825P880	NA	2022	Davis	OF	7/1/22	5	1
20A825P881	NA	2022	Davis	OF	7/1/22	5	5
20A825P882	NA	2022	Davis	OF	7/1/22	5	NA
20A825P883	NA	2022	Davis	OF	7/1/22	5	1
20A825P884	NA	2022	Davis	OF	7/1/22	5	1
20A825P885	NA	2022	Davis	OF	7/1/22	5	1
20A825P886	NA	2022	Davis	OF	7/1/22	5	1
20A825P887	NA	2022	Davis	OF	7/1/22	5	1
20A825P888	NA	2022	Davis	OF	7/1/22	5	3
20A825P889	NA	2022	Davis	OF	7/1/22	5	1
20A825P890	NA	2022	Davis	OF	7/1/22	5	NA
20A825P891	NA	2022	Davis	OF	7/1/22	5	1
20A825P892	NA	2022	Davis	OF	7/1/22	5	1
20A825P893	NA	2022	Davis	OF	7/1/22	5	5
20A825P894	NA	2022	Davis	OF	7/1/22	5	1
20A825P895	NA	2022	Davis	OF	7/1/22	5	NA
20A825P896	NA	2022	Davis	OF	7/1/22	5	NA
20A825P897	NA	2022	Davis	OF	7/1/22	5	NA
20A825P898	NA	2022	Davis	OF	7/1/22	5	NA
20A825P899	NA	2022	Davis	OF	7/1/22	5	1
20A825P900	NA	2022	Davis	OF	7/1/22	5	3
20A825P901	NA	2022	Davis	OF	7/1/22	5	1
20A825P902	NA	2022	Davis	OF	7/1/22	5	4
20A825P903	NA	2022	Davis	OF	7/1/22	5	1
20A825P904	NA	2022	Davis	OF	7/1/22	5	1
20A825P905	NA	2022	Davis	OF	7/1/22	5	3
20A825P906	NA	2022	Davis	OF	7/1/22	5	1
20A825P907	NA	2022	Davis	OF	7/1/22	5	1
20A825P908	NA	2022	Davis	OF	7/1/22	5	1
20A825P909	NA	2022	Davis	OF	7/1/22	5	1
20A825P910	NA	2022	Davis	OF	7/1/22	5	1
20A825P911	NA	2022	Davis	OF	7/1/22	5	2
20A825P912	NA	2022	Davis	OF	7/1/22	5	1
20A825P913	NA	2022	Davis	OF	7/1/22	5	5
20A825P914	NA	2022	Davis	OF	7/1/22	5	1
20A825P915	NA	2022	Davis	OF	7/1/22	5	1
20A825P916	NA	2022	Davis	OF	7/1/22	5	2
20A825P917	NA	2022	Davis	OF	7/1/22	5	1
20A825P918	NA	2022	Davis	OF	7/1/22	5	1
20A825P919	NA	2022	Davis	OF	7/1/22	5	1
20A825P920	NA	2022	Davis	OF	7/1/22	5	NA
20A825P921	NA	2022	Davis	OF	7/1/22	5	1
20A825P922	NA	2022	Davis	OF	7/1/22	5	1
20A825P923	NA	2022	Davis	OF	7/1/22	5	1
20A825P924	NA	2022	Davis	OF	7/1/22	5	1
20A825P925	NA	2022	Davis	OF	7/1/22	5	1
20A825P926	NA	2022	Davis	OF	7/1/22	5	1
20A825P927	NA	2022	Davis	OF	7/1/22	5	2
20A825P928	NA	2022	Davis	OF	7/1/22	5	1
20A825P929	NA	2022	Davis	OF	7/1/22	5	1
20A825P930	NA	2022	Davis	OF	7/1/22	5	NA
20A825P931	NA	2022	Davis	OF	7/1/22	5	1
20A825P932	NA	2022	Davis	OF	7/1/22	5	1
20A825P933	NA	2022	Davis	OF	7/1/22	5	1
20A825P934	NA	2022	Davis	OF	7/1/22	5	1
20A825P935	NA	2022	Davis	OF	7/1/22	5	NA
20A825P936	NA	2022	Davis	OF	7/1/22	5	NA
20A825P937	NA	2022	Davis	OF	7/1/22	5	1
20A825P938	NA	2022	Davis	OF	7/1/22	5	1
20A825P939	NA	2022	Davis	OF	7/1/22	5	1
20A825P940	NA	2022	Davis	OF	7/1/22	5	NA
20A825P941	NA	2022	Davis	OF	7/1/22	5	5
20A825P942	NA	2022	Davis	OF	7/1/22	5	1
20A825P943	NA	2022	Davis	OF	7/1/22	5	2
20A825P944	NA	2022	Davis	OF	7/1/22	5	5
20A825P945	NA	2022	Davis	OF	7/1/22	5	5
20A825P946	NA	2022	Davis	OF	7/1/22	5	5
20A825P947	NA	2022	Davis	OF	7/1/22	5	2
20A825P948	NA	2022	Davis	OF	7/1/22	5	5
20A825P949	NA	2022	Davis	OF	7/1/22	5	1
20A825P600	NA	2022	Davis	OF	7/8/22	6	1
20A825P601	NA	2022	Davis	OF	7/8/22	6	1
20A825P602	NA	2022	Davis	OF	7/8/22	6	1
20A825P603	NA	2022	Davis	OF	7/8/22	6	1
20A825P604	NA	2022	Davis	OF	7/8/22	6	1
20A825P605	NA	2022	Davis	OF	7/8/22	6	1
20A825P606	NA	2022	Davis	OF	7/8/22	6	2
20A825P607	NA	2022	Davis	OF	7/8/22	6	1
20A825P608	NA	2022	Davis	OF	7/8/22	6	1
20A825P609	NA	2022	Davis	OF	7/8/22	6	1
20A825P610	NA	2022	Davis	OF	7/8/22	6	1
20A825P611	NA	2022	Davis	OF	7/8/22	6	1
20A825P612	NA	2022	Davis	OF	7/8/22	6	1
20A825P613	NA	2022	Davis	OF	7/8/22	6	1
20A825P614	NA	2022	Davis	OF	7/8/22	6	1
20A825P615	NA	2022	Davis	OF	7/8/22	6	1
20A825P616	NA	2022	Davis	OF	7/8/22	6	1
20A825P617	NA	2022	Davis	OF	7/8/22	6	1
20A825P618	NA	2022	Davis	OF	7/8/22	6	1
20A825P619	NA	2022	Davis	OF	7/8/22	6	1
20A825P620	NA	2022	Davis	OF	7/8/22	6	1
20A825P621	NA	2022	Davis	OF	7/8/22	6	1
20A825P622	NA	2022	Davis	OF	7/8/22	6	1
20A825P623	NA	2022	Davis	OF	7/8/22	6	1
20A825P624	NA	2022	Davis	OF	7/8/22	6	1
20A825P625	NA	2022	Davis	OF	7/8/22	6	1
20A825P626	NA	2022	Davis	OF	7/8/22	6	1
20A825P627	NA	2022	Davis	OF	7/8/22	6	2
20A825P628	NA	2022	Davis	OF	7/8/22	6	2
20A825P629	NA	2022	Davis	OF	7/8/22	6	1
20A825P630	NA	2022	Davis	OF	7/8/22	6	1
20A825P631	NA	2022	Davis	OF	7/8/22	6	1
20A825P632	NA	2022	Davis	OF	7/8/22	6	1
20A825P633	NA	2022	Davis	OF	7/8/22	6	1
20A825P634	NA	2022	Davis	OF	7/8/22	6	1
20A825P635	NA	2022	Davis	OF	7/8/22	6	1
20A825P636	NA	2022	Davis	OF	7/8/22	6	1
20A825P637	NA	2022	Davis	OF	7/8/22	6	1
20A825P638	NA	2022	Davis	OF	7/8/22	6	1
20A825P639	NA	2022	Davis	OF	7/8/22	6	1
20A825P640	NA	2022	Davis	OF	7/8/22	6	2
20A825P641	NA	2022	Davis	OF	7/8/22	6	1
20A825P642	NA	2022	Davis	OF	7/8/22	6	1
20A825P643	NA	2022	Davis	OF	7/8/22	6	1
20A825P644	NA	2022	Davis	OF	7/8/22	6	1
20A825P645	NA	2022	Davis	OF	7/8/22	6	1
20A825P646	NA	2022	Davis	OF	7/8/22	6	1
20A825P647	NA	2022	Davis	OF	7/8/22	6	1
20A825P648	NA	2022	Davis	OF	7/8/22	6	1
20A825P649	NA	2022	Davis	OF	7/8/22	6	1
20A825P650	NA	2022	Davis	OF	7/8/22	6	1
20A825P651	NA	2022	Davis	OF	7/8/22	6	1
20A825P652	NA	2022	Davis	OF	7/8/22	6	1
20A825P653	NA	2022	Davis	OF	7/8/22	6	1
20A825P654	NA	2022	Davis	OF	7/8/22	6	1
20A825P655	NA	2022	Davis	OF	7/8/22	6	1
20A825P656	NA	2022	Davis	OF	7/8/22	6	2
20A825P657	NA	2022	Davis	OF	7/8/22	6	1
20A825P658	NA	2022	Davis	OF	7/8/22	6	1
20A825P659	NA	2022	Davis	OF	7/8/22	6	2
20A825P660	NA	2022	Davis	OF	7/8/22	6	1
20A825P661	NA	2022	Davis	OF	7/8/22	6	1
20A825P662	NA	2022	Davis	OF	7/8/22	6	1
20A825P663	NA	2022	Davis	OF	7/8/22	6	1
20A825P664	NA	2022	Davis	OF	7/8/22	6	1
20A825P665	NA	2022	Davis	OF	7/8/22	6	1
20A825P666	NA	2022	Davis	OF	7/8/22	6	1
20A825P667	NA	2022	Davis	OF	7/8/22	6	1
20A825P668	NA	2022	Davis	OF	7/8/22	6	NA
20A825P669	NA	2022	Davis	OF	7/8/22	6	1
20A825P670	NA	2022	Davis	OF	7/8/22	6	5
20A825P671	NA	2022	Davis	OF	7/8/22	6	1
20A825P672	NA	2022	Davis	OF	7/8/22	6	1
20A825P673	NA	2022	Davis	OF	7/8/22	6	1
20A825P674	NA	2022	Davis	OF	7/8/22	6	1
20A825P675	NA	2022	Davis	OF	7/8/22	6	1
20A825P676	NA	2022	Davis	OF	7/8/22	6	1
20A825P677	NA	2022	Davis	OF	7/8/22	6	1
20A825P678	NA	2022	Davis	OF	7/8/22	6	1
20A825P679	NA	2022	Davis	OF	7/8/22	6	1
20A825P680	NA	2022	Davis	OF	7/8/22	6	1
20A825P681	NA	2022	Davis	OF	7/8/22	6	1
20A825P682	NA	2022	Davis	OF	7/8/22	6	1
20A825P683	NA	2022	Davis	OF	7/8/22	6	1
20A825P684	NA	2022	Davis	OF	7/8/22	6	1
20A825P685	NA	2022	Davis	OF	7/8/22	6	1
20A825P686	NA	2022	Davis	OF	7/8/22	6	1
20A825P687	NA	2022	Davis	OF	7/8/22	6	1
20A825P688	NA	2022	Davis	OF	7/8/22	6	1
20A825P689	NA	2022	Davis	OF	7/8/22	6	1
20A825P690	NA	2022	Davis	OF	7/8/22	6	1
20A825P691	NA	2022	Davis	OF	7/8/22	6	1
20A825P692	NA	2022	Davis	OF	7/8/22	6	1
20A825P693	NA	2022	Davis	OF	7/8/22	6	5
20A825P694	NA	2022	Davis	OF	7/8/22	6	1
20A825P695	NA	2022	Davis	OF	7/8/22	6	1
20A825P696	NA	2022	Davis	OF	7/8/22	6	1
20A825P697	NA	2022	Davis	OF	7/8/22	6	5
20A825P698	NA	2022	Davis	OF	7/8/22	6	1
20A825P699	NA	2022	Davis	OF	7/8/22	6	1
20A825P700	NA	2022	Davis	OF	7/8/22	6	1
20A825P701	NA	2022	Davis	OF	7/8/22	6	1
20A825P702	NA	2022	Davis	OF	7/8/22	6	1
20A825P703	NA	2022	Davis	OF	7/8/22	6	1
20A825P704	NA	2022	Davis	OF	7/8/22	6	1
20A825P705	NA	2022	Davis	OF	7/8/22	6	1
20A825P706	NA	2022	Davis	OF	7/8/22	6	2
20A825P707	NA	2022	Davis	OF	7/8/22	6	NA
20A825P708	NA	2022	Davis	OF	7/8/22	6	3
20A825P709	NA	2022	Davis	OF	7/8/22	6	2
20A825P710	NA	2022	Davis	OF	7/8/22	6	1
20A825P711	NA	2022	Davis	OF	7/8/22	6	1
20A825P712	NA	2022	Davis	OF	7/8/22	6	1
20A825P713	NA	2022	Davis	OF	7/8/22	6	1
20A825P714	NA	2022	Davis	OF	7/8/22	6	1
20A825P715	NA	2022	Davis	OF	7/8/22	6	1
20A825P716	NA	2022	Davis	OF	7/8/22	6	1
20A825P717	NA	2022	Davis	OF	7/8/22	6	1
20A825P718	NA	2022	Davis	OF	7/8/22	6	1
20A825P719	NA	2022	Davis	OF	7/8/22	6	1
20A825P720	NA	2022	Davis	OF	7/8/22	6	1
20A825P721	NA	2022	Davis	OF	7/8/22	6	1
20A825P722	NA	2022	Davis	OF	7/8/22	6	3
20A825P723	NA	2022	Davis	OF	7/8/22	6	1
20A825P724	NA	2022	Davis	OF	7/8/22	6	2
20A825P725	NA	2022	Davis	OF	7/8/22	6	1
20A825P726	NA	2022	Davis	OF	7/8/22	6	3
20A825P727	NA	2022	Davis	OF	7/8/22	6	1
20A825P728	NA	2022	Davis	OF	7/8/22	6	1
20A825P729	NA	2022	Davis	OF	7/8/22	6	1
20A825P730	NA	2022	Davis	OF	7/8/22	6	1
20A825P731	NA	2022	Davis	OF	7/8/22	6	1
20A825P732	NA	2022	Davis	OF	7/8/22	6	1
20A825P733	NA	2022	Davis	OF	7/8/22	6	1
20A825P734	NA	2022	Davis	OF	7/8/22	6	1
20A825P735	NA	2022	Davis	OF	7/8/22	6	1
20A825P736	NA	2022	Davis	OF	7/8/22	6	5
20A825P737	NA	2022	Davis	OF	7/8/22	6	1
20A825P738	NA	2022	Davis	OF	7/8/22	6	1
20A825P739	NA	2022	Davis	OF	7/8/22	6	1
20A825P740	NA	2022	Davis	OF	7/8/22	6	1
20A825P741	NA	2022	Davis	OF	7/8/22	6	1
20A825P742	NA	2022	Davis	OF	7/8/22	6	1
20A825P743	NA	2022	Davis	OF	7/8/22	6	1
20A825P744	NA	2022	Davis	OF	7/8/22	6	1
20A825P745	NA	2022	Davis	OF	7/8/22	6	5
20A825P746	NA	2022	Davis	OF	7/8/22	6	1
20A825P747	NA	2022	Davis	OF	7/8/22	6	1
20A825P748	NA	2022	Davis	OF	7/8/22	6	1
20A825P749	NA	2022	Davis	OF	7/8/22	6	1
20A825P750	NA	2022	Davis	OF	7/8/22	6	1
20A825P751	NA	2022	Davis	OF	7/8/22	6	1
20A825P752	NA	2022	Davis	OF	7/8/22	6	1
20A825P753	NA	2022	Davis	OF	7/8/22	6	1
20A825P754	NA	2022	Davis	OF	7/8/22	6	1
20A825P755	NA	2022	Davis	OF	7/8/22	6	1
20A825P756	NA	2022	Davis	OF	7/8/22	6	1
20A825P757	NA	2022	Davis	OF	7/8/22	6	1
20A825P758	NA	2022	Davis	OF	7/8/22	6	1
20A825P759	NA	2022	Davis	OF	7/8/22	6	1
20A825P760	NA	2022	Davis	OF	7/8/22	6	1
20A825P761	NA	2022	Davis	OF	7/8/22	6	1
20A825P762	NA	2022	Davis	OF	7/8/22	6	1
20A825P763	NA	2022	Davis	OF	7/8/22	6	1
20A825P764	NA	2022	Davis	OF	7/8/22	6	5
20A825P765	NA	2022	Davis	OF	7/8/22	6	1
20A825P766	NA	2022	Davis	OF	7/8/22	6	1
20A825P767	NA	2022	Davis	OF	7/8/22	6	2
20A825P768	NA	2022	Davis	OF	7/8/22	6	1
20A825P769	NA	2022	Davis	OF	7/8/22	6	1
20A825P770	NA	2022	Davis	OF	7/8/22	6	1
20A825P771	NA	2022	Davis	OF	7/8/22	6	1
20A825P772	NA	2022	Davis	OF	7/8/22	6	1
20A825P773	NA	2022	Davis	OF	7/8/22	6	1
20A825P774	NA	2022	Davis	OF	7/8/22	6	1
20A825P775	NA	2022	Davis	OF	7/8/22	6	1
20A825P776	NA	2022	Davis	OF	7/8/22	6	1
20A825P777	NA	2022	Davis	OF	7/8/22	6	1
20A825P778	NA	2022	Davis	OF	7/8/22	6	1
20A825P779	NA	2022	Davis	OF	7/8/22	6	1
20A825P780	NA	2022	Davis	OF	7/8/22	6	1
20A825P781	NA	2022	Davis	OF	7/8/22	6	1
20A825P782	NA	2022	Davis	OF	7/8/22	6	1
20A825P783	NA	2022	Davis	OF	7/8/22	6	1
20A825P784	NA	2022	Davis	OF	7/8/22	6	1
20A825P785	NA	2022	Davis	OF	7/8/22	6	1
20A825P786	NA	2022	Davis	OF	7/8/22	6	NA
20A825P787	NA	2022	Davis	OF	7/8/22	6	1
20A825P788	NA	2022	Davis	OF	7/8/22	6	1
20A825P789	NA	2022	Davis	OF	7/8/22	6	5
20A825P790	NA	2022	Davis	OF	7/8/22	6	1
20A825P791	NA	2022	Davis	OF	7/8/22	6	1
20A825P792	NA	2022	Davis	OF	7/8/22	6	1
20A825P793	NA	2022	Davis	OF	7/8/22	6	1
20A825P794	NA	2022	Davis	OF	7/8/22	6	1
20A825P795	NA	2022	Davis	OF	7/8/22	6	NA
20A825P796	NA	2022	Davis	OF	7/8/22	6	1
20A825P797	NA	2022	Davis	OF	7/8/22	6	1
20A825P798	NA	2022	Davis	OF	7/8/22	6	1
20A825P799	NA	2022	Davis	OF	7/8/22	6	1
20A825P800	NA	2022	Davis	OF	7/8/22	6	1
20A825P801	NA	2022	Davis	OF	7/8/22	6	1
20A825P802	NA	2022	Davis	OF	7/8/22	6	1
20A825P803	NA	2022	Davis	OF	7/8/22	6	NA
20A825P804	NA	2022	Davis	OF	7/8/22	6	1
20A825P805	NA	2022	Davis	OF	7/8/22	6	1
20A825P806	NA	2022	Davis	OF	7/8/22	6	1
20A825P807	NA	2022	Davis	OF	7/8/22	6	1
20A825P808	NA	2022	Davis	OF	7/8/22	6	1
20A825P809	NA	2022	Davis	OF	7/8/22	6	1
20A825P810	NA	2022	Davis	OF	7/8/22	6	1
20A825P811	NA	2022	Davis	OF	7/8/22	6	1
20A825P812	NA	2022	Davis	OF	7/8/22	6	1
20A825P813	NA	2022	Davis	OF	7/8/22	6	1
20A825P814	NA	2022	Davis	OF	7/8/22	6	5
20A825P815	NA	2022	Davis	OF	7/8/22	6	1
20A825P816	NA	2022	Davis	OF	7/8/22	6	1
20A825P817	NA	2022	Davis	OF	7/8/22	6	1
20A825P818	NA	2022	Davis	OF	7/8/22	6	1
20A825P819	NA	2022	Davis	OF	7/8/22	6	1
20A825P820	NA	2022	Davis	OF	7/8/22	6	1
20A825P821	NA	2022	Davis	OF	7/8/22	6	1
20A825P822	NA	2022	Davis	OF	7/8/22	6	1
20A825P823	NA	2022	Davis	OF	7/8/22	6	1
20A825P824	NA	2022	Davis	OF	7/8/22	6	1
20A825P825	NA	2022	Davis	OF	7/8/22	6	4
20A825P826	NA	2022	Davis	OF	7/8/22	6	1
20A825P827	NA	2022	Davis	OF	7/8/22	6	1
20A825P828	NA	2022	Davis	OF	7/8/22	6	1
20A825P829	NA	2022	Davis	OF	7/8/22	6	1
20A825P830	NA	2022	Davis	OF	7/8/22	6	1
20A825P831	NA	2022	Davis	OF	7/8/22	6	1
20A825P832	NA	2022	Davis	OF	7/8/22	6	1
20A825P833	NA	2022	Davis	OF	7/8/22	6	1
20A825P834	NA	2022	Davis	OF	7/8/22	6	1
20A825P835	NA	2022	Davis	OF	7/8/22	6	1
20A825P836	NA	2022	Davis	OF	7/8/22	6	3
20A825P837	NA	2022	Davis	OF	7/8/22	6	1
20A825P838	NA	2022	Davis	OF	7/8/22	6	1
20A825P839	NA	2022	Davis	OF	7/8/22	6	5
20A825P840	NA	2022	Davis	OF	7/8/22	6	1
20A825P841	NA	2022	Davis	OF	7/8/22	6	1
20A825P842	NA	2022	Davis	OF	7/8/22	6	1
20A825P843	NA	2022	Davis	OF	7/8/22	6	1
20A825P844	NA	2022	Davis	OF	7/8/22	6	2
20A825P845	NA	2022	Davis	OF	7/8/22	6	NA
20A825P846	NA	2022	Davis	OF	7/8/22	6	1
20A825P847	NA	2022	Davis	OF	7/8/22	6	1
20A825P848	NA	2022	Davis	OF	7/8/22	6	NA
[truncated: 451 more rows]
[truncated: 4 more columns]
