# Supplementary material for: Whole‐genome sequencing bulked segregant analysis uncovered FW7, a Fusarium wilt resistance gene masked by epistasis in octoploid strawberry
Source: Plant Genome. 2025 Oct 22;18(4):e70136. doi: 10.1002/tpg2.70136 (PMC12541573; doi:10.1002/tpg2.70136)
Supplement: Supplementary file 1 — Supplemental File S1. Fusarium wilt race 1 resistance scores for 350 ‘Earliglow’ S1 n=350 individuals recorded on seven different dates six to 12 weeks post‐inoculation. Supplemental File S2. 50K array SNP genotypes (k=49,483) for an ‘Earliglow’ S1 family (n=327). Supplemental File S3. Fusarium wilt race 1 resistance scores for 109 ‘Earliglow’ S2 individuals recorded on four different dates six to 12 weeks post‐inoculation. Supplemental File S4. Genotypic data for ‘Earliglow’ S2 n=90 progeny and m=8,925 variants after filtering from the 50K SNP array. Supplemental File S5. Genotypic data for ‘Earliglow’ S2 progeny from the bulked‐segregant analysis in VCF format including data from four bulks with m=5,279,933 variants. Supplemental File S6. Allele‐specific forward and common reverse primer sequences for KASP markers targeting SNPs associated with the FW6 locus on chromosome 2B. The physical positions reported for these SNPs are in the ‘Royal Royce’ genome. Supplemental File S7. Genome assembly statistics for ‘Royal Royce’, ‘Earliglow1’, and ‘Earliglow2’ genomes. Supplemental Fig. S1. Number of genetic variants discovered between DNA sequence bulks of Fusarium wilt resistant and susceptible S2 individuals across the ‘Earliglow’ genome. Supplemental Fig. S2. Allele frequency differences for genetic variants identified between DNA sequence bulks of Fusarium wilt resistant and susceptible S2 individuals across the ‘Earliglow’ genome. Supplemental Fig. S3. Synteny among genes in ‘Royal Royce’, ‘Earliglow‐R’, and ‘Earliglow‐S’ genomic segments spanning the FW7 locus. ‘Royal Royce’ gene identifiers are shown for the 12 candidate disease resistance genes documented in Table 5. Supplemental Fig. S4. Predicted protein domains of FW7 candidate genes. [file TPG2-18-e70136-s001.zip › Supplementary data/Supplemental File S2 Genotypic Data - 50K - Earliglow S1.csv]

Probe	FaRR1_Chromosome	FaRR1_Position	20A825P601	20A825P697	20A825P609	20A825P705	20A825P617	20A825P713	20A825P625	20A825P721	20A825P633	20A825P729	20A825P641	20A825P737	20A825P649	20A825P745	20A825P657	20A825P753	20A825P665	20A825P761	20A825P673	20A825P769	20A825P681	20A825P777	20A825P689	20A825P785	20A825P793	20A825P889	20A825P801	20A825P809	20A825P907	20A825P817	20A825P916	20A825P825	20A825P925	20A825P833	20A825P933	20A825P841	20A825P941	20A825P849	20A825P600	20A825P857	20A825P865	20A825P873	20A825P881	20A825P602	20A825P698	20A825P610	20A825P706
AX-123356912	1D	15854861	1	0	-1	-1	1	1	-1	0	1	0	1	0	-1	0	0	0	-1	0	-1	1	-1	0	0	0	-1	0	1	0	-1	NA	1	0	0	-1	0	0	-1	0	-1	1	-1	0	0	1	0	-1	-1
AX-123356914	1A	14042373	-1	-1	-1	-1	-1	-1	-1	-1	-1	-1	-1	-1	-1	-1	-1	-1	-1	-1	-1	-1	-1	-1	-1	-1	-1	-1	-1	-1	-1	-1	-1	-1	-1	-1	-1	-1	-1	-1	-1	-1	-1	-1	-1	-1	-1	-1	-1
AX-123356929	6C	3681281	0	1	1	-1	0	0	-1	1	-1	0	0	-1	-1	-1	1	-1	0	0	0	0	1	0	0	0	0	1	0	0	-1	0	0	0	1	-1	-1	0	-1	0	-1	0	NA	1	-1	0	0	1	-1
AX-123356932	1A	12656608	1	1	1	1	1	1	1	1	1	1	1	1	1	1	1	1	1	1	1	1	1	1	1	1	1	1	1	1	1	1	1	1	1	1	1	1	1	1	1	1	1	1	1	1	1	1	1
AX-123356935	1D	12593772	-1	0	1	1	-1	-1	1	0	-1	0	-1	0	1	1	0	1	1	0	1	-1	1	-1	0	0	0	0	-1	0	1	1	-1	0	0	1	0	0	1	0	1	-1	0	0	0	-1	0	1	1
AX-123356937	1C	2186195	-1	-1	-1	-1	-1	-1	-1	-1	-1	-1	-1	-1	-1	-1	-1	-1	-1	-1	-1	-1	-1	-1	-1	-1	-1	-1	-1	-1	-1	-1	-1	-1	-1	-1	-1	-1	-1	-1	-1	-1	0	-1	-1	-1	-1	-1	-1
AX-123356945	1A	9827424	1	1	1	1	1	1	1	1	1	1	1	1	1	1	1	1	1	1	1	1	1	1	1	1	1	1	1	1	1	1	1	1	1	1	1	1	1	1	1	1	1	1	1	1	1	1	1
AX-123356964	1C	14724316	0	-1	0	-1	0	0	0	-1	0	-1	1	1	1	1	1	0	NA	0	0	0	-1	-1	0	-1	0	0	0	-1	0	-1	1	0	0	0	1	-1	0	1	0	1	-1	0	1	0	0	-1	1
AX-123356966	1B	13185845	-1	-1	-1	-1	-1	-1	-1	-1	-1	-1	-1	-1	-1	-1	-1	-1	-1	-1	-1	-1	-1	-1	-1	-1	-1	-1	-1	-1	-1	-1	-1	-1	-1	-1	-1	-1	-1	-1	-1	-1	0	-1	-1	-1	-1	-1	-1
AX-123356968	1A	13248190	-1	-1	-1	-1	-1	-1	-1	-1	-1	-1	-1	-1	-1	-1	-1	-1	-1	-1	-1	-1	-1	-1	-1	-1	-1	-1	-1	-1	-1	-1	-1	-1	-1	-1	-1	-1	-1	-1	-1	-1	-1	-1	-1	-1	-1	-1	-1
AX-123356973	1B	13097599	1	1	1	1	1	1	1	1	1	1	1	1	1	1	1	1	1	1	1	1	1	1	1	1	1	1	1	1	1	1	1	1	1	1	1	1	1	1	1	1	1	1	1	1	1	1	1
AX-123356975	1C	11148899	0	1	0	1	0	0	0	1	0	1	-1	-1	-1	-1	-1	0	0	0	NA	NA	1	1	NA	1	0	0	0	0	0	1	-1	0	0	0	-1	1	0	-1	0	-1	0	0	-1	1	0	0	-1
AX-123356977	1C	16125135	1	1	1	1	1	1	1	1	1	1	1	1	1	1	1	1	1	1	1	1	1	1	1	1	1	1	1	1	1	1	1	1	1	1	1	1	1	1	1	1	0	1	1	1	1	1	1
AX-123356981	1B	14891023	-1	0	0	0	1	0	0	1	-1	0	-1	0	-1	1	0	0	0	1	-1	0	1	1	1	-1	0	1	1	0	-1	1	1	0	0	-1	-1	0	0	0	1	0	-1	0	-1	-1	0	-1	0
AX-123356983	1B	15020215	1	0	0	0	-1	0	0	-1	1	0	1	0	1	-1	0	0	0	-1	1	0	-1	-1	-1	1	0	-1	-1	0	1	-1	-1	0	0	1	1	0	0	0	-1	0	0	0	1	1	0	1	0
AX-123356995	1A	12248295	-1	-1	-1	-1	-1	-1	-1	-1	-1	-1	-1	-1	-1	-1	-1	-1	-1	-1	-1	-1	-1	-1	-1	-1	-1	-1	-1	-1	-1	-1	-1	-1	-1	-1	-1	-1	-1	-1	-1	-1	-1	-1	-1	-1	-1	-1	-1
AX-123357000	6C	2114078	-1	-1	-1	-1	-1	-1	-1	-1	-1	-1	-1	-1	-1	-1	-1	-1	-1	-1	-1	-1	-1	-1	-1	-1	-1	-1	-1	-1	-1	-1	-1	-1	-1	-1	-1	-1	-1	-1	-1	-1	0	-1	-1	-1	-1	-1	-1
AX-123357004	6C	1706833	-1	-1	-1	-1	NA	-1	-1	-1	NA	-1	NA	0	-1	-1	0	-1	0	-1	NA	-1	0	-1	-1	NA	-1	-1	-1	-1	0	-1	NA	NA	-1	-1	NA	-1	NA	NA	NA	-1	-1	-1	-1	-1	NA	-1	0
AX-123357017	1C	1183448	1	1	1	1	1	1	1	1	1	1	1	1	1	1	1	1	1	1	1	1	1	1	1	1	1	1	1	1	1	1	1	1	1	1	1	1	1	1	1	1	1	1	1	1	1	1	1
AX-123357020	1C	1165024	0	0	-1	1	1	NA	0	0	0	1	0	1	0	0	1	0	-1	0	0	0	0	0	-1	-1	1	0	1	0	1	NA	0	NA	0	1	0	0	0	0	0	1	NA	0	1	-1	1	0	0
AX-123357021	0	0	1	1	1	1	1	1	1	1	1	1	1	1	1	1	1	1	1	1	1	1	1	1	1	NA	1	1	1	1	1	1	1	1	1	1	1	1	1	1	1	1	1	1	1	1	1	1	1
AX-123357026	1C	997035	-1	-1	-1	-1	-1	-1	-1	-1	-1	-1	-1	-1	-1	-1	-1	-1	-1	-1	-1	-1	-1	-1	-1	-1	-1	-1	-1	-1	-1	-1	-1	-1	-1	-1	-1	-1	-1	-1	-1	-1	-1	-1	-1	-1	-1	-1	-1
AX-123357040	1C	722781	1	1	1	1	1	1	1	1	1	1	1	1	1	1	1	1	1	1	1	1	1	1	1	1	1	1	1	1	1	1	1	1	1	1	1	1	1	1	1	1	1	1	1	1	1	1	1
AX-123357048	5C	23047131	1	1	1	1	1	1	1	1	1	1	1	1	1	1	1	1	1	1	1	1	1	1	1	1	1	1	1	1	1	1	1	1	1	1	1	1	1	1	1	1	1	1	1	1	1	1	1
AX-123357057	1C	3161337	-1	-1	-1	-1	-1	-1	-1	-1	-1	-1	-1	-1	-1	-1	-1	-1	-1	-1	-1	-1	-1	-1	-1	-1	-1	-1	-1	-1	-1	-1	-1	-1	-1	-1	-1	-1	-1	-1	-1	-1	0	-1	-1	-1	-1	-1	-1
AX-123357061	1C	3198380	-1	0	0	-1	0	1	0	0	0	-1	0	-1	0	0	-1	0	0	1	0	0	0	1	1	1	0	0	-1	0	-1	1	-1	0	0	0	-1	0	0	-1	0	-1	NA	0	-1	1	-1	0	0
AX-123357062	1B	3088574	1	1	1	1	1	1	1	1	1	1	1	1	1	1	1	1	1	1	1	1	1	1	1	1	1	1	1	1	1	1	1	1	1	1	1	1	1	1	1	1	0	1	1	1	1	1	1
AX-123357065	1A	3431538	1	1	1	1	1	1	1	1	1	1	1	1	1	1	1	1	NA	1	1	1	1	1	1	1	1	1	1	1	1	1	1	1	1	1	1	1	1	1	1	1	1	1	1	1	1	1	1
AX-123357066	1C	3257975	1	1	1	1	1	1	1	1	1	1	1	1	1	1	1	1	1	1	1	1	1	1	1	1	1	1	1	1	1	1	1	1	1	1	1	1	1	1	1	1	1	1	1	1	1	1	1
AX-123357069	0	0	-1	-1	-1	-1	-1	-1	-1	-1	-1	-1	-1	-1	-1	-1	-1	-1	-1	-1	-1	-1	-1	-1	-1	-1	-1	-1	-1	-1	-1	-1	-1	-1	-1	-1	-1	-1	-1	-1	-1	-1	NA	-1	-1	-1	-1	-1	-1
AX-123357081	1C	2543383	-1	NA	0	-1	0	1	0	0	0	-1	0	-1	NA	0	NA	0	1	0	0	0	0	1	1	NA	-1	0	-1	0	-1	1	-1	0	0	0	-1	0	NA	NA	0	-1	NA	0	-1	1	-1	0	0
AX-123357087	1D	2475119	1	0	-1	0	-1	-1	0	-1	1	0	1	-1	1	-1	1	-1	-1	1	-1	0	1	0	-1	1	0	0	0	0	0	1	0	-1	0	0	0	-1	1	1	-1	0	NA	-1	0	1	1	1	0
AX-123357091	1B	3360913	1	-1	1	0	0	1	0	1	0	-1	-1	0	0	0	0	-1	0	0	0	-1	0	1	0	1	0	1	0	1	0	1	0	0	-1	-1	0	-1	0	0	1	0	-1	1	-1	1	0	0	0
AX-123357097	1C	3850693	1	-1	0	0	0	-1	0	0	0	1	0	1	1	1	1	0	0	-1	NA	0	0	-1	-1	-1	0	0	1	0	1	-1	1	0	0	0	1	0	0	1	0	1	0	0	1	-1	1	0	0
AX-123357109	1C	4113291	1	NA	0	0	0	-1	0	0	0	1	0	1	1	1	1	0	0	0	0	0	0	-1	-1	-1	0	0	1	0	1	-1	1	0	-1	0	1	0	0	1	0	1	NA	0	1	-1	1	0	0
AX-123357116	1B	4244225	-1	-1	-1	-1	-1	-1	-1	-1	-1	-1	-1	-1	-1	-1	-1	-1	-1	-1	-1	-1	-1	-1	-1	-1	-1	-1	-1	-1	-1	-1	-1	-1	-1	-1	-1	-1	-1	-1	-1	-1	0	-1	-1	-1	-1	-1	-1
AX-123357124	1C	4787868	-1	NA	0	0	0	1	0	0	0	-1	0	-1	-1	-1	-1	0	0	0	0	1	0	1	1	1	0	-1	-1	0	-1	1	-1	0	1	0	-1	0	0	-1	0	-1	NA	-1	-1	NA	0	0	0
AX-123357138	1A	5901460	0	-1	0	0	-1	-1	0	0	0	1	0	0	-1	-1	0	0	-1	0	0	0	0	0	-1	0	0	-1	1	-1	-1	0	1	0	-1	0	-1	0	-1	-1	-1	0	0	0	1	-1	0	0	1
AX-123357146	1C	6020291	1	-1	0	0	0	0	0	-1	0	0	1	1	1	1	NA	0	0	0	0	-1	0	-1	-1	-1	0	1	0	0	0	-1	NA	0	-1	0	NA	-1	0	1	0	1	1	1	1	-1	0	0	1
AX-123357147	0	0	1	1	1	1	1	1	1	1	1	1	1	1	1	1	1	1	1	1	1	1	1	1	1	1	1	1	1	1	1	1	1	1	1	1	1	1	1	1	1	1	1	1	1	1	1	1	1
AX-123357148	0	0	-1	-1	-1	-1	-1	-1	-1	-1	-1	-1	-1	-1	-1	-1	-1	-1	-1	-1	-1	-1	-1	-1	-1	-1	-1	-1	-1	-1	-1	-1	-1	-1	-1	-1	-1	-1	-1	-1	-1	-1	-1	-1	-1	-1	-1	-1	-1
AX-123357155	1B	6249760	-1	-1	-1	-1	-1	-1	-1	-1	-1	-1	-1	-1	-1	-1	-1	-1	-1	-1	-1	-1	-1	-1	-1	-1	-1	-1	-1	-1	-1	-1	-1	-1	-1	-1	-1	-1	-1	-1	-1	-1	-1	-1	-1	-1	-1	-1	-1
AX-123357159	1A	6781084	1	1	1	1	0	0	1	1	1	1	1	1	0	0	1	1	0	1	1	1	1	1	0	1	1	0	1	0	0	1	1	1	0	0	0	1	0	0	0	1	1	1	1	0	1	1	1
AX-123357164	1A	7006761	1	1	1	1	1	1	1	1	1	1	1	1	1	1	1	1	1	1	1	1	1	1	1	1	1	1	1	1	1	1	1	1	1	1	1	1	1	1	1	1	1	1	1	1	1	1	1
AX-123357166	0	0	-1	-1	-1	-1	-1	-1	-1	-1	-1	-1	-1	-1	-1	-1	-1	-1	-1	-1	-1	-1	-1	-1	-1	-1	-1	-1	-1	-1	-1	-1	-1	-1	-1	-1	-1	-1	-1	-1	-1	-1	-1	-1	-1	-1	-1	-1	-1
AX-123357176	2C	16126417	-1	-1	-1	-1	-1	-1	-1	-1	-1	-1	-1	-1	-1	-1	-1	-1	-1	-1	-1	-1	-1	-1	-1	-1	-1	-1	-1	-1	-1	-1	-1	-1	-1	-1	-1	-1	-1	-1	-1	-1	-1	-1	-1	-1	-1	-1	-1
AX-123357194	2A	17309836	1	1	1	1	1	1	1	1	1	1	1	1	1	1	1	1	1	1	1	1	1	1	1	1	1	1	1	1	1	1	1	1	1	1	1	1	1	1	1	1	NA	1	1	1	1	1	1
AX-123357196	2A	17239827	1	1	1	1	1	1	1	1	1	1	1	1	1	1	1	1	1	1	1	1	1	1	1	1	1	1	1	1	1	1	1	1	1	1	1	1	1	1	1	1	1	1	1	1	1	1	1
AX-123357207	2D	16922108	-1	-1	-1	-1	-1	-1	-1	-1	-1	-1	-1	-1	-1	-1	-1	-1	-1	-1	-1	-1	-1	-1	-1	-1	-1	-1	-1	-1	-1	-1	-1	-1	-1	-1	-1	-1	-1	-1	-1	-1	-1	-1	-1	-1	-1	-1	-1
AX-123357212	2D	16700440	-1	-1	-1	-1	-1	-1	-1	-1	-1	-1	-1	-1	-1	-1	-1	-1	-1	-1	-1	-1	-1	-1	-1	-1	-1	-1	-1	-1	-1	-1	-1	-1	-1	-1	-1	-1	-1	-1	-1	-1	-1	-1	-1	-1	-1	-1	-1
AX-123357226	2A	16146564	1	1	1	1	1	1	1	1	1	1	1	1	1	1	1	1	1	1	1	1	1	1	1	1	1	1	1	1	1	1	1	1	1	1	1	1	1	1	1	1	1	1	1	1	1	1	1
AX-123357237	2C	24137398	0	-1	-1	1	0	1	1	-1	0	-1	-1	0	0	0	1	-1	0	0	NA	1	0	1	NA	1	-1	0	0	0	0	0	-1	1	-1	0	0	0	1	-1	1	1	0	0	0	0	0	0	0
AX-123357239	2C	24096606	0	-1	-1	1	0	1	1	-1	0	-1	-1	0	NA	0	1	-1	NA	0	0	1	0	1	1	1	-1	0	0	0	0	0	-1	1	-1	0	0	0	1	-1	1	1	NA	0	0	0	0	0	0
AX-123357241	0	0	0	-1	-1	1	0	1	1	-1	0	-1	-1	0	0	0	1	-1	0	0	NA	1	0	1	1	1	-1	0	0	0	0	0	-1	1	-1	0	0	0	1	-1	1	1	NA	0	0	0	0	0	0
AX-123357244	0	0	1	1	1	1	1	1	1	1	1	1	1	1	1	1	1	1	1	1	1	1	1	1	1	1	1	1	1	1	1	1	1	1	1	1	1	1	1	1	1	1	1	1	1	1	1	1	1
AX-123357246	0	0	-1	-1	-1	0	-1	0	0	-1	-1	-1	-1	-1	-1	-1	0	-1	-1	-1	-1	0	-1	0	0	NA	-1	-1	-1	-1	-1	-1	-1	0	-1	-1	-1	-1	0	-1	0	0	NA	-1	-1	-1	-1	-1	-1
AX-123357248	2D	10728249	1	1	1	1	1	1	1	1	1	1	1	1	1	1	1	1	1	1	1	1	1	1	1	1	1	1	1	1	1	1	1	1	1	1	1	1	1	1	1	1	1	1	1	1	1	1	1
AX-123357250	2D	18707185	-1	-1	-1	-1	-1	-1	-1	-1	-1	-1	-1	-1	-1	-1	-1	-1	-1	-1	-1	-1	-1	-1	-1	-1	-1	-1	-1	-1	-1	-1	-1	-1	-1	-1	-1	-1	-1	-1	-1	-1	-1	-1	-1	-1	-1	-1	-1
AX-123357254	2A	18607623	1	1	1	1	1	1	1	1	1	1	1	1	1	1	1	1	1	1	1	1	1	1	1	1	1	1	1	1	1	1	1	1	1	1	1	1	1	1	1	1	1	1	1	1	1	1	1
AX-123357259	2D	10852045	1	1	1	1	1	1	1	1	1	1	1	1	1	1	1	1	1	1	1	1	1	1	1	NA	1	1	1	1	1	1	1	1	1	1	1	1	1	1	1	1	1	1	1	1	1	1	1
AX-123357263	4D	22773152	1	1	1	1	1	1	1	1	1	1	1	1	1	1	1	1	1	1	1	1	1	1	1	1	1	1	1	1	1	1	1	1	1	1	1	1	1	1	1	1	1	1	1	1	1	1	1
AX-123357268	2B	20537193	-1	1	-1	0	-1	0	0	0	0	0	0	0	0	1	0	0	0	0	0	-1	0	0	1	0	0	0	-1	1	-1	0	0	1	0	1	0	0	1	0	1	0	1	0	-1	-1	-1	0	-1
AX-123357269	2A	20025566	1	1	1	0	-1	-1	-1	0	1	0	1	-1	-1	-1	0	1	1	0	0	-1	-1	-1	0	0	0	0	1	1	1	-1	1	-1	0	0	0	0	0	0	0	1	-1	0	1	0	-1	0	-1
AX-123357275	2D	20415894	1	1	1	1	1	1	1	1	1	1	1	1	1	1	1	1	1	1	1	1	1	1	1	1	1	1	1	1	1	1	1	1	1	1	1	1	1	1	1	1	1	1	1	1	1	1	1
AX-123357277	2D	20414854	1	1	1	1	1	1	1	1	1	1	1	1	1	1	1	1	1	1	1	1	1	1	1	1	1	1	1	1	1	1	1	1	1	1	1	1	1	1	1	1	1	1	1	1	1	1	1
AX-123357278	2D	20408498	-1	-1	-1	-1	-1	-1	-1	-1	-1	-1	-1	-1	-1	-1	-1	-1	-1	-1	-1	-1	-1	-1	-1	-1	-1	-1	-1	-1	-1	-1	-1	-1	-1	-1	-1	-1	-1	-1	-1	NA	NA	-1	-1	-1	-1	-1	-1
AX-123357282	2D	20381176	-1	-1	-1	-1	-1	-1	-1	-1	-1	-1	-1	-1	-1	-1	-1	-1	-1	-1	-1	-1	-1	-1	-1	-1	-1	-1	-1	-1	-1	-1	-1	-1	-1	-1	-1	-1	-1	-1	-1	-1	NA	-1	-1	-1	-1	-1	-1
AX-123357291	2D	20303591	1	1	1	1	1	1	1	1	1	1	1	1	1	1	1	1	1	1	1	1	1	1	1	1	1	1	1	1	1	1	1	1	1	1	1	1	1	1	1	1	1	1	1	1	1	1	1
AX-123357292	2D	20258234	1	1	1	1	1	1	1	1	1	1	1	1	1	1	1	1	1	1	1	1	1	1	1	1	1	1	1	1	1	1	1	1	1	1	1	1	1	1	1	1	NA	1	1	1	1	1	1
AX-123357298	2C	4643413	1	1	1	1	1	1	1	1	1	1	1	1	1	1	1	1	1	1	1	1	1	1	1	1	1	1	1	1	1	1	1	1	1	1	1	1	1	1	1	1	1	1	1	1	1	1	1
AX-123357301	2B	23659850	1	1	1	1	1	1	1	1	1	1	1	1	1	1	1	1	1	1	1	1	1	1	1	1	1	1	1	1	1	1	1	1	1	1	1	1	1	1	1	1	1	1	1	1	1	1	1
AX-123357310	2B	23516608	1	1	1	1	1	1	1	1	1	1	1	1	1	1	1	1	1	1	1	1	1	1	1	1	1	1	1	1	1	1	1	1	1	1	1	1	1	1	1	1	1	1	1	1	1	1	1
AX-123357330	2D	26562116	1	0	0	0	-1	0	1	-1	0	1	-1	1	0	0	1	0	-1	1	0	0	-1	0	1	NA	1	0	-1	NA	-1	0	-1	-1	1	1	1	0	1	0	-1	-1	-1	0	1	0	0	0	1
AX-123357335	0	0	1	1	0	0	-1	-1	-1	0	1	1	0	-1	-1	-1	0	1	1	0	0	NA	-1	-1	-1	0	0	0	0	1	0	-1	1	-1	0	0	0	0	0	0	0	0	1	1	1	0	-1	-1	0
AX-123357338	2C	1836735	0	0	0	0	0	-1	1	0	0	1	0	NA	NA	0	0	1	0	1	NA	0	1	-1	1	0	0	-1	0	0	-1	-1	-1	0	0	1	0	1	-1	-1	-1	-1	0	0	1	0	0	1	0
AX-123357341	2B	26264235	1	1	1	1	1	1	1	1	1	1	1	1	1	1	1	1	1	1	1	1	1	1	1	1	1	1	1	1	1	1	1	1	1	1	1	1	1	1	1	1	1	1	1	1	1	1	1
AX-123357356	2C	2819926	0	0	0	0	0	-1	1	0	0	1	0	0	0	0	0	1	0	1	0	-1	1	-1	1	0	0	-1	0	0	-1	-1	-1	0	0	1	0	1	-1	-1	-1	-1	0	0	1	0	0	1	-1
AX-123357362	2C	3150558	0	NA	0	0	0	-1	1	0	0	1	0	0	0	0	0	1	0	1	0	-1	1	-1	1	0	0	-1	0	0	-1	-1	-1	0	0	1	0	1	-1	-1	-1	-1	-1	0	1	0	0	1	-1
AX-123357380	2B	23883013	1	1	1	1	1	1	1	1	1	1	1	1	1	1	1	1	1	1	1	1	1	1	1	1	1	1	1	1	1	1	1	1	1	1	1	1	1	1	1	1	1	1	1	1	1	1	1
AX-123357385	2C	1043772	1	1	1	1	1	1	1	1	1	1	1	1	1	1	1	1	1	1	1	1	1	1	1	1	1	1	1	1	1	1	1	1	1	1	1	1	1	1	1	1	1	1	1	1	1	1	1
AX-123357391	0	0	0	0	-1	-1	1	0	1	1	0	-1	-1	1	1	-1	0	1	-1	1	-1	0	0	0	0	0	1	0	0	0	1	-1	1	0	0	1	1	0	-1	0	0	-1	1	-1	0	0	0	0	-1
AX-123357399	3A	19610049	0	0	-1	-1	1	0	1	1	0	-1	-1	1	1	-1	0	1	-1	1	-1	0	0	0	0	0	1	0	0	0	1	-1	1	0	0	1	1	0	-1	0	0	-1	1	-1	0	0	0	0	-1
AX-123357409	0	0	-1	-1	-1	0	1	1	1	0	-1	0	-1	1	1	1	0	-1	-1	0	NA	1	1	1	1	1	0	0	0	-1	-1	1	-1	NA	0	0	0	0	0	0	0	0	1	0	-1	0	1	1	1
AX-123357410	3C	17962030	-1	-1	-1	-1	-1	-1	-1	-1	-1	-1	-1	-1	-1	-1	-1	-1	-1	-1	-1	-1	-1	-1	-1	-1	-1	-1	-1	-1	-1	-1	-1	-1	-1	-1	-1	-1	-1	-1	-1	-1	NA	-1	-1	-1	-1	-1	-1
AX-123357422	2A	9052781	1	1	1	1	0	1	1	1	1	1	1	1	1	1	1	1	1	1	1	1	1	1	1	1	1	1	1	1	1	1	1	1	1	1	1	1	1	1	1	1	NA	1	1	1	1	1	1
AX-123357440	2A	5827341	-1	-1	-1	-1	-1	-1	-1	-1	-1	-1	-1	-1	-1	-1	-1	-1	-1	-1	-1	-1	-1	-1	-1	NA	-1	-1	-1	-1	-1	-1	-1	-1	-1	-1	-1	-1	-1	-1	-1	-1	-1	-1	-1	-1	-1	-1	-1
AX-123357443	2C	12592259	0	-1	-1	1	0	1	0	0	1	-1	0	0	0	0	1	-1	0	-1	0	1	-1	1	0	0	0	0	0	0	1	0	0	1	-1	-1	0	0	1	0	0	1	0	0	0	0	0	0	0
AX-123357445	2D	5910975	-1	-1	-1	-1	-1	-1	-1	-1	-1	-1	-1	-1	-1	-1	-1	-1	-1	-1	-1	-1	-1	-1	-1	-1	-1	-1	-1	-1	-1	-1	-1	-1	-1	-1	-1	-1	-1	-1	-1	-1	-1	-1	-1	-1	-1	-1	-1
AX-123357453	2A	4952364	1	1	1	1	1	1	1	1	1	1	1	1	1	1	1	1	1	1	1	1	1	1	1	1	1	1	1	1	1	1	1	1	1	1	1	1	1	1	1	1	1	1	1	1	1	1	1
AX-123357458	2D	11799818	1	1	1	1	1	1	1	1	1	1	1	1	1	1	1	1	1	1	1	1	1	1	1	1	1	1	1	1	1	1	1	1	1	1	1	1	1	1	1	1	1	1	1	1	1	1	1
AX-123357461	2D	12182947	1	1	1	1	1	1	1	1	1	1	1	1	1	1	1	1	1	1	1	1	1	1	1	1	1	1	1	1	1	1	1	1	1	1	1	1	1	1	1	1	NA	1	1	1	1	1	1
AX-123357464	2C	18052184	1	1	1	1	1	1	1	1	1	1	1	1	1	1	1	1	1	1	1	1	1	1	1	1	1	1	1	1	1	1	1	1	1	1	1	1	1	1	1	1	1	1	1	1	1	1	1
AX-123357466	2A	7571732	1	1	1	1	1	1	1	1	1	1	1	1	1	1	1	1	1	1	1	1	1	1	1	1	1	1	1	1	1	1	1	1	1	1	1	1	1	1	1	1	1	1	1	1	1	1	1
AX-123357480	2D	8587171	1	1	1	1	1	1	1	1	1	1	1	1	1	1	1	1	1	1	1	1	1	1	1	1	1	1	1	1	1	1	1	1	1	1	1	1	1	1	1	1	1	1	1	1	1	1	1
AX-123357499	2A	1480152	0	-1	0	-1	0	0	0	1	0	0	0	0	-1	1	-1	1	0	0	0	0	0	-1	1	1	-1	1	0	0	0	0	0	-1	-1	0	1	-1	0	0	0	0	-1	0	0	0	0	1	0
AX-123357506	2D	13136033	1	1	1	1	1	1	1	1	1	1	1	1	1	1	1	1	1	1	1	1	1	1	1	1	1	1	1	1	1	1	1	1	1	1	1	1	1	1	1	1	1	1	1	1	1	1	1
AX-123357507	2D	13220642	1	1	1	1	1	1	1	1	1	1	1	1	1	1	1	1	1	1	1	1	1	1	1	1	1	1	1	1	1	1	1	1	1	1	1	1	1	1	1	1	1	1	1	1	1	1	1
AX-123357510	0	0	-1	-1	-1	-1	-1	-1	-1	-1	-1	-1	-1	-1	-1	-1	-1	-1	-1	-1	-1	-1	-1	-1	-1	-1	-1	-1	-1	-1	-1	-1	-1	-1	-1	-1	-1	-1	-1	-1	-1	-1	-1	-1	-1	-1	-1	-1	-1
AX-123357512	7D	8585172	-1	-1	-1	-1	-1	-1	-1	-1	-1	-1	-1	-1	-1	-1	-1	-1	-1	-1	-1	-1	-1	-1	-1	-1	-1	-1	-1	-1	-1	-1	-1	-1	-1	-1	-1	-1	-1	-1	-1	-1	-1	-1	-1	-1	-1	-1	-1
AX-123357522	7C	7728006	-1	0	1	0	1	0	-1	-1	0	1	0	0	0	0	-1	1	-1	1	0	-1	1	-1	0	-1	0	1	0	0	-1	1	0	0	1	0	1	1	-1	0	0	0	1	1	0	-1	0	-1	0
AX-123357523	0	0	1	1	1	1	1	1	1	1	1	1	1	1	1	1	1	1	1	1	1	1	1	1	1	1	1	1	1	1	1	1	1	1	1	1	1	1	1	1	1	1	1	1	1	1	1	1	1
AX-123357545	3B	12337280	1	1	1	1	1	1	1	1	1	1	1	1	1	1	1	1	1	1	1	1	1	1	1	1	1	1	1	1	1	1	1	1	1	1	1	1	1	1	1	1	1	1	1	1	1	1	1
AX-123357563	3B	12886835	1	1	1	1	1	1	1	1	1	1	1	1	1	1	1	1	1	1	1	1	1	1	1	1	1	1	1	1	1	1	1	1	1	1	1	1	1	1	1	1	0	1	1	1	1	1	1
AX-123357568	3D	336411	1	1	1	1	1	1	1	1	1	1	1	1	1	1	1	1	1	1	1	1	1	1	1	1	1	1	1	1	1	1	1	1	1	1	1	1	1	1	1	1	1	1	1	1	1	1	1
AX-123357571	3D	13141498	1	1	1	1	1	1	1	1	1	1	1	1	1	1	1	1	1	1	1	1	1	1	1	1	1	1	1	1	1	1	1	1	1	1	1	1	1	1	1	1	1	1	1	1	1	1	1
AX-123357572	3A	14063977	1	1	1	1	1	1	1	1	1	1	1	1	1	1	1	1	1	1	1	1	1	1	1	1	1	1	1	1	1	1	1	1	1	1	1	1	1	1	1	1	1	1	1	1	1	1	1
AX-123357581	0	0	-1	-1	-1	-1	-1	-1	-1	-1	-1	-1	-1	-1	-1	-1	-1	-1	-1	-1	-1	-1	-1	-1	-1	-1	-1	-1	-1	-1	-1	-1	-1	-1	-1	-1	-1	-1	-1	-1	-1	-1	-1	-1	-1	-1	-1	-1	-1
AX-123357582	3A	14190244	-1	-1	-1	-1	-1	-1	-1	-1	-1	-1	-1	-1	-1	-1	-1	-1	-1	-1	-1	-1	-1	-1	-1	-1	-1	-1	-1	-1	-1	-1	-1	-1	-1	-1	-1	-1	-1	-1	-1	-1	0	-1	-1	-1	-1	-1	-1
AX-123357587	3A	14300890	0	1	0	-1	1	0	1	1	0	-1	-1	1	1	-1	0	1	-1	1	-1	0	0	0	0	0	1	0	0	0	1	-1	1	0	0	1	1	0	-1	0	NA	-1	1	-1	0	0	0	0	-1
AX-123357600	3A	15096143	0	-1	1	1	-1	0	-1	-1	0	1	1	-1	-1	1	0	-1	1	-1	1	0	0	0	0	0	-1	0	0	0	-1	1	-1	0	0	-1	-1	0	1	0	0	1	-1	1	0	0	0	0	1
AX-123357603	3D	16059310	0	0	1	0	1	0	0	-1	-1	1	1	0	-1	0	0	0	0	0	1	-1	0	0	0	0	0	-1	1	0	-1	-1	-1	1	0	0	1	1	0	0	0	-1	-1	0	-1	0	-1	1	0
AX-123357605	3B	15282202	0	0	1	0	0	0	0	0	-1	1	-1	0	0	0	1	1	0	-1	-1	-1	1	0	1	0	0	0	1	1	0	1	0	1	0	1	0	0	-1	1	0	-1	-1	0	-1	0	0	0	0
AX-123357613	3A	21832065	0	0	-1	-1	1	0	1	1	0	-1	-1	1	1	-1	0	1	-1	1	-1	0	0	0	0	0	1	0	0	0	1	-1	1	0	0	1	1	0	-1	0	0	-1	1	-1	0	0	0	-1	-1
AX-123357614	3B	21412840	1	1	1	1	1	1	1	1	1	1	1	1	1	1	1	1	1	1	1	1	1	1	1	NA	1	1	1	1	1	1	1	1	1	1	1	1	1	1	1	1	0	1	1	1	1	1	1
AX-123357617	3B	22014197	1	1	1	1	1	1	1	1	1	1	1	1	1	1	1	1	1	1	1	1	1	1	1	1	1	1	1	1	1	1	1	1	1	1	1	1	1	1	1	1	1	1	1	1	1	1	1
AX-123357620	3B	23111197	1	1	1	1	1	1	1	1	1	1	1	1	1	1	1	1	1	1	1	1	1	1	1	1	1	1	1	1	1	1	1	1	1	1	1	1	1	1	1	1	1	1	1	1	1	1	1
AX-123357623	3B	21758132	0	0	-1	0	0	0	0	0	NA	-1	1	0	0	0	-1	-1	0	1	1	1	-1	0	-1	1	0	0	-1	-1	0	-1	0	-1	0	-1	0	0	1	0	0	1	NA	0	1	0	0	0	0
AX-123357624	3D	2812788	0	-1	1	1	1	0	0	0	-1	-1	0	-1	-1	0	1	1	0	0	0	-1	0	0	1	1	1	-1	0	0	-1	0	-1	0	0	1	NA	0	0	0	0	-1	1	1	0	0	-1	1	1
AX-123357625	3A	22379613	0	0	-1	-1	1	0	1	1	0	-1	-1	1	1	-1	0	1	-1	1	-1	0	0	0	-1	0	1	0	0	0	1	-1	1	0	0	1	1	0	-1	0	0	-1	1	-1	0	0	0	-1	-1
AX-123357627	3C	19387713	1	1	1	1	1	1	1	1	1	1	1	1	1	1	1	1	1	1	1	1	1	1	1	1	1	1	1	1	1	1	1	1	1	1	1	1	1	1	1	1	NA	1	1	1	1	1	1
AX-123357628	3C	19254214	1	1	1	1	1	1	1	1	1	1	1	1	1	1	1	1	1	1	1	1	1	1	1	1	1	1	1	1	1	1	1	1	1	1	1	1	1	1	1	1	1	1	1	1	1	1	1
AX-123357630	3A	20494585	1	1	1	1	1	1	1	1	1	1	1	1	1	1	1	1	1	1	1	1	1	1	1	1	1	1	1	1	1	1	1	1	1	1	1	1	1	1	1	1	NA	1	1	1	1	1	1
AX-123357632	3A	20362956	0	0	1	1	-1	0	-1	-1	0	1	1	-1	-1	1	0	-1	1	-1	1	0	0	0	0	0	-1	0	0	0	-1	1	-1	0	0	-1	-1	0	1	0	0	1	-1	1	0	0	0	0	1
AX-123357638	3A	20230741	0	0	1	1	-1	0	-1	-1	0	1	1	-1	-1	1	0	-1	1	-1	1	0	0	0	0	0	-1	0	0	0	-1	1	-1	0	0	-1	-1	0	1	0	0	1	0	1	0	0	0	0	1
AX-123357645	3A	23546755	0	0	-1	-1	1	0	1	1	0	-1	-1	1	1	-1	0	1	-1	1	0	0	0	0	-1	0	1	0	0	0	1	-1	1	0	0	1	1	0	-1	0	0	-1	NA	0	0	0	0	-1	-1
AX-123357647	3B	23702876	1	1	1	1	1	1	1	1	1	1	1	1	1	1	1	1	1	1	1	1	1	1	1	1	1	1	1	1	1	1	1	1	1	1	1	1	1	1	1	1	1	1	1	1	1	1	1
AX-123357648	3B	23756270	1	1	1	1	1	1	1	1	1	1	1	1	1	1	1	1	1	1	1	1	1	1	1	1	1	1	1	1	1	1	1	1	1	1	1	1	1	1	1	1	NA	1	1	1	1	1	1
AX-123357651	3A	3138698	1	1	1	1	1	1	1	1	1	1	1	1	1	1	1	1	1	1	1	1	1	1	1	1	1	1	1	1	1	1	1	1	1	1	1	1	1	1	1	1	1	1	1	1	1	1	1
AX-123357656	3B	28221223	-1	-1	-1	-1	-1	-1	-1	-1	-1	-1	-1	-1	-1	-1	-1	-1	-1	-1	-1	-1	-1	-1	-1	-1	-1	-1	-1	-1	-1	-1	-1	-1	-1	-1	-1	-1	-1	-1	-1	-1	-1	-1	-1	-1	-1	-1	-1
AX-123357661	3B	28129466	-1	0	1	0	0	0	0	0	-1	NA	-1	0	0	-1	1	0	NA	-1	0	-1	NA	0	1	-1	1	0	1	1	0	1	-1	1	0	1	0	0	-1	0	0	-1	0	NA	-1	0	NA	0	0
AX-123357663	3C	27717549	-1	-1	0	0	0	-1	-1	0	-1	1	-1	0	0	0	-1	1	1	1	0	0	0	1	0	0	-1	0	1	1	0	1	-1	0	0	0	0	-1	1	1	0	0	-1	-1	1	1	0	0	0
AX-123357665	0	0	1	1	1	1	1	1	1	1	1	1	1	1	1	1	1	1	1	1	1	1	1	1	1	1	1	1	1	1	1	1	1	1	1	1	1	1	1	1	1	1	1	1	1	1	1	1	1
AX-123357666	3C	27579386	-1	-1	-1	-1	-1	-1	-1	-1	-1	-1	-1	-1	-1	-1	-1	-1	-1	-1	-1	-1	-1	-1	-1	-1	-1	-1	-1	-1	-1	-1	-1	-1	-1	-1	-1	-1	-1	-1	-1	-1	-1	-1	-1	-1	-1	-1	-1
AX-123357672	3B	27880817	1	NA	-1	0	0	0	0	0	1	-1	1	0	0	0	-1	0	0	1	0	1	-1	0	-1	1	-1	0	-1	-1	0	-1	1	-1	0	-1	0	0	1	0	0	1	1	0	1	0	0	0	0
AX-123357676	3B	27654185	1	1	1	1	1	1	1	1	1	1	1	1	1	1	1	1	1	1	1	1	1	1	1	1	1	1	1	1	1	1	1	1	1	1	1	1	1	1	1	1	1	1	1	1	1	1	1
AX-123357680	3C	27145867	-1	-1	0	0	0	-1	-1	0	-1	1	-1	0	0	0	-1	1	1	1	0	0	1	1	0	0	-1	0	1	1	0	1	-1	0	0	0	0	-1	1	1	0	0	NA	-1	1	1	0	0	0
AX-123357688	2A	4113004	-1	-1	-1	-1	-1	-1	-1	-1	-1	-1	-1	-1	-1	-1	-1	-1	-1	-1	-1	-1	-1	-1	-1	-1	-1	-1	-1	-1	-1	-1	-1	-1	-1	-1	-1	-1	-1	-1	-1	-1	-1	-1	-1	-1	-1	-1	-1
AX-123357709	3A	26228565	0	0	-1	-1	1	0	1	1	1	-1	0	1	1	-1	0	1	-1	1	NA	0	0	0	-1	0	1	0	1	0	1	-1	1	0	0	1	1	0	-1	0	0	-1	1	0	0	0	0	-1	-1
AX-123357711	3A	26315571	0	0	-1	-1	1	0	1	1	1	-1	0	1	1	0	0	1	-1	1	0	0	0	0	-1	0	1	0	1	0	1	-1	1	0	0	1	1	0	-1	0	0	-1	1	0	0	0	0	-1	-1
AX-123357712	3B	26574138	0	0	-1	0	0	0	0	0	1	-1	1	0	0	0	-1	-1	0	1	1	1	-1	0	-1	1	-1	0	-1	-1	0	-1	1	-1	0	-1	0	0	NA	0	0	1	0	0	1	0	0	0	0
AX-123357713	3B	26574612	0	0	1	0	0	0	0	0	-1	1	-1	0	0	0	1	1	0	-1	-1	-1	1	0	1	-1	1	0	1	1	0	1	-1	1	0	1	0	0	-1	0	0	-1	1	0	-1	0	NA	0	0
AX-123357716	3B	26624529	-1	-1	-1	-1	-1	-1	-1	-1	-1	-1	-1	-1	-1	-1	-1	-1	-1	-1	-1	-1	-1	-1	-1	-1	-1	-1	-1	-1	-1	-1	-1	-1	-1	-1	-1	-1	-1	-1	-1	-1	-1	-1	-1	-1	-1	-1	-1
AX-123357717	3B	26625919	0	0	1	0	0	0	0	0	-1	1	-1	0	0	0	1	1	0	-1	-1	-1	1	0	1	-1	1	0	1	1	0	1	-1	1	0	1	0	0	-1	0	0	-1	1	0	-1	0	0	0	0
AX-123357718	3C	26478488	1	1	1	1	1	1	1	1	1	1	1	1	1	1	1	1	1	1	1	1	1	1	1	NA	1	1	1	1	1	1	1	1	1	1	1	1	1	1	1	1	NA	1	1	1	1	1	1
AX-123357719	3C	26486957	1	1	1	1	1	1	1	1	1	1	1	1	1	1	1	1	1	1	1	1	1	1	1	1	1	1	1	1	1	1	1	1	1	1	1	1	1	1	1	1	1	1	1	1	1	1	1
AX-123357723	3D	25737213	0	NA	0	0	-1	0	0	1	0	-1	-1	0	1	0	0	-1	1	0	0	1	0	-1	0	1	1	1	0	0	1	0	0	0	0	0	-1	-1	-1	-1	0	1	0	0	1	0	1	-1	1
AX-123357724	3A	2798369	-1	-1	-1	-1	-1	-1	-1	-1	-1	-1	-1	-1	-1	-1	-1	-1	-1	-1	-1	-1	-1	-1	-1	-1	-1	-1	-1	-1	-1	-1	-1	-1	-1	-1	-1	-1	-1	-1	-1	-1	-1	-1	-1	-1	-1	-1	-1
AX-123357726	3B	2265743	-1	-1	-1	-1	-1	-1	-1	-1	-1	-1	-1	-1	-1	-1	-1	-1	-1	-1	-1	-1	-1	-1	-1	-1	-1	-1	-1	-1	-1	-1	-1	-1	-1	-1	-1	-1	-1	-1	-1	-1	-1	-1	-1	-1	-1	-1	-1
AX-123357729	3C	26917474	-1	-1	-1	-1	-1	-1	-1	-1	-1	-1	-1	-1	-1	-1	-1	-1	-1	-1	-1	-1	-1	-1	-1	-1	-1	-1	-1	-1	-1	-1	-1	-1	-1	-1	-1	-1	-1	-1	-1	-1	-1	-1	-1	-1	-1	-1	-1
AX-123357730	3D	25960856	1	1	1	1	1	1	1	1	1	1	1	1	1	1	1	1	1	1	1	1	1	1	1	1	1	1	1	1	1	1	1	1	1	1	1	1	1	1	1	1	1	1	1	1	1	1	1
AX-123357731	3C	26955029	-1	-1	-1	-1	-1	-1	-1	-1	-1	-1	-1	-1	-1	-1	-1	-1	-1	-1	-1	-1	-1	-1	-1	-1	-1	-1	-1	-1	-1	-1	-1	-1	-1	-1	-1	-1	-1	-1	-1	-1	NA	-1	-1	-1	-1	-1	-1
AX-123357733	3B	25490815	0	0	1	0	0	0	0	0	-1	1	-1	0	0	0	NA	1	0	-1	-1	NA	1	0	1	0	1	0	NA	1	0	1	-1	NA	0	1	0	0	-1	0	0	-1	1	0	-1	0	0	0	0
AX-123357740	3A	10785537	1	1	1	1	1	1	1	1	1	1	1	1	1	1	1	1	1	1	1	1	1	1	1	1	1	1	1	1	1	1	1	1	1	1	1	1	1	1	1	1	1	1	1	1	1	1	1
AX-123357746	3A	10550744	-1	-1	-1	-1	-1	-1	-1	-1	-1	-1	-1	-1	-1	-1	-1	-1	-1	-1	-1	-1	-1	-1	-1	-1	-1	-1	-1	-1	-1	-1	-1	-1	-1	-1	-1	-1	-1	-1	-1	-1	-1	-1	-1	-1	-1	-1	-1
AX-123357748	3B	2035764	1	1	1	1	1	1	1	1	1	1	1	1	1	1	1	1	1	1	1	1	1	1	1	1	1	1	1	1	1	1	1	1	1	1	1	1	1	1	1	1	1	1	1	1	1	1	1
AX-123357754	3D	8468583	-1	-1	-1	-1	-1	-1	-1	-1	-1	-1	-1	-1	-1	-1	-1	-1	-1	-1	-1	-1	-1	-1	-1	-1	-1	-1	-1	-1	-1	0	-1	-1	-1	-1	-1	-1	-1	-1	-1	-1	-1	-1	-1	-1	-1	-1	-1
AX-123357757	3D	1939296	0	-1	1	1	1	0	0	0	-1	-1	0	-1	-1	0	1	1	0	0	0	-1	0	0	1	1	1	-1	0	0	-1	0	-1	0	0	1	1	0	0	0	0	-1	1	1	0	0	-1	1	1
AX-123357758	3B	8541751	-1	-1	-1	-1	-1	-1	-1	-1	-1	-1	-1	-1	-1	-1	-1	-1	-1	-1	-1	-1	-1	-1	-1	-1	-1	-1	-1	-1	-1	-1	-1	-1	-1	-1	-1	-1	-1	-1	-1	-1	-1	-1	-1	-1	-1	-1	-1
AX-123357762	3A	2451955	1	1	1	1	1	1	1	1	1	1	1	1	1	1	1	1	1	1	1	1	1	1	1	1	1	1	1	1	1	1	1	1	1	1	1	1	1	1	1	1	1	1	1	1	1	1	1
AX-123357771	3B	25290873	0	0	1	0	0	0	0	0	-1	1	-1	0	0	0	1	1	0	-1	-1	-1	1	0	1	-1	1	0	1	1	0	1	-1	1	0	1	0	0	-1	0	0	-1	NA	0	-1	0	0	0	0
AX-123357772	3D	24281701	0	0	0	0	1	0	0	-1	0	1	1	0	-1	0	0	0	-1	0	1	-1	0	0	0	0	-1	-1	0	0	-1	0	0	0	-1	0	1	1	1	1	0	-1	0	0	-1	0	-1	1	-1
AX-123357774	0	0	1	1	1	1	1	1	1	1	1	1	1	1	1	1	1	1	1	1	1	1	1	1	1	1	1	1	1	1	1	1	1	1	1	1	1	1	1	1	1	1	1	1	1	1	1	1	1
AX-123357775	3B	25180690	0	0	1	0	0	0	0	0	-1	1	-1	0	0	0	1	1	0	-1	-1	-1	1	0	1	-1	1	0	NA	1	0	1	-1	1	0	1	0	0	-1	0	0	-1	1	0	-1	0	0	0	0
AX-123357777	3A	24876159	0	0	1	1	-1	0	-1	-1	-1	1	1	-1	-1	1	0	-1	1	-1	0	0	0	0	1	0	-1	0	-1	0	-1	1	-1	0	0	-1	-1	0	1	0	0	1	-1	0	0	0	0	1	1
AX-123357778	3C	24545028	-1	-1	-1	-1	-1	-1	-1	-1	-1	-1	-1	-1	-1	-1	-1	-1	-1	-1	-1	-1	-1	-1	-1	-1	-1	-1	-1	-1	-1	-1	-1	-1	-1	-1	-1	-1	-1	-1	-1	-1	-1	-1	-1	-1	-1	-1	-1
AX-123357805	3B	28437655	1	0	-1	0	0	0	0	0	1	-1	1	0	0	1	-1	0	-1	1	0	1	-1	0	-1	1	-1	-1	-1	-1	0	-1	1	-1	0	-1	0	0	1	0	0	1	1	0	1	0	0	0	0
AX-123357807	3B	28585895	-1	-1	-1	-1	-1	-1	-1	-1	-1	-1	-1	-1	-1	-1	-1	-1	-1	-1	-1	-1	-1	-1	-1	-1	-1	-1	-1	-1	-1	-1	-1	-1	-1	-1	-1	-1	-1	-1	-1	-1	-1	-1	-1	-1	-1	-1	-1
AX-123357808	3D	1707345	-1	-1	-1	-1	-1	-1	-1	-1	-1	-1	-1	-1	-1	-1	-1	-1	-1	-1	-1	-1	-1	-1	-1	-1	-1	-1	-1	-1	-1	-1	-1	-1	-1	-1	-1	-1	-1	-1	-1	-1	-1	-1	-1	-1	-1	-1	-1
AX-123357810	3C	28458538	1	1	0	0	0	1	1	0	1	-1	1	0	0	0	1	-1	-1	-1	0	0	NA	-1	0	0	1	0	-1	-1	0	-1	1	0	0	0	0	1	NA	-1	0	0	NA	1	-1	-1	0	0	0
AX-123357811	3B	28726283	-1	-1	-1	-1	-1	-1	-1	-1	-1	-1	-1	-1	-1	-1	-1	-1	-1	-1	-1	-1	-1	-1	-1	-1	-1	-1	-1	-1	-1	-1	-1	-1	-1	-1	-1	-1	-1	-1	-1	-1	-1	-1	-1	-1	-1	-1	-1
AX-123357812	3B	28753585	1	1	1	1	1	1	1	1	1	1	1	1	1	1	1	1	1	1	1	1	1	1	1	1	1	1	1	1	1	1	1	1	1	1	1	1	1	1	1	1	0	1	1	1	1	1	1
AX-123357813	3B	28776340	1	1	1	1	1	1	1	1	1	1	1	1	1	1	1	1	1	1	1	1	1	1	1	1	1	1	1	1	1	1	1	1	1	1	1	1	1	1	1	1	1	1	1	1	1	1	1
AX-123357815	3B	28899019	1	1	1	1	1	1	1	1	1	1	1	1	1	1	1	1	1	1	1	1	1	1	1	1	1	1	1	1	1	1	1	1	1	1	1	1	1	1	1	1	1	1	1	1	1	1	1
AX-123357820	3B	1750827	-1	-1	-1	-1	-1	-1	-1	-1	-1	-1	-1	-1	-1	-1	-1	-1	-1	-1	-1	-1	-1	-1	-1	-1	-1	-1	-1	-1	-1	-1	-1	-1	-1	-1	-1	-1	-1	-1	-1	-1	-1	-1	-1	-1	-1	-1	-1
AX-123357823	3C	29106226	1	1	0	0	0	1	1	0	1	-1	1	0	0	0	1	-1	-1	-1	0	0	-1	-1	0	0	1	0	-1	-1	0	-1	1	0	0	0	0	1	-1	-1	0	0	NA	1	-1	-1	0	0	0
AX-123357828	3C	29239972	-1	-1	-1	-1	-1	-1	-1	-1	-1	-1	-1	-1	-1	-1	-1	-1	-1	-1	-1	-1	-1	-1	-1	-1	-1	-1	-1	-1	-1	-1	-1	-1	-1	-1	-1	-1	-1	-1	-1	-1	-1	-1	-1	-1	-1	-1	-1
AX-123357837	3B	29855209	1	1	1	1	1	1	1	1	1	1	1	1	1	1	1	1	1	1	1	1	1	1	1	1	1	1	1	1	1	1	1	1	1	1	1	1	1	1	1	1	1	1	1	1	1	1	1
AX-123357840	3B	29970683	-1	0	1	0	0	0	0	0	-1	1	-1	0	0	-1	1	0	1	-1	0	-1	1	0	1	-1	1	1	1	1	0	1	-1	1	0	1	0	0	-1	0	0	-1	0	0	-1	0	0	0	0
AX-123357847	3C	30801857	1	1	1	1	1	1	1	1	1	1	1	1	1	1	1	1	1	1	1	1	1	1	1	1	1	1	1	1	1	1	1	1	1	1	1	1	1	1	1	1	NA	1	1	1	1	1	1
AX-123357848	3B	30939808	-1	0	1	0	0	0	0	0	-1	1	-1	0	0	-1	1	0	1	-1	0	-1	1	0	NA	-1	1	1	1	1	0	1	-1	1	0	1	0	0	-1	0	0	-1	NA	0	-1	0	1	0	0
AX-123357854	0	0	1	1	1	1	1	1	1	1	1	1	1	1	1	1	1	1	1	1	1	1	1	1	1	1	1	1	1	1	1	1	1	1	1	1	1	1	1	1	1	1	1	1	1	1	1	1	1
AX-123357859	3B	20818775	0	NA	-1	0	0	0	0	0	1	-1	1	0	0	0	-1	-1	0	1	1	1	-1	0	-1	1	0	0	-1	-1	0	-1	0	-1	0	-1	0	0	1	0	0	1	NA	0	1	0	0	0	0
AX-123357860	3B	20850017	0	0	1	0	0	0	0	0	-1	1	-1	0	0	0	1	1	0	-1	-1	-1	1	0	1	-1	0	0	1	1	0	1	0	1	0	1	0	0	-1	0	0	-1	NA	0	-1	0	0	0	0
AX-123357862	3A	21223484	0	0	1	1	-1	0	-1	-1	0	1	1	-1	-1	1	0	-1	1	-1	1	0	0	0	0	0	-1	0	0	0	-1	1	-1	0	0	-1	-1	0	1	0	0	1	-1	1	0	0	0	1	1
AX-123357868	6D	27218268	1	1	1	1	1	1	1	1	1	1	1	1	NA	1	1	1	1	1	1	1	1	1	1	1	1	1	1	1	1	1	1	1	1	1	1	1	1	1	1	1	NA	1	1	1	1	1	1
AX-123357878	0	0	1	1	1	1	1	1	1	1	1	1	1	1	1	1	1	1	1	1	1	1	1	1	1	1	1	1	1	1	1	1	1	1	1	1	1	1	1	1	1	1	1	1	1	1	1	1	1
AX-123357888	3D	3118177	1	1	1	1	1	1	1	1	1	1	1	1	1	1	1	1	1	1	1	1	1	1	1	1	1	1	1	1	1	1	1	1	1	1	1	1	1	1	1	1	NA	1	1	1	1	1	1
AX-123357889	3A	3635838	1	1	1	1	1	1	1	1	1	1	1	1	1	1	1	1	1	1	1	1	1	1	1	1	1	1	1	1	1	1	1	1	1	1	1	1	1	1	1	1	1	1	1	1	1	1	1
AX-123357891	3D	929648	1	1	1	1	1	1	1	1	1	1	1	1	1	1	1	1	1	1	1	1	1	1	1	1	1	1	1	1	1	1	1	1	1	1	1	1	1	1	1	1	1	1	1	1	1	1	1
AX-123357894	3A	4803879	0	-1	0	1	-1	0	0	0	0	0	1	-1	-1	1	0	-1	NA	0	0	-1	NA	0	0	1	0	0	0	1	-1	1	0	1	0	NA	1	0	1	0	0	0	0	1	0	1	0	0	1
AX-123357898	3B	4085765	-1	-1	-1	-1	-1	-1	-1	-1	-1	-1	-1	-1	-1	-1	-1	-1	-1	-1	-1	-1	-1	-1	-1	-1	-1	-1	-1	-1	-1	-1	-1	-1	-1	-1	-1	-1	-1	-1	-1	-1	-1	-1	-1	-1	-1	-1	-1
AX-123357902	3A	4140757	1	1	1	1	1	1	1	1	1	1	1	1	1	1	1	1	1	1	1	1	1	1	1	1	1	1	1	1	1	1	1	1	1	1	1	1	1	1	1	1	1	1	1	1	1	1	1
AX-123357905	3D	4719051	0	1	-1	-1	-1	0	0	0	1	1	-1	1	1	NA	-1	-1	NA	0	0	1	0	0	-1	-1	-1	1	0	0	1	-1	1	-1	NA	-1	-1	0	-1	0	0	1	0	0	0	0	1	-1	-1
AX-123357907	3A	5521272	0	1	0	-1	1	0	0	0	0	0	-1	NA	1	-1	0	1	0	0	0	1	1	0	0	0	0	0	0	-1	1	-1	0	-1	0	1	-1	0	-1	0	0	0	0	-1	0	-1	0	0	-1
AX-123357913	3A	5831066	0	1	0	-1	1	0	0	0	0	0	-1	1	1	-1	0	1	0	0	0	1	1	0	0	0	0	0	0	-1	1	-1	1	-1	0	1	-1	0	-1	0	0	0	0	-1	0	-1	0	0	-1
AX-123357914	3A	5823211	0	1	0	-1	1	0	0	0	0	0	-1	1	1	-1	0	1	0	0	0	1	1	0	0	0	0	0	0	-1	1	-1	1	-1	0	1	-1	0	-1	0	0	0	1	-1	0	-1	0	0	-1
AX-123357919	3A	8244880	0	1	0	-1	1	0	0	0	0	0	-1	1	1	-1	0	1	0	0	-1	1	1	0	0	0	1	0	0	-1	1	-1	1	-1	0	1	0	0	-1	1	0	-1	0	-1	0	0	0	0	-1
AX-123357920	3D	7414336	0	-1	1	0	1	1	0	0	-1	-1	0	-1	-1	0	1	1	0	0	NA	-1	0	0	1	1	0	-1	0	0	-1	-1	-1	0	0	1	1	0	0	0	0	-1	1	0	0	0	-1	1	0
AX-123357929	3A	7635563	0	1	0	-1	1	0	0	0	0	0	-1	1	1	-1	0	1	0	0	-1	1	1	0	0	0	1	0	0	-1	1	-1	1	-1	0	1	0	0	-1	0	0	-1	1	-1	0	0	0	0	-1
AX-123357942	3D	6122817	1	1	1	1	1	1	1	1	1	1	1	1	1	1	1	1	1	1	1	1	1	1	1	1	1	1	1	1	1	1	1	1	1	1	1	1	1	1	1	1	1	1	1	1	1	1	1
AX-123357957	3A	6313065	0	1	0	-1	1	0	0	0	0	0	-1	1	1	-1	0	1	0	0	-1	1	1	0	0	1	0	0	0	-1	1	-1	NA	-1	0	1	-1	0	-1	0	0	0	1	-1	0	-1	NA	0	-1
AX-123357962	3A	11121822	-1	-1	-1	-1	-1	-1	-1	-1	-1	-1	-1	-1	-1	-1	-1	-1	-1	-1	-1	-1	-1	-1	-1	-1	-1	-1	-1	-1	-1	-1	-1	-1	-1	-1	-1	-1	-1	-1	-1	-1	-1	-1	-1	-1	-1	-1	-1
AX-123357963	3B	11024085	-1	-1	-1	-1	-1	-1	-1	-1	-1	-1	-1	-1	-1	-1	-1	-1	-1	-1	-1	-1	-1	-1	-1	-1	-1	-1	-1	-1	-1	-1	-1	-1	-1	-1	-1	-1	-1	-1	-1	-1	0	-1	-1	-1	-1	-1	-1
AX-123357972	3B	9900331	-1	-1	-1	-1	-1	-1	-1	-1	-1	-1	-1	-1	-1	-1	-1	-1	-1	-1	-1	-1	-1	-1	-1	-1	-1	-1	-1	-1	-1	-1	-1	-1	-1	-1	-1	-1	-1	-1	-1	-1	-1	-1	-1	-1	-1	-1	-1
AX-123357976	3B	11592032	0	0	-1	0	0	0	0	0	1	-1	1	0	0	0	-1	-1	0	1	1	1	-1	0	-1	0	0	0	-1	-1	0	-1	0	-1	0	NA	0	0	1	0	0	1	0	0	1	0	0	0	0
AX-123357979	3D	11722148	-1	-1	-1	-1	-1	-1	-1	-1	-1	-1	-1	-1	-1	-1	-1	-1	-1	-1	-1	-1	-1	-1	-1	-1	-1	-1	-1	-1	-1	-1	-1	-1	-1	-1	-1	-1	-1	-1	-1	-1	-1	-1	-1	-1	-1	-1	-1
AX-123357989	6A	31558720	-1	-1	-1	-1	-1	-1	-1	-1	-1	-1	-1	-1	-1	-1	-1	-1	-1	-1	-1	-1	-1	-1	-1	-1	-1	-1	-1	-1	-1	-1	-1	-1	-1	-1	-1	-1	-1	-1	-1	-1	-1	-1	-1	-1	-1	-1	-1
AX-123357994	6D	31397685	-1	0	-1	-1	1	-1	1	0	0	-1	0	0	0	0	0	0	0	1	0	-1	0	0	0	1	0	1	1	0	0	-1	0	1	0	1	0	-1	0	-1	0	-1	NA	0	0	1	1	1	0
AX-123357996	0	0	NA	1	0	0	1	NA	0	0	0	-1	0	0	-1	0	1	1	NA	NA	0	NA	NA	0	NA	0	0	0	1	0	-1	0	1	1	1	0	-1	0	NA	1	-1	0	1	NA	0	0	1	-1	NA
AX-123357997	4C	11618496	0	0	0	0	1	0	1	-1	0	0	1	0	0	0	0	1	0	1	0	-1	1	1	1	0	1	0	0	0	0	-1	0	0	0	1	0	0	0	0	0	0	NA	0	0	0	0	1	0
AX-123358000	0	0	-1	-1	-1	0	0	-1	-1	0	0	0	1	-1	0	1	1	0	0	1	0	-1	0	0	0	NA	0	1	0	0	NA	1	0	0	1	0	0	0	NA	1	0	-1	1	1	1	-1	1	0	-1
AX-123358002	4A	10836325	1	1	1	0	0	1	1	0	0	0	-1	1	0	-1	-1	0	0	-1	0	1	0	0	0	0	0	-1	0	0	-1	-1	0	0	-1	0	0	0	-1	-1	0	1	NA	-1	-1	1	-1	0	1
AX-123358003	4C	11372222	1	1	1	1	1	1	1	1	1	1	1	1	1	1	1	1	1	1	1	1	1	1	1	1	1	1	1	1	1	1	1	1	1	1	1	1	1	1	1	1	1	1	1	1	1	1	1
AX-123358004	4C	11371286	0	NA	0	0	1	0	1	-1	0	0	1	0	0	0	0	1	0	1	0	-1	0	1	NA	NA	1	0	0	0	0	0	0	0	0	1	0	0	0	0	0	0	-1	0	0	0	0	1	0
AX-123358007	7B	6541629	1	1	1	1	1	1	1	1	1	1	1	1	1	1	1	1	1	1	1	1	1	1	1	1	1	1	1	1	1	1	1	1	1	1	1	1	1	1	1	1	1	1	1	1	1	1	1
AX-123358009	4C	10860293	0	0	0	0	1	0	1	-1	0	-1	1	-1	0	0	0	1	-1	1	-1	-1	0	1	1	0	1	0	0	0	NA	-1	0	0	0	1	0	0	0	0	0	0	NA	0	0	0	0	1	0
AX-123358011	4C	13389436	-1	-1	-1	-1	-1	-1	-1	-1	-1	-1	-1	-1	-1	-1	-1	-1	-1	-1	-1	-1	-1	-1	-1	-1	-1	-1	-1	-1	-1	-1	-1	-1	-1	-1	-1	-1	-1	-1	-1	-1	-1	-1	-1	-1	-1	-1	-1
AX-123358013	5C	3375707	-1	-1	-1	-1	-1	-1	-1	-1	-1	-1	-1	-1	-1	-1	-1	-1	-1	-1	-1	-1	-1	-1	-1	-1	-1	-1	-1	-1	-1	-1	-1	-1	-1	-1	-1	-1	-1	-1	-1	-1	-1	-1	-1	-1	-1	-1	-1
AX-123358019	0	0	1	1	1	1	1	1	1	1	1	1	1	1	1	1	1	1	1	1	1	1	1	1	1	1	1	1	1	1	1	1	1	1	1	1	1	1	1	1	1	1	0	1	1	1	1	1	1
AX-123358020	5D	3265770	0	-1	0	1	-1	0	1	1	0	-1	1	-1	0	1	1	-1	0	0	0	0	-1	0	-1	-1	0	1	0	0	-1	0	1	0	0	0	0	0	1	1	1	0	0	0	0	1	0	0	0
AX-123358025	5B	3524338	1	1	1	1	1	1	1	1	1	1	1	1	1	1	1	1	1	1	1	1	1	1	1	1	1	1	1	1	1	1	1	1	1	1	1	1	1	1	1	1	1	1	1	1	1	1	1
AX-123358029	5B	3626577	1	1	1	1	1	1	1	1	1	1	1	1	1	1	1	1	1	1	1	1	1	1	1	1	1	1	1	1	1	1	1	1	1	1	1	1	1	1	1	1	1	1	1	1	1	1	1
AX-123358032	0	0	1	1	1	1	1	1	1	1	1	1	1	1	1	1	1	1	1	1	1	1	1	1	1	1	1	1	1	1	1	1	1	1	1	1	1	1	1	1	1	1	1	1	1	1	1	1	1
AX-123358041	5D	3541527	0	-1	0	1	-1	0	1	1	0	-1	1	-1	0	1	1	-1	0	0	0	0	-1	0	-1	-1	0	1	0	0	-1	0	1	0	0	0	0	0	1	1	1	0	NA	0	NA	1	0	0	0
AX-123358042	5B	3862467	1	1	1	1	1	1	1	1	1	1	1	1	1	1	1	1	1	1	1	1	1	1	1	1	1	1	1	1	1	1	1	1	1	1	1	1	1	1	1	1	1	1	1	1	1	1	1
AX-123358044	4B	30370178	0	1	0	0	0	1	1	1	0	-1	NA	1	0	1	0	-1	1	0	0	0	0	0	-1	-1	0	0	0	0	0	0	-1	-1	0	1	0	0	1	0	1	0	NA	0	0	-1	1	-1	-1
AX-123358046	4C	26667177	0	0	0	-1	1	0	1	-1	0	1	1	0	0	0	0	1	0	-1	0	-1	0	0	0	NA	0	1	0	0	0	-1	0	0	NA	0	0	0	-1	NA	-1	1	NA	-1	0	1	0	0	0
AX-123358048	0	0	0	-1	0	0	0	-1	-1	-1	0	1	0	-1	0	-1	0	1	-1	0	NA	0	0	0	1	1	0	0	0	0	0	0	1	1	0	-1	0	0	-1	0	-1	0	0	0	0	1	-1	1	1
AX-123358051	4A	26324170	0	0	0	0	0	-1	1	-1	-1	-1	1	0	-1	0	1	0	0	1	0	-1	0	-1	0	1	0	1	0	0	0	0	1	0	1	0	1	0	0	0	1	0	1	0	-1	-1	1	1	1
AX-123358055	4A	26016682	0	0	0	0	0	1	-1	1	1	1	-1	0	1	0	-1	0	0	-1	0	1	0	1	0	-1	0	-1	0	0	0	0	-1	0	-1	0	-1	0	0	0	-1	0	-1	0	1	1	-1	-1	-1
AX-123358057	4D	24196093	-1	1	1	0	-1	0	1	1	-1	-1	-1	0	1	0	0	-1	1	-1	0	0	0	1	0	0	0	0	0	0	1	0	1	1	-1	0	0	1	0	0	0	0	0	0	-1	0	-1	1	-1
AX-123358059	4D	12094478	1	1	1	1	1	1	1	1	1	1	1	1	1	1	1	1	1	1	1	1	1	1	1	1	1	1	1	1	1	1	1	1	1	1	1	1	1	1	1	1	NA	1	1	1	1	1	1
AX-123358062	4C	13746897	1	1	1	1	1	1	1	1	1	1	1	1	1	1	1	1	1	1	1	1	1	1	1	1	1	1	1	1	1	1	1	1	1	1	1	1	1	1	1	1	0	1	1	1	1	1	1
AX-123358072	4D	424580	-1	-1	-1	-1	-1	-1	-1	-1	-1	-1	-1	-1	-1	-1	-1	-1	-1	-1	-1	-1	-1	-1	-1	-1	-1	-1	-1	-1	-1	-1	-1	-1	-1	-1	-1	-1	-1	-1	-1	-1	-1	-1	-1	-1	-1	-1	-1
AX-123358076	4A	14339439	1	1	1	0	0	1	1	1	0	0	-1	1	0	-1	-1	0	0	-1	0	1	0	0	0	0	0	-1	0	0	-1	-1	0	1	NA	0	0	0	-1	-1	0	1	0	-1	-1	1	-1	0	0
AX-123358083	4A	12197144	1	NA	1	0	0	1	1	1	0	0	-1	1	0	-1	-1	0	0	-1	0	1	0	0	0	0	0	-1	0	0	-1	-1	0	1	-1	0	0	0	NA	-1	0	1	0	-1	-1	1	-1	0	1
AX-123358085	4A	12167945	1	1	1	0	0	1	1	1	0	0	-1	1	0	-1	-1	0	0	-1	0	1	0	0	0	0	0	-1	0	0	-1	NA	0	1	-1	0	0	0	-1	-1	0	1	0	-1	-1	1	-1	0	1
AX-123358092	4A	11637936	1	1	1	0	0	1	1	0	0	0	NA	1	0	-1	-1	0	0	-1	0	1	0	0	0	0	0	-1	0	0	-1	-1	0	1	-1	0	0	0	-1	-1	0	1	-1	-1	-1	1	-1	0	1
AX-123358105	0	0	-1	-1	-1	-1	-1	-1	-1	-1	-1	-1	-1	-1	-1	-1	-1	-1	-1	-1	-1	-1	-1	-1	-1	-1	-1	-1	-1	-1	-1	-1	-1	-1	-1	-1	-1	-1	-1	-1	-1	-1	-1	-1	-1	-1	-1	-1	-1
AX-123358112	4D	14050953	1	1	1	1	1	1	1	1	1	1	1	1	1	1	1	1	1	1	1	1	1	1	1	1	1	1	1	1	1	1	1	1	1	1	1	1	1	1	1	1	1	1	1	1	1	1	1
AX-123358115	4D	14081410	-1	-1	-1	-1	-1	-1	-1	-1	-1	-1	-1	-1	-1	-1	-1	-1	-1	-1	-1	-1	-1	-1	-1	-1	-1	-1	-1	-1	-1	-1	-1	-1	-1	-1	-1	-1	-1	-1	-1	-1	NA	-1	-1	-1	-1	-1	-1
AX-123358124	4A	15722227	1	1	1	1	1	1	1	1	1	1	1	1	1	1	1	1	1	1	1	1	1	1	1	1	1	1	1	1	1	1	1	1	1	1	1	1	1	1	1	1	1	1	1	1	1	1	1
AX-123358130	4A	15837224	1	1	1	1	1	1	1	1	1	1	1	1	1	1	1	1	1	1	1	1	1	1	1	1	1	1	1	1	1	1	1	1	1	1	1	1	1	1	1	1	1	1	1	1	1	1	1
AX-123358131	4D	14343740	-1	-1	-1	-1	-1	-1	-1	-1	-1	-1	-1	-1	-1	-1	-1	-1	-1	-1	-1	-1	-1	-1	-1	-1	-1	-1	-1	-1	-1	-1	-1	-1	-1	-1	-1	-1	-1	-1	-1	-1	-1	-1	-1	-1	-1	-1	-1
AX-123358154	4B	22219771	-1	-1	-1	-1	-1	-1	-1	-1	-1	-1	-1	-1	-1	-1	-1	-1	-1	-1	-1	-1	-1	-1	-1	-1	-1	-1	-1	-1	-1	-1	-1	-1	-1	-1	-1	-1	-1	-1	-1	-1	0	-1	-1	-1	-1	-1	-1
AX-123358155	4C	17891174	1	1	1	1	1	1	1	1	1	1	1	1	1	1	1	1	1	1	1	1	1	1	1	1	1	1	1	1	1	1	1	1	1	1	1	1	1	1	1	1	1	1	1	1	1	1	1
AX-123358174	4B	21744889	-1	-1	-1	-1	-1	-1	-1	-1	-1	-1	-1	-1	-1	-1	-1	-1	-1	-1	-1	-1	-1	-1	-1	-1	-1	-1	-1	-1	-1	-1	-1	-1	-1	-1	-1	-1	-1	-1	-1	-1	-1	-1	-1	-1	-1	-1	-1
AX-123358182	4B	21127157	-1	-1	-1	-1	-1	-1	-1	-1	-1	-1	-1	-1	-1	-1	-1	-1	-1	-1	-1	-1	-1	-1	-1	-1	-1	-1	-1	-1	-1	-1	-1	-1	-1	-1	-1	-1	-1	-1	-1	-1	-1	-1	-1	-1	-1	-1	-1
AX-123358188	6A	22850438	1	1	1	1	1	1	1	1	1	1	1	1	1	1	1	1	1	1	1	1	1	1	1	1	1	1	1	1	1	1	1	1	1	1	1	1	1	1	1	1	1	1	1	1	1	1	1
AX-123358208	4B	25048200	0	-1	0	-1	0	-1	-1	-1	0	1	0	-1	-1	NA	0	1	0	0	1	1	0	0	1	0	0	-1	-1	0	1	1	1	0	0	NA	0	0	0	0	0	0	0	-1	0	1	-1	1	0
AX-123358209	4D	18849872	-1	0	1	1	-1	0	1	0	0	-1	-1	0	1	0	-1	-1	0	-1	0	0	0	1	0	0	0	0	0	0	0	0	1	1	-1	0	-1	1	0	0	0	0	0	-1	-1	0	-1	1	-1
AX-123358216	0	0	-1	-1	0	0	-1	-1	0	0	0	1	0	0	1	0	-1	-1	1	-1	0	1	0	0	-1	0	0	0	-1	0	1	0	-1	-1	NA	0	1	0	0	-1	0	0	NA	0	0	0	-1	1	0
AX-123358218	4C	21102642	-1	-1	-1	-1	-1	-1	-1	-1	-1	-1	-1	-1	-1	-1	-1	-1	-1	-1	-1	-1	-1	-1	-1	-1	-1	-1	-1	-1	-1	-1	-1	-1	-1	-1	-1	-1	-1	-1	-1	-1	-1	-1	-1	-1	-1	-1	-1
AX-123358228	4B	25925275	1	1	1	1	1	1	1	1	1	1	1	1	1	1	1	1	1	1	1	1	1	1	1	1	1	1	1	1	1	1	1	1	1	1	1	1	1	1	1	1	1	1	1	1	1	1	1
AX-123358236	4D	19810868	-1	-1	-1	-1	-1	-1	-1	-1	-1	-1	-1	-1	-1	-1	-1	-1	-1	-1	-1	-1	-1	-1	-1	-1	-1	-1	-1	-1	-1	-1	-1	-1	-1	-1	-1	-1	-1	-1	-1	-1	-1	-1	-1	-1	-1	-1	-1
AX-123358240	0	0	0	0	0	0	0	-1	0	-1	0	0	1	-1	-1	1	1	0	0	1	0	-1	0	-1	0	1	0	1	0	0	1	-1	1	0	1	0	0	0	0	0	1	-1	1	0	0	-1	0	0	0
AX-123358247	0	0	0	0	0	0	0	1	0	1	1	0	-1	1	1	-1	-1	0	0	-1	0	1	0	1	0	-1	0	-1	0	0	-1	1	-1	0	-1	0	0	0	0	0	-1	1	0	0	0	1	-1	0	0
AX-123358252	0	0	0	NA	0	0	0	-1	0	-1	-1	0	1	-1	-1	1	1	0	0	1	0	-1	0	-1	0	1	0	1	0	0	1	-1	1	0	1	0	0	0	0	0	1	0	NA	0	0	-1	1	0	0
AX-123358258	4D	23699367	-1	-1	-1	-1	-1	-1	-1	-1	-1	-1	-1	-1	-1	-1	-1	-1	-1	-1	-1	-1	-1	-1	-1	-1	-1	-1	-1	-1	-1	-1	-1	-1	-1	-1	-1	-1	-1	-1	-1	-1	-1	-1	-1	-1	-1	-1	-1
AX-123358263	0	0	0	0	0	1	-1	0	-1	1	0	-1	-1	0	0	0	0	-1	0	1	0	1	0	0	0	0	0	-1	0	0	0	1	0	0	-1	0	0	0	1	-1	1	-1	NA	1	1	-1	1	0	0
AX-123358266	4D	23864657	-1	-1	-1	-1	-1	-1	-1	-1	-1	-1	-1	-1	-1	-1	-1	-1	-1	-1	-1	-1	-1	-1	-1	-1	-1	-1	-1	-1	-1	-1	-1	-1	-1	-1	-1	-1	-1	-1	-1	-1	-1	-1	-1	-1	-1	-1	-1
AX-123358275	4A	2675980	-1	-1	-1	-1	-1	-1	-1	-1	-1	-1	-1	-1	-1	-1	-1	-1	-1	-1	-1	-1	-1	-1	-1	-1	-1	-1	-1	-1	-1	-1	-1	-1	-1	-1	-1	-1	-1	-1	-1	-1	NA	-1	-1	-1	-1	-1	-1
AX-123358289	4C	7653287	0	0	0	0	1	0	1	-1	0	0	1	0	0	0	0	1	0	1	0	-1	0	1	1	0	1	0	0	0	0	-1	0	0	0	1	0	0	0	0	0	0	-1	0	1	0	NA	1	0
AX-123358292	4A	5574525	-1	-1	-1	0	0	-1	-1	0	0	0	1	-1	0	1	1	0	0	1	0	-1	-1	0	0	0	0	1	0	0	1	1	0	0	1	0	0	0	1	1	0	0	0	1	1	-1	1	0	-1
AX-123358296	4C	9623363	0	0	0	0	-1	0	-1	1	0	0	-1	0	0	0	0	-1	0	-1	0	1	0	-1	-1	0	-1	0	0	0	0	1	0	0	0	-1	0	0	0	0	0	0	1	0	-1	0	0	-1	0
AX-123358304	3A	11780146	-1	-1	-1	-1	-1	-1	-1	-1	-1	-1	-1	-1	-1	-1	-1	-1	-1	-1	-1	-1	-1	-1	-1	-1	-1	-1	-1	-1	-1	-1	-1	-1	-1	-1	-1	-1	-1	-1	-1	-1	-1	-1	-1	-1	-1	-1	-1
AX-123358311	4C	5857720	0	0	0	0	1	0	1	-1	0	NA	1	NA	NA	0	NA	1	NA	1	0	-1	0	1	NA	NA	1	0	0	0	0	-1	0	0	0	1	-1	0	1	0	0	0	0	0	1	0	0	1	0
AX-123358318	4A	9126717	1	1	1	1	1	1	1	1	1	1	1	1	1	1	1	1	1	1	1	1	1	1	1	1	1	1	1	1	1	1	1	1	1	1	1	1	1	1	1	1	1	1	1	1	1	1	1
AX-123358319	4D	1150139	-1	-1	-1	-1	-1	-1	-1	-1	-1	-1	-1	-1	-1	-1	-1	-1	-1	-1	-1	-1	-1	-1	-1	-1	-1	-1	-1	-1	-1	-1	-1	-1	-1	-1	-1	-1	-1	-1	-1	-1	-1	-1	-1	-1	-1	-1	-1
AX-123358325	4A	1030580	1	1	1	1	1	1	1	1	1	1	1	1	1	1	1	1	1	1	1	1	1	1	1	1	1	1	1	1	1	1	1	1	1	1	1	1	1	1	1	1	1	1	1	1	1	1	1
AX-123358335	4A	3348342	1	1	1	0	0	1	1	0	0	-1	-1	1	0	-1	-1	0	0	0	0	1	1	0	0	0	-1	-1	0	0	-1	-1	0	0	-1	-1	0	0	-1	0	0	0	0	-1	-1	1	-1	0	1
AX-123358346	5B	958518	-1	-1	-1	-1	-1	-1	-1	-1	-1	-1	-1	-1	-1	-1	-1	-1	-1	-1	-1	-1	-1	-1	-1	-1	-1	-1	-1	-1	-1	-1	-1	-1	-1	-1	-1	-1	-1	-1	-1	-1	-1	-1	-1	-1	-1	-1	-1
AX-123358347	5C	8567725	-1	-1	-1	-1	-1	-1	-1	-1	-1	-1	-1	-1	-1	-1	-1	-1	-1	-1	-1	-1	-1	-1	-1	-1	-1	-1	-1	-1	-1	-1	-1	-1	-1	-1	-1	-1	-1	-1	-1	-1	-1	-1	-1	-1	-1	-1	-1
AX-123358352	5B	8658982	1	1	1	1	1	1	1	1	1	1	1	1	1	1	1	1	1	1	1	1	1	1	1	1	1	1	1	1	1	1	1	1	1	1	1	1	1	1	1	1	0	1	1	1	1	1	1
AX-123358361	5B	12947101	1	1	1	1	1	1	1	1	1	1	1	1	1	1	1	1	1	1	1	1	1	1	1	1	1	1	1	1	1	1	1	1	1	1	1	1	1	1	1	1	1	1	1	1	1	1	1
AX-123358382	5A	10771636	-1	-1	-1	-1	-1	-1	-1	-1	-1	-1	-1	-1	-1	-1	-1	-1	-1	-1	-1	-1	-1	-1	-1	-1	-1	-1	-1	-1	-1	-1	-1	-1	-1	-1	-1	-1	-1	-1	-1	-1	NA	-1	-1	-1	-1	-1	-1
AX-123358388	5B	11467644	1	1	1	1	1	1	1	1	1	1	1	1	1	1	1	1	1	1	1	1	1	1	1	1	1	1	1	1	1	1	1	1	1	1	1	1	1	1	1	1	1	1	1	1	1	1	1
AX-123358393	0	0	1	1	1	1	1	1	1	1	1	1	1	1	1	1	1	1	1	1	1	1	1	1	1	1	1	1	1	1	1	1	1	1	1	1	1	1	1	1	1	1	0	1	1	1	1	1	1
AX-123358394	5A	14287142	1	NA	0	0	0	-1	0	-1	1	0	1	0	1	1	1	0	0	0	NA	0	-1	0	1	-1	-1	1	1	-1	0	0	0	1	0	0	0	0	1	0	1	0	1	0	0	0	0	0	0
AX-123358397	5B	15709026	1	1	1	1	1	1	1	1	1	1	1	1	1	1	1	1	1	1	1	1	1	1	1	1	1	1	1	1	1	1	1	1	1	1	1	1	1	1	1	1	NA	1	1	1	1	1	1
AX-123358404	5D	25046496	1	1	1	1	1	1	1	1	1	1	1	1	1	1	1	1	1	1	1	1	1	1	1	1	1	1	1	1	1	1	1	1	1	1	1	1	1	1	1	1	0	1	1	1	1	1	1
AX-123358406	5D	25143801	1	1	1	1	1	1	1	1	1	1	1	1	1	1	1	1	1	1	1	1	1	1	1	1	1	1	1	1	1	1	1	1	1	1	1	1	1	1	1	1	1	1	1	1	1	1	1
AX-123358407	5A	25576546	-1	0	0	0	0	1	0	1	-1	1	-1	0	-1	-1	-1	0	0	0	0	0	1	0	-1	1	1	1	-1	0	0	0	1	-1	1	0	0	0	-1	-1	-1	0	-1	1	-1	0	0	0	-1
AX-123358410	3A	9861682	0	-1	0	1	-1	0	0	0	0	0	1	-1	-1	1	0	-1	0	0	1	-1	-1	0	0	NA	-1	0	0	1	-1	1	-1	1	0	-1	0	0	1	-1	0	1	0	1	0	0	0	0	1
AX-123358417	3A	10113056	0	1	0	-1	1	0	0	1	0	0	-1	1	1	-1	0	1	0	0	-1	1	1	0	0	0	1	0	0	-1	1	-1	1	-1	0	1	0	0	-1	1	0	-1	0	-1	0	0	0	0	-1
AX-123358420	5B	21187787	0	1	0	0	0	0	0	1	1	0	0	0	0	0	1	0	-1	0	1	0	0	-1	0	0	1	0	0	-1	1	0	0	0	1	0	0	1	0	-1	1	-1	NA	1	-1	1	1	0	0
AX-123358421	5C	20346150	0	-1	1	-1	-1	0	-1	0	0	0	-1	1	0	1	1	-1	1	0	0	1	-1	0	-1	-1	0	1	1	-1	0	0	-1	0	0	-1	-1	-1	0	1	-1	1	0	-1	0	1	-1	1	1
AX-123358429	5B	1413770	-1	-1	-1	-1	-1	-1	-1	-1	-1	-1	-1	-1	-1	-1	-1	-1	-1	-1	-1	-1	-1	-1	-1	-1	-1	-1	-1	-1	-1	-1	-1	-1	-1	-1	-1	-1	-1	-1	-1	-1	0	-1	-1	-1	-1	-1	-1
AX-123358430	5D	14099803	-1	-1	0	0	1	-1	1	1	0	1	0	0	1	0	-1	0	0	1	1	0	1	1	0	0	0	0	-1	0	1	0	-1	0	1	1	0	0	0	0	0	1	0	0	-1	0	0	0	0
AX-123358443	0	0	-1	-1	-1	-1	-1	-1	-1	-1	-1	-1	-1	-1	-1	-1	-1	-1	-1	-1	-1	-1	-1	-1	-1	-1	-1	-1	-1	-1	-1	-1	-1	-1	-1	-1	-1	-1	-1	-1	-1	-1	-1	-1	-1	-1	-1	-1	-1
AX-123358450	5C	13151429	-1	-1	-1	-1	-1	-1	-1	-1	-1	-1	-1	-1	-1	-1	-1	-1	-1	-1	-1	-1	-1	-1	-1	-1	-1	-1	-1	-1	-1	-1	-1	-1	-1	-1	-1	-1	-1	-1	-1	-1	-1	-1	-1	-1	-1	-1	-1
AX-123358457	5C	20718085	1	1	1	1	1	1	1	1	1	1	1	1	1	1	1	1	1	1	1	1	1	1	1	1	1	1	1	1	1	1	1	1	1	1	1	1	1	1	1	1	NA	1	1	1	1	1	1
AX-123358470	5B	1592368	-1	-1	-1	-1	-1	-1	-1	-1	-1	-1	-1	-1	-1	-1	-1	-1	-1	-1	-1	-1	-1	-1	-1	-1	-1	-1	-1	-1	-1	-1	-1	-1	-1	-1	-1	-1	-1	-1	-1	-1	NA	-1	-1	-1	-1	-1	-1
AX-123358472	5A	14929783	-1	-1	-1	-1	-1	-1	-1	-1	-1	-1	-1	-1	-1	-1	-1	-1	-1	-1	-1	-1	-1	-1	-1	-1	-1	-1	-1	-1	-1	-1	-1	-1	-1	-1	-1	-1	-1	-1	-1	-1	-1	-1	-1	-1	-1	-1	-1
AX-123358476	5B	18782751	1	1	1	1	1	1	1	1	1	1	1	1	1	1	1	1	1	1	1	1	1	1	1	1	1	1	1	1	1	1	1	1	1	1	1	1	1	1	1	1	1	1	1	1	1	1	1
AX-123358482	5C	17009731	0	-1	1	-1	-1	0	-1	0	0	0	-1	1	0	1	1	-1	1	0	0	1	-1	0	-1	-1	0	1	1	-1	0	0	0	0	0	-1	-1	-1	0	1	-1	1	-1	-1	0	1	-1	1	1
AX-123358485	5A	16212092	-1	-1	-1	-1	-1	-1	-1	-1	-1	-1	-1	-1	-1	-1	-1	-1	-1	-1	-1	-1	-1	-1	-1	-1	-1	-1	-1	-1	-1	-1	-1	-1	-1	-1	-1	-1	-1	-1	-1	-1	-1	-1	-1	-1	-1	-1	-1
AX-123358486	5D	1637287	-1	-1	-1	-1	-1	-1	-1	-1	-1	-1	-1	-1	-1	-1	-1	-1	-1	-1	-1	-1	-1	-1	-1	-1	-1	-1	-1	-1	-1	-1	-1	-1	-1	-1	-1	-1	-1	-1	-1	-1	-1	-1	-1	-1	-1	-1	-1
AX-123358492	5D	15659109	-1	-1	-1	-1	-1	-1	-1	-1	-1	-1	-1	-1	-1	-1	-1	-1	-1	-1	-1	-1	-1	-1	-1	-1	-1	-1	-1	-1	-1	-1	-1	-1	-1	-1	-1	-1	-1	-1	-1	-1	-1	-1	-1	-1	-1	-1	-1
AX-123358499	5D	18137040	0	1	0	-1	-1	1	-1	NA	0	NA	0	0	-1	0	1	0	0	-1	-1	-1	-1	-1	0	0	0	0	1	0	0	0	1	0	-1	-1	1	0	0	0	0	0	1	0	1	-1	0	0	0
AX-123358500	5C	18820654	0	-1	NA	-1	NA	0	-1	0	0	0	-1	1	0	NA	1	-1	1	0	NA	1	NA	0	-1	NA	0	1	NA	-1	0	0	0	0	0	-1	-1	-1	0	NA	-1	1	0	-1	0	NA	-1	NA	1
AX-123358502	5B	20089530	0	-1	0	0	0	0	0	-1	-1	-1	0	0	0	0	-1	0	1	0	-1	0	0	1	0	0	-1	0	0	0	-1	0	0	0	-1	0	0	-1	0	1	-1	1	0	-1	1	-1	-1	0	0
AX-123358524	5B	2062803	-1	-1	-1	-1	-1	-1	-1	-1	-1	-1	-1	-1	-1	-1	-1	-1	-1	-1	-1	-1	-1	-1	-1	-1	-1	-1	-1	-1	-1	-1	-1	-1	-1	-1	-1	-1	-1	-1	-1	-1	-1	-1	-1	-1	-1	-1	-1
AX-123358537	5B	23141406	0	1	0	0	0	0	0	1	1	0	0	0	0	0	1	0	-1	0	1	0	0	-1	0	0	1	0	0	-1	1	0	0	0	1	0	0	1	0	-1	1	-1	NA	1	-1	1	1	0	0
AX-123358543	5D	20554058	0	NA	0	1	1	-1	1	1	0	1	0	0	1	0	0	0	0	1	0	1	1	1	0	0	0	0	-1	0	0	0	-1	0	1	1	-1	0	0	0	0	0	-1	0	-1	1	0	0	0
AX-123358547	5C	24843506	0	-1	1	-1	-1	0	-1	0	-1	0	-1	1	0	1	1	-1	1	0	NA	1	-1	0	-1	NA	0	1	1	-1	0	0	-1	0	0	-1	-1	-1	0	1	-1	1	-1	-1	0	0	-1	1	0
AX-123358550	5D	23796607	0	-1	0	1	1	-1	1	1	0	1	0	-1	1	0	0	0	0	1	0	1	1	1	0	0	0	0	-1	0	0	0	0	0	0	1	-1	0	0	0	0	0	-1	0	0	1	0	0	0
AX-123358552	0	0	0	1	0	-1	-1	1	-1	-1	0	-1	0	1	-1	0	0	0	0	-1	NA	0	-1	-1	0	0	0	0	1	0	0	0	0	0	0	-1	1	0	0	0	0	0	1	0	0	-1	0	0	0
AX-123358553	5C	24430728	0	-1	1	-1	-1	0	-1	0	0	0	-1	1	0	1	1	-1	1	0	0	1	-1	0	-1	-1	0	1	1	-1	0	0	-1	0	0	-1	-1	-1	0	1	-1	1	NA	-1	0	0	-1	1	0
AX-123358554	5D	23341320	1	1	1	1	1	1	1	1	1	1	1	1	1	1	1	1	1	1	1	1	1	1	1	1	1	1	1	1	1	1	1	1	1	1	1	1	1	1	1	1	0	1	1	1	1	1	1
AX-123358555	5C	24044042	-1	-1	-1	-1	-1	-1	-1	-1	-1	-1	-1	-1	-1	-1	-1	-1	-1	-1	-1	-1	-1	-1	-1	-1	-1	-1	-1	-1	-1	-1	-1	-1	-1	-1	-1	-1	-1	-1	-1	-1	-1	-1	-1	-1	-1	-1	-1
AX-123358556	5D	2139144	-1	-1	-1	-1	-1	-1	-1	-1	-1	-1	-1	-1	-1	-1	-1	-1	-1	-1	-1	-1	-1	-1	-1	-1	-1	-1	-1	-1	-1	-1	-1	-1	-1	-1	-1	-1	-1	-1	-1	-1	-1	-1	-1	-1	-1	-1	-1
AX-123358561	5A	23368273	1	0	0	0	0	-1	0	-1	1	0	1	0	1	1	1	0	0	0	0	0	-1	0	1	-1	-1	-1	1	-1	0	0	-1	1	0	0	0	0	1	1	1	0	1	-1	1	0	0	0	1
AX-123358563	5D	2181350	-1	-1	-1	-1	-1	-1	-1	-1	-1	-1	-1	-1	-1	-1	-1	-1	-1	-1	-1	-1	-1	-1	-1	-1	-1	-1	-1	-1	-1	-1	-1	-1	-1	-1	-1	-1	-1	-1	-1	-1	-1	-1	-1	-1	-1	-1	-1
AX-123358564	0	0	1	1	1	1	1	1	1	1	1	1	1	1	1	1	1	1	1	1	1	1	1	1	1	1	1	1	1	1	1	1	1	1	1	1	1	1	1	1	1	1	0	1	1	1	1	1	1
AX-123358566	5C	2264410	1	0	1	-1	0	0	0	-1	-1	1	1	-1	0	-1	0	0	0	1	NA	-1	-1	0	-1	0	0	-1	-1	0	0	0	0	-1	0	0	1	0	1	-1	0	0	1	0	1	-1	-1	-1	-1
AX-123358585	5B	2281720	1	1	1	1	1	1	1	1	1	1	1	1	1	1	1	1	1	1	1	1	1	1	1	1	1	1	1	1	1	1	1	1	1	1	1	1	1	1	1	1	1	1	1	1	1	1	1
AX-123358586	5B	28649170	0	-1	-1	0	0	0	1	0	-1	0	0	0	0	0	0	0	1	-1	0	0	0	1	0	0	-1	1	0	1	-1	0	0	0	0	0	0	0	0	1	-1	0	0	-1	0	-1	-1	-1	-1
AX-123358590	0	0	0	-1	1	-1	-1	0	-1	0	-1	0	-1	1	0	1	1	-1	1	0	0	1	-1	0	NA	NA	0	1	1	NA	0	0	NA	0	0	-1	-1	-1	0	1	-1	1	NA	-1	0	0	-1	1	0
AX-123358591	5D	24527708	-1	-1	-1	-1	-1	-1	-1	-1	-1	-1	-1	-1	-1	-1	-1	-1	-1	-1	-1	NA	-1	-1	-1	-1	-1	-1	-1	-1	-1	-1	-1	-1	-1	-1	-1	-1	-1	-1	-1	-1	-1	-1	-1	-1	-1	-1	-1
AX-123358601	5C	2460164	-1	0	-1	1	0	0	0	1	1	-1	-1	1	0	1	0	0	0	-1	NA	1	NA	-1	1	0	0	1	1	0	0	0	0	1	0	0	-1	0	-1	1	0	0	0	0	-1	1	1	1	1
AX-123358603	5D	24121936	-1	-1	-1	-1	-1	-1	-1	-1	-1	-1	-1	-1	-1	-1	-1	-1	-1	-1	-1	-1	-1	-1	-1	-1	-1	-1	-1	-1	-1	-1	-1	-1	-1	-1	-1	-1	-1	-1	-1	-1	0	-1	-1	-1	-1	-1	-1
AX-123358607	5A	13880655	-1	0	0	0	0	1	0	1	-1	0	-1	0	-1	-1	-1	0	0	-1	0	0	1	0	-1	1	1	-1	-1	1	0	0	0	-1	0	0	0	0	-1	0	-1	0	0	0	0	0	0	0	0
AX-123358608	5C	2803857	1	1	1	1	1	1	1	1	1	1	1	1	1	1	1	1	1	1	1	1	1	1	1	1	1	1	1	1	1	1	1	1	1	1	1	1	1	1	1	1	1	1	1	1	1	1	1
AX-123358614	5B	2821467	1	1	1	1	1	1	1	1	1	1	1	1	1	1	1	1	1	1	1	1	1	1	1	1	1	1	1	1	1	1	1	1	1	1	1	1	1	1	1	1	1	1	1	1	1	1	1
AX-123358621	0	0	-1	-1	-1	-1	-1	-1	-1	-1	-1	-1	-1	-1	-1	-1	-1	-1	-1	-1	-1	-1	-1	-1	-1	-1	-1	-1	-1	-1	-1	-1	-1	-1	-1	-1	-1	-1	-1	-1	-1	-1	-1	-1	-1	-1	-1	-1	-1
AX-123358622	5C	3192392	1	0	1	-1	0	0	0	-1	NA	1	1	NA	0	-1	0	0	0	1	NA	-1	-1	NA	-1	NA	0	-1	-1	0	0	0	0	-1	0	0	1	0	1	NA	0	0	NA	0	NA	NA	-1	-1	-1
AX-123358634	5D	4727710	1	1	1	1	1	1	1	1	1	1	1	1	1	1	1	1	1	1	1	1	1	1	1	1	1	1	1	1	1	1	1	1	1	1	1	1	1	1	1	1	1	1	1	1	1	1	1
AX-123358650	5C	4007818	1	0	0	-1	0	0	0	-1	-1	1	1	-1	0	-1	0	0	0	1	0	-1	-1	1	-1	0	0	-1	-1	0	0	0	0	0	0	0	1	0	1	-1	0	-1	1	0	0	-1	-1	-1	-1
AX-123358654	5A	5101235	-1	-1	-1	-1	-1	-1	-1	-1	-1	-1	-1	-1	-1	-1	-1	-1	-1	-1	-1	-1	-1	-1	-1	-1	-1	-1	-1	-1	-1	-1	-1	-1	-1	-1	-1	-1	-1	-1	-1	-1	-1	-1	-1	-1	-1	-1	-1
AX-123358657	5D	4944202	-1	-1	-1	-1	-1	-1	-1	-1	-1	-1	-1	-1	-1	-1	-1	-1	-1	-1	-1	-1	-1	-1	-1	-1	-1	-1	-1	-1	-1	-1	-1	-1	-1	-1	-1	-1	-1	-1	-1	-1	-1	-1	-1	-1	-1	-1	-1
AX-123358660	5B	451019	-1	-1	-1	-1	-1	-1	-1	-1	-1	-1	-1	-1	-1	-1	-1	-1	-1	-1	-1	-1	-1	-1	-1	-1	-1	-1	-1	-1	-1	-1	-1	-1	-1	-1	-1	-1	-1	-1	-1	-1	-1	-1	-1	-1	-1	-1	-1
AX-123358663	5C	4899669	-1	NA	NA	NA	NA	NA	-1	NA	NA	NA	NA	NA	NA	NA	NA	NA	NA	NA	NA	NA	NA	NA	NA	NA	NA	NA	NA	NA	NA	NA	NA	NA	NA	NA	-1	NA	-1	NA	NA	NA	-1	NA	NA	NA	NA	NA	NA
AX-123358668	0	0	-1	-1	-1	-1	-1	-1	-1	-1	-1	-1	-1	-1	-1	-1	-1	-1	-1	-1	-1	-1	-1	-1	-1	-1	-1	-1	-1	-1	-1	-1	-1	-1	-1	-1	-1	-1	-1	-1	-1	-1	-1	-1	-1	-1	-1	-1	-1
AX-123358669	5D	5548098	0	NA	-1	NA	NA	0	1	0	0	-1	0	0	0	1	1	-1	NA	0	0	0	NA	-1	-1	NA	0	NA	0	-1	-1	0	1	0	-1	0	0	0	1	NA	1	0	NA	0	0	0	NA	NA	1
AX-123358671	5B	5061779	-1	-1	-1	-1	-1	-1	-1	-1	-1	-1	-1	-1	-1	-1	-1	-1	-1	-1	-1	-1	-1	-1	-1	-1	-1	-1	-1	-1	-1	-1	-1	-1	-1	-1	-1	-1	-1	-1	-1	-1	-1	-1	-1	-1	-1	-1	-1
AX-123358679	5C	5471531	1	0	0	0	1	0	NA	-1	-1	1	NA	-1	0	-1	0	0	0	1	0	-1	NA	1	-1	1	0	-1	-1	0	-1	0	0	NA	0	0	NA	0	NA	-1	0	-1	1	1	NA	-1	-1	-1	-1
AX-123358680	5C	5546230	1	0	0	0	1	0	1	-1	-1	1	1	-1	0	-1	0	0	0	1	0	-1	-1	1	-1	1	0	-1	-1	0	0	0	0	0	1	0	1	0	1	-1	0	-1	1	1	-1	-1	-1	-1	-1
AX-123358685	5C	5634306	-1	0	0	0	-1	0	-1	1	1	-1	-1	1	0	1	0	0	0	-1	0	1	1	-1	1	-1	0	1	1	0	0	0	0	0	-1	0	-1	0	-1	1	0	1	-1	-1	1	1	1	1	1
AX-123358686	5D	6190235	1	1	1	1	1	1	1	1	1	1	1	1	1	1	1	1	1	1	1	1	1	1	1	1	1	1	1	1	1	1	1	1	1	1	1	1	1	1	1	1	1	1	1	1	1	1	1
AX-123358697	5A	7977056	1	0	0	0	0	0	0	1	0	0	1	0	1	1	0	0	0	0	NA	1	-1	-1	1	-1	-1	1	1	0	0	0	0	1	0	0	0	1	0	0	0	1	1	0	0	0	0	0	-1
AX-123358700	5C	7677397	-1	-1	-1	-1	-1	-1	-1	-1	-1	-1	-1	-1	-1	-1	-1	-1	-1	-1	-1	-1	-1	-1	-1	-1	-1	-1	-1	-1	-1	-1	-1	-1	-1	-1	-1	-1	-1	-1	-1	-1	-1	-1	-1	-1	-1	-1	-1
AX-123358703	5A	7722863	-1	-1	-1	-1	-1	-1	-1	-1	-1	-1	-1	-1	-1	-1	-1	-1	-1	-1	-1	-1	-1	-1	-1	-1	-1	-1	-1	-1	-1	-1	-1	-1	-1	-1	-1	-1	-1	-1	-1	-1	-1	-1	-1	-1	-1	-1	-1
AX-123358717	5B	7320559	0	NA	0	1	0	0	0	-1	-1	-1	0	0	0	1	-1	0	1	0	-1	0	-1	1	0	0	-1	0	0	0	0	0	0	0	-1	-1	0	-1	0	1	-1	1	1	-1	0	-1	0	0	0
AX-123358720	5D	652865	0	1	0	-1	0	0	-1	-1	-1	1	-1	1	0	-1	-1	1	NA	0	0	0	1	0	1	0	0	-1	0	0	1	0	-1	0	0	0	0	0	-1	-1	0	0	0	0	0	-1	1	0	0
AX-123358731	5C	6075106	-1	0	0	0	-1	0	-1	1	1	-1	-1	1	0	1	1	0	0	-1	NA	1	1	-1	1	-1	0	1	1	0	0	0	0	0	-1	-1	-1	0	-1	1	0	1	-1	-1	1	1	0	1	1
AX-123358749	5B	10107250	1	1	1	1	1	1	1	1	1	1	1	1	1	1	1	1	1	1	1	1	1	1	1	1	1	1	1	1	1	1	1	1	1	1	1	1	1	1	1	1	NA	1	1	1	1	1	1
AX-123358757	0	0	1	1	1	1	1	1	1	1	1	1	1	1	1	1	1	1	1	1	1	1	1	1	1	1	1	1	1	1	1	1	1	1	1	1	1	1	1	1	1	1	0	1	1	1	1	1	1
AX-123358774	7A	2228495	1	1	1	1	1	1	1	1	1	1	1	1	1	1	1	1	1	1	1	1	1	1	1	1	1	1	1	1	1	1	1	1	1	1	1	1	1	1	1	1	1	1	1	1	1	1	1
AX-123358779	7D	2543970	-1	-1	-1	-1	-1	-1	-1	-1	-1	-1	-1	-1	-1	-1	-1	-1	-1	-1	-1	-1	-1	-1	-1	-1	-1	-1	-1	-1	-1	-1	-1	-1	-1	-1	-1	-1	-1	-1	-1	-1	-1	-1	-1	-1	-1	-1	-1
AX-123358816	6B	11978268	-1	-1	-1	-1	-1	-1	-1	-1	-1	-1	-1	-1	-1	-1	-1	-1	-1	-1	-1	-1	-1	-1	-1	-1	-1	-1	-1	-1	-1	-1	-1	-1	-1	-1	-1	-1	-1	-1	-1	-1	-1	-1	-1	-1	-1	-1	-1
AX-123358841	1C	22245028	-1	-1	-1	-1	-1	-1	-1	-1	-1	-1	-1	-1	-1	-1	-1	-1	-1	-1	-1	-1	-1	-1	-1	-1	-1	-1	-1	-1	-1	-1	-1	-1	-1	-1	-1	-1	-1	-1	-1	-1	0	-1	-1	-1	-1	-1	-1
AX-123358846	6C	50643	1	1	1	1	1	1	1	1	1	1	1	1	1	1	1	1	1	1	1	1	1	1	1	1	1	1	1	1	1	1	1	1	1	1	1	1	1	1	1	1	0	1	1	1	1	1	1
AX-123358888	6A	9818	1	0	0	1	0	0	0	0	0	0	0	0	0	0	0	0	-1	0	0	0	-1	0	-1	0	1	1	0	1	0	-1	-1	0	1	1	0	0	0	-1	0	0	-1	NA	1	0	0	1	-1
AX-123358892	6C	3170654	-1	-1	-1	-1	-1	-1	-1	-1	-1	-1	-1	-1	-1	-1	-1	-1	-1	-1	-1	-1	-1	-1	-1	-1	-1	-1	-1	-1	-1	-1	-1	-1	-1	-1	-1	-1	-1	-1	-1	-1	-1	-1	-1	-1	-1	-1	-1
AX-123358893	6B	18720977	1	1	1	1	0	-1	0	0	0	0	0	-1	0	1	-1	-1	-1	0	0	NA	-1	0	-1	1	0	0	0	0	0	0	1	0	1	1	0	0	0	-1	NA	0	-1	0	0	0	0	-1	0
AX-123358899	6A	17601399	0	-1	0	0	0	1	0	0	-1	1	-1	-1	0	1	0	0	1	0	0	1	0	-1	0	-1	1	-1	-1	-1	-1	0	0	0	-1	0	0	1	0	0	0	0	-1	0	-1	0	-1	0	0
AX-123358920	6A	18707090	1	1	1	1	1	1	1	1	1	1	1	1	1	1	1	1	1	1	1	1	1	1	1	1	1	1	1	1	1	1	1	1	1	1	1	1	1	1	1	1	1	1	1	1	1	1	1
AX-123358922	0	0	-1	-1	-1	-1	-1	-1	-1	-1	-1	-1	-1	-1	-1	-1	-1	-1	-1	-1	-1	-1	-1	-1	-1	-1	-1	-1	-1	-1	-1	-1	-1	-1	-1	-1	-1	-1	-1	-1	-1	-1	-1	-1	-1	-1	-1	-1	-1
AX-123358927	6A	19073177	1	1	1	1	1	1	1	1	1	1	1	1	1	1	1	1	1	1	1	1	1	1	1	1	1	1	1	1	1	1	1	1	1	1	1	1	1	1	1	1	1	1	1	1	1	1	1
AX-123358933	6A	19356151	-1	-1	-1	-1	-1	-1	-1	-1	-1	-1	-1	-1	-1	-1	-1	-1	-1	-1	-1	-1	-1	-1	-1	-1	-1	-1	-1	-1	-1	-1	-1	-1	-1	-1	-1	-1	-1	-1	-1	-1	-1	-1	-1	-1	-1	-1	-1
AX-123358936	6A	19429975	-1	-1	-1	-1	-1	-1	-1	-1	-1	-1	-1	-1	-1	-1	-1	-1	NA	-1	-1	-1	-1	-1	-1	-1	-1	-1	-1	-1	-1	-1	-1	-1	-1	-1	-1	-1	-1	-1	-1	-1	-1	-1	-1	-1	-1	-1	-1
AX-123358938	0	0	-1	-1	-1	-1	-1	-1	-1	-1	-1	-1	-1	-1	-1	-1	-1	-1	-1	-1	-1	-1	-1	-1	-1	-1	-1	-1	-1	-1	-1	-1	-1	-1	-1	-1	-1	-1	-1	-1	-1	-1	-1	-1	-1	-1	-1	-1	-1
AX-123358950	6B	22745789	1	1	0	1	0	-1	0	0	0	0	0	-1	0	0	-1	-1	-1	0	0	-1	-1	0	-1	0	0	-1	0	0	0	-1	1	-1	1	1	0	0	0	-1	1	0	-1	0	0	0	0	-1	0
AX-123358975	6B	23624907	1	1	1	1	1	1	1	1	1	1	1	1	1	1	1	1	1	1	1	1	1	1	1	1	1	1	1	1	1	1	1	1	1	1	1	1	1	1	1	1	NA	1	1	1	1	1	1
AX-123358989	6A	23128469	-1	-1	-1	-1	-1	-1	-1	-1	-1	-1	-1	-1	-1	-1	-1	-1	-1	-1	-1	-1	-1	-1	-1	-1	-1	-1	-1	-1	-1	-1	-1	-1	-1	-1	-1	-1	-1	-1	-1	-1	-1	-1	-1	-1	-1	-1	-1
AX-123358998	6A	23404337	-1	-1	-1	-1	-1	-1	-1	-1	-1	-1	-1	-1	-1	-1	-1	-1	-1	-1	-1	-1	-1	-1	-1	-1	-1	-1	-1	-1	-1	-1	-1	-1	-1	-1	-1	-1	-1	-1	-1	-1	-1	-1	-1	-1	-1	-1	-1
AX-123359006	6C	2729492	1	1	1	1	1	1	1	1	1	1	1	1	1	1	1	1	1	1	1	1	1	1	1	1	1	1	1	1	1	1	1	1	1	1	1	1	1	1	1	1	NA	1	1	1	1	1	1
AX-123359027	6D	24223824	1	-1	1	1	0	1	-1	0	0	1	0	0	-1	0	0	0	1	0	0	0	1	0	1	0	0	0	-1	0	1	1	0	0	0	-1	0	0	-1	1	0	1	1	-1	0	-1	-1	-1	0
AX-123359028	6A	24563228	1	1	1	1	1	1	1	1	1	1	1	1	1	1	1	1	1	1	1	1	1	1	1	1	1	1	1	1	1	1	1	1	1	1	1	1	1	1	1	1	1	1	1	1	1	1	1
AX-123359032	6C	25426917	-1	-1	-1	-1	-1	-1	-1	-1	-1	-1	-1	-1	-1	-1	-1	-1	-1	-1	-1	-1	-1	-1	-1	-1	-1	-1	-1	-1	-1	-1	-1	-1	-1	-1	-1	-1	-1	-1	-1	-1	-1	-1	-1	-1	-1	-1	-1
AX-123359048	6D	25002128	1	1	1	1	1	1	1	1	1	1	1	1	1	1	1	1	1	1	1	1	1	1	1	1	1	1	1	1	1	1	1	1	1	1	1	1	1	1	1	1	1	1	1	1	1	1	1
AX-123359069	6D	25636672	1	1	1	1	1	1	1	1	1	1	1	1	1	1	1	1	1	1	1	1	1	1	1	1	1	1	1	1	1	1	1	1	1	1	1	1	1	1	1	1	1	1	1	1	1	1	1
AX-123359070	6B	27978737	1	1	1	1	1	1	1	1	1	1	1	1	1	1	1	1	1	1	1	1	1	1	1	1	1	1	1	1	1	1	1	1	1	1	1	1	1	1	1	1	1	1	1	1	1	1	1
AX-123359071	6D	25696607	0	1	0	0	1	0	1	1	1	0	1	1	1	1	1	1	1	1	1	NA	1	1	0	1	0	1	1	1	0	0	1	1	1	1	1	1	1	0	1	0	0	1	1	1	1	1	1
AX-123359075	6D	25755141	-1	-1	-1	-1	-1	-1	-1	-1	-1	-1	-1	-1	-1	-1	-1	-1	-1	-1	-1	-1	-1	-1	-1	-1	-1	-1	-1	-1	-1	-1	-1	-1	-1	-1	-1	-1	-1	-1	-1	-1	0	-1	-1	-1	-1	-1	-1
AX-123359077	6B	28297770	1	1	1	1	1	1	1	1	1	1	1	1	1	1	1	1	1	1	1	1	1	1	1	1	1	1	1	1	1	1	1	1	1	1	1	1	1	1	1	1	1	1	1	1	1	1	1
AX-123359080	6B	28359457	-1	-1	-1	-1	-1	-1	-1	-1	-1	-1	-1	-1	-1	-1	-1	-1	-1	-1	-1	-1	-1	-1	-1	-1	-1	-1	-1	-1	-1	-1	-1	-1	-1	-1	-1	-1	-1	-1	-1	-1	-1	-1	-1	-1	-1	-1	-1
AX-123359085	6C	27823891	-1	-1	-1	-1	-1	-1	-1	-1	-1	-1	-1	-1	-1	-1	-1	-1	-1	-1	-1	-1	-1	-1	-1	-1	-1	-1	-1	-1	-1	-1	-1	-1	-1	-1	-1	-1	-1	-1	-1	-1	-1	-1	-1	-1	-1	-1	-1
AX-123359087	6D	26517901	-1	-1	-1	-1	-1	-1	-1	-1	-1	-1	-1	-1	-1	-1	-1	-1	-1	-1	-1	-1	-1	-1	-1	-1	-1	-1	-1	-1	-1	-1	-1	-1	-1	-1	-1	-1	-1	-1	-1	-1	-1	-1	-1	-1	-1	-1	-1
AX-123359088	6B	28877676	-1	-1	-1	-1	-1	-1	-1	-1	-1	-1	-1	-1	-1	-1	-1	-1	-1	-1	-1	-1	-1	-1	-1	-1	-1	-1	-1	-1	-1	-1	-1	-1	-1	-1	-1	-1	-1	-1	-1	-1	NA	-1	-1	-1	-1	-1	-1
AX-123359089	6D	26488503	1	1	1	1	1	1	1	1	1	1	1	1	1	1	1	1	1	1	1	1	1	1	1	1	1	1	1	1	1	1	1	1	1	1	1	1	1	1	1	1	1	1	1	1	1	1	1
AX-123359091	6D	26378179	1	-1	1	1	-1	1	-1	0	0	1	0	0	-1	0	0	0	0	0	0	1	0	0	1	0	0	-1	-1	0	1	1	0	0	0	-1	0	0	-1	1	0	1	0	-1	0	-1	-1	-1	0
AX-123359094	6B	28750424	-1	-1	-1	-1	-1	-1	-1	-1	-1	-1	-1	-1	-1	-1	-1	-1	-1	-1	-1	-1	-1	-1	-1	-1	-1	-1	-1	-1	-1	-1	-1	-1	-1	-1	-1	-1	-1	-1	-1	-1	-1	-1	-1	-1	-1	-1	-1
AX-123359097	6D	27292464	-1	-1	-1	-1	-1	-1	-1	-1	-1	-1	-1	-1	-1	-1	-1	-1	-1	-1	-1	-1	-1	-1	-1	NA	-1	-1	-1	-1	-1	-1	-1	-1	-1	-1	-1	-1	-1	-1	-1	-1	-1	-1	-1	-1	-1	-1	-1
AX-123359105	6D	28759004	-1	-1	-1	-1	-1	-1	-1	-1	-1	-1	-1	-1	-1	-1	-1	-1	-1	-1	-1	-1	-1	-1	-1	-1	-1	-1	-1	-1	-1	-1	-1	-1	-1	-1	-1	-1	-1	-1	-1	-1	-1	-1	-1	-1	-1	-1	-1
AX-123359107	6D	28887428	1	1	1	1	1	1	1	1	1	1	1	1	1	1	1	1	1	1	1	1	1	1	1	1	1	1	1	1	1	1	1	1	1	1	1	1	1	1	1	1	1	1	1	1	1	1	1
AX-123359110	6B	31398771	-1	-1	-1	-1	-1	-1	-1	-1	-1	-1	-1	-1	-1	-1	-1	-1	-1	-1	-1	-1	-1	-1	-1	-1	-1	-1	-1	-1	-1	-1	-1	-1	-1	-1	-1	-1	-1	-1	-1	-1	-1	-1	-1	-1	-1	-1	-1
AX-123359127	6C	31656905	-1	-1	-1	-1	-1	-1	-1	-1	-1	-1	-1	-1	-1	-1	-1	-1	-1	-1	-1	-1	-1	-1	-1	-1	-1	-1	-1	-1	-1	-1	-1	-1	-1	-1	-1	-1	-1	-1	-1	-1	NA	-1	-1	-1	-1	-1	-1
AX-123359135	6C	31962567	-1	-1	-1	-1	-1	-1	-1	-1	-1	-1	-1	-1	-1	-1	-1	-1	-1	-1	-1	NA	-1	-1	-1	-1	-1	-1	-1	-1	-1	-1	-1	-1	-1	-1	-1	-1	-1	-1	-1	-1	-1	-1	-1	-1	-1	-1	-1
AX-123359167	1A	7979101	1	1	1	1	1	1	1	1	1	1	1	1	1	1	1	1	1	1	1	1	1	1	1	1	1	1	1	1	1	1	1	1	1	1	1	1	1	1	1	1	1	1	1	1	1	1	1
AX-123359173	6A	1443757	-1	-1	-1	-1	-1	-1	-1	-1	-1	-1	-1	-1	-1	-1	-1	-1	-1	-1	-1	-1	-1	-1	-1	-1	-1	-1	-1	-1	-1	-1	-1	-1	-1	-1	-1	-1	-1	-1	-1	-1	-1	-1	-1	-1	-1	-1	-1
AX-123359183	6B	34085270	-1	-1	-1	-1	-1	-1	-1	-1	-1	-1	-1	-1	-1	-1	-1	-1	-1	-1	-1	-1	-1	-1	-1	-1	-1	-1	-1	-1	-1	-1	-1	-1	-1	-1	-1	-1	-1	-1	-1	-1	-1	-1	-1	-1	-1	-1	-1
AX-123359185	6C	33222285	-1	-1	-1	-1	-1	-1	-1	-1	-1	-1	-1	-1	-1	-1	-1	-1	-1	-1	-1	-1	-1	-1	-1	-1	-1	-1	-1	-1	-1	-1	-1	-1	-1	-1	-1	-1	-1	-1	-1	-1	-1	-1	-1	-1	-1	-1	-1
AX-123359189	6D	31694981	1	0	1	1	-1	1	-1	0	0	1	0	0	0	0	0	0	0	-1	0	1	0	0	0	-1	0	-1	-1	0	0	1	0	-1	0	-1	0	1	0	1	0	1	0	0	0	-1	-1	-1	0
AX-123359198	6D	31927292	-1	0	-1	-1	1	-1	1	0	0	-1	0	0	0	0	0	NA	0	1	0	-1	0	0	0	1	0	1	NA	0	0	-1	0	1	0	1	0	-1	0	-1	0	-1	1	0	0	1	1	1	0
AX-123359201	6A	32887095	1	1	1	1	1	1	1	1	1	1	1	1	1	1	1	1	1	1	1	1	1	1	1	1	1	1	1	1	1	1	1	1	1	1	1	1	1	1	1	1	NA	1	1	1	1	1	1
AX-123359202	6D	31950273	1	NA	1	1	-1	1	-1	0	0	1	0	0	0	0	0	0	0	-1	0	1	0	0	0	-1	0	-1	-1	0	0	1	0	-1	0	-1	0	1	0	1	0	1	NA	0	0	-1	-1	-1	0
AX-123359211	6C	34259724	-1	-1	-1	-1	-1	-1	-1	-1	-1	-1	-1	-1	-1	-1	-1	-1	-1	-1	-1	-1	-1	-1	-1	-1	-1	-1	-1	-1	-1	-1	-1	-1	-1	-1	-1	-1	-1	-1	-1	-1	-1	-1	-1	-1	-1	-1	-1
AX-123359217	6C	35170209	-1	-1	-1	-1	-1	-1	-1	-1	-1	-1	-1	-1	-1	-1	-1	-1	-1	-1	-1	-1	-1	-1	-1	-1	-1	-1	-1	-1	-1	-1	-1	-1	-1	-1	-1	-1	-1	-1	-1	-1	-1	-1	-1	-1	-1	-1	-1
AX-123359222	6A	33936943	-1	-1	-1	-1	-1	-1	-1	-1	-1	-1	-1	-1	-1	-1	-1	-1	-1	-1	-1	-1	-1	-1	-1	-1	-1	-1	-1	-1	-1	-1	-1	-1	-1	-1	-1	-1	-1	-1	-1	-1	-1	-1	-1	-1	-1	-1	-1
AX-123359233	6B	35228221	1	1	-1	0	0	-1	0	0	0	0	0	-1	-1	-1	-1	0	0	-1	0	0	-1	0	0	1	1	0	1	0	1	-1	1	0	-1	0	1	0	0	0	1	0	NA	0	1	-1	1	0	-1
AX-123359235	6C	34388983	1	1	1	1	1	1	1	1	1	1	1	1	1	1	1	1	1	1	1	1	1	1	1	1	1	1	1	1	1	1	1	1	1	1	1	1	1	1	1	1	1	1	1	1	1	1	1
AX-123359239	0	0	1	1	1	1	1	1	1	1	1	1	1	1	1	1	1	1	1	1	1	1	1	1	1	1	1	1	1	1	1	1	1	1	1	1	1	1	1	1	1	1	0	1	1	1	1	1	1
AX-123359244	6A	4165532	-1	-1	0	0	-1	0	0	1	0	0	0	0	0	0	0	0	1	0	0	1	0	0	1	-1	0	0	-1	-1	0	0	1	0	-1	-1	0	0	0	1	0	0	0	0	-1	0	0	-1	1
AX-123359245	6C	4033255	1	1	1	1	1	1	1	1	1	1	1	1	1	1	1	1	1	1	1	1	1	1	1	1	1	1	1	1	1	1	1	1	1	1	1	1	1	1	1	1	NA	1	1	1	1	1	1
AX-123359254	6A	8157726	1	1	1	1	1	1	1	1	1	1	1	1	1	1	1	1	1	1	1	1	1	1	1	1	1	1	1	1	1	1	1	1	1	1	1	1	1	1	1	1	1	1	1	1	1	1	1
AX-123359261	6C	7573066	0	1	1	0	-1	0	-1	0	-1	0	0	-1	-1	-1	1	-1	0	0	0	0	1	0	0	-1	0	1	0	0	-1	0	0	0	1	-1	-1	0	-1	0	-1	0	-1	1	-1	0	0	1	0
AX-123359265	6C	7475951	1	1	1	1	1	1	1	1	1	1	1	1	1	1	1	1	1	1	1	1	1	1	1	1	1	1	1	1	1	1	1	1	1	1	1	1	1	1	1	1	0	1	1	1	1	1	1
AX-123359271	6A	7445600	1	1	1	1	1	1	1	1	1	1	1	1	1	1	1	1	1	1	1	1	1	1	1	1	1	1	1	1	1	1	1	1	1	1	1	1	1	1	1	1	1	1	1	1	1	1	1
AX-123359278	6C	7019460	1	1	1	1	1	1	1	1	1	1	1	1	1	1	1	1	1	1	1	1	1	1	1	NA	1	1	1	1	1	1	1	1	1	1	1	1	1	1	1	1	NA	1	1	1	1	1	1
AX-123359283	6A	6839286	-1	NA	0	0	-1	0	0	1	NA	0	-1	NA	0	0	NA	0	1	0	0	1	NA	0	1	-1	0	0	-1	-1	-1	0	0	0	-1	-1	NA	1	NA	0	NA	0	1	NA	-1	0	0	0	1
AX-123359289	6C	6453003	-1	-1	-1	-1	-1	-1	-1	-1	-1	-1	-1	-1	-1	-1	-1	-1	-1	-1	-1	-1	-1	-1	-1	-1	-1	-1	-1	-1	-1	-1	-1	-1	-1	-1	-1	-1	-1	-1	-1	-1	-1	-1	-1	-1	-1	-1	-1
AX-123359291	0	0	1	1	1	1	1	1	1	1	1	1	1	1	1	1	1	1	1	1	1	1	1	1	1	1	1	1	1	1	1	1	1	1	1	1	1	1	1	1	1	1	1	1	1	1	1	1	1
AX-123359293	0	0	-1	-1	-1	-1	-1	-1	-1	-1	-1	-1	-1	-1	-1	-1	-1	-1	-1	-1	-1	-1	-1	-1	-1	-1	-1	-1	-1	-1	-1	-1	-1	-1	-1	-1	-1	-1	-1	-1	-1	-1	-1	-1	-1	-1	-1	-1	-1
AX-123359304	6A	5926889	1	1	1	1	1	1	1	1	1	1	1	1	1	1	1	1	1	1	1	1	1	1	1	1	1	1	1	1	1	1	1	1	1	1	1	1	1	1	1	1	1	1	1	1	1	1	1
AX-123359313	6B	5196160	-1	-1	-1	1	-1	1	-1	-1	0	0	0	1	0	1	0	1	0	-1	0	0	1	1	1	0	-1	0	-1	0	1	-1	-1	0	-1	1	0	-1	1	0	0	0	1	0	-1	0	0	1	1
AX-123359314	6A	5379510	1	1	1	1	1	1	1	1	1	1	1	1	1	1	1	1	1	1	1	1	1	1	1	1	1	1	1	1	1	1	1	1	1	1	1	1	1	1	1	1	1	1	1	1	1	1	1
AX-123359322	6A	4913023	-1	-1	-1	-1	-1	-1	-1	-1	-1	-1	-1	-1	-1	-1	-1	-1	-1	-1	-1	-1	-1	-1	-1	-1	-1	-1	-1	-1	-1	-1	-1	-1	-1	-1	-1	-1	-1	-1	-1	-1	-1	-1	-1	-1	-1	-1	-1
AX-123359337	6C	4353537	-1	-1	-1	-1	-1	-1	-1	-1	-1	-1	-1	-1	-1	-1	-1	-1	-1	-1	-1	-1	-1	-1	-1	-1	-1	-1	-1	-1	-1	-1	-1	-1	-1	-1	-1	-1	-1	-1	-1	-1	NA	-1	-1	-1	-1	-1	-1
AX-123359339	6A	8837719	-1	-1	-1	-1	-1	-1	-1	-1	-1	-1	-1	-1	-1	-1	-1	-1	-1	-1	-1	-1	-1	-1	-1	-1	-1	-1	-1	-1	-1	-1	-1	-1	-1	-1	-1	-1	-1	-1	-1	-1	-1	-1	-1	-1	-1	-1	-1
AX-123359344	6D	8681320	0	-1	-1	1	0	1	-1	0	1	0	-1	0	0	1	1	0	1	0	0	0	-1	0	1	NA	0	1	-1	1	0	-1	0	1	-1	-1	1	0	-1	-1	-1	1	1	0	-1	1	-1	-1	0
AX-123359347	6C	800089	0	1	1	-1	0	0	0	1	-1	0	0	-1	-1	0	1	0	-1	0	0	0	1	0	0	0	-1	1	0	0	-1	0	0	1	1	-1	-1	0	-1	0	-1	0	-1	1	-1	0	0	1	-1
AX-123359350	6A	9479265	1	1	1	1	1	1	1	1	1	1	1	1	1	1	1	1	1	1	1	1	1	1	1	1	1	1	1	1	1	1	1	1	1	1	1	1	1	1	1	1	NA	1	1	1	1	1	1
AX-123359354	6A	9711828	1	1	1	1	1	1	1	1	1	1	1	1	1	1	1	1	1	1	1	1	1	1	1	1	1	1	1	1	1	1	1	1	1	1	1	1	1	1	1	1	1	1	1	1	1	1	1
AX-123359357	6D	9255682	1	1	1	1	1	1	1	1	1	1	1	1	1	1	1	1	1	1	1	1	1	1	1	1	1	1	1	1	1	1	1	1	1	1	1	1	1	1	1	1	1	1	1	1	1	1	1
AX-123359369	7D	10079382	1	1	1	1	1	1	1	1	1	1	1	1	1	1	1	1	1	1	1	1	1	1	1	1	1	1	1	1	1	1	1	1	1	1	1	1	1	1	1	1	0	1	1	1	1	1	1
AX-123359374	7A	13831935	1	-1	0	0	0	-1	0	0	-1	0	-1	0	0	0	1	0	-1	0	0	-1	0	0	0	1	-1	1	-1	-1	1	-1	1	0	0	0	0	-1	-1	0	0	-1	0	-1	1	1	0	1	0
AX-123359378	7B	10115623	-1	-1	-1	-1	-1	-1	-1	-1	-1	-1	-1	-1	-1	-1	-1	-1	-1	-1	-1	-1	-1	-1	-1	-1	-1	-1	-1	-1	-1	-1	-1	-1	-1	-1	-1	-1	-1	-1	-1	-1	NA	-1	-1	-1	-1	-1	-1
AX-123359382	7C	9538694	-1	0	1	0	1	0	-1	-1	0	1	0	0	0	0	-1	1	-1	1	0	-1	1	-1	0	-1	0	1	0	0	-1	1	0	0	1	0	1	1	-1	0	0	0	1	1	0	-1	0	-1	0
AX-123359384	7B	9788280	0	0	0	1	NA	1	0	-1	-1	0	0	1	0	-1	-1	0	0	1	1	0	0	1	1	0	1	0	-1	1	0	1	-1	0	0	-1	0	0	0	-1	0	0	0	-1	0	1	0	-1	0
AX-123359385	7A	8557166	1	1	1	1	1	1	1	1	1	1	1	1	1	1	1	1	1	1	1	1	1	1	1	1	1	1	1	1	1	1	1	1	1	1	1	1	1	1	1	1	0	1	1	1	1	1	1
AX-123359396	7D	8920973	1	1	1	1	1	1	1	1	1	1	1	1	1	1	1	1	1	1	1	1	1	1	1	1	1	1	1	1	1	1	1	1	1	1	1	1	1	1	1	1	1	1	1	1	1	1	1
AX-123359404	7B	6440848	1	1	1	1	1	1	1	1	1	1	1	1	1	1	1	1	1	1	1	1	1	1	1	1	1	1	1	1	1	1	1	1	1	1	1	1	1	1	1	1	1	1	1	1	1	1	1
AX-123359409	7D	6290919	1	1	1	1	1	1	1	1	1	1	1	1	1	1	1	1	1	1	1	1	1	1	1	1	1	1	1	1	1	1	1	1	1	1	1	1	1	1	1	1	1	1	1	1	1	1	1
AX-123359416	7D	5517373	1	1	1	1	1	1	1	1	1	1	1	1	1	1	1	1	1	1	1	1	1	1	1	1	1	1	1	1	1	1	1	1	1	1	1	1	1	1	1	1	1	1	1	1	1	1	1
AX-123359423	7A	4075047	1	1	1	1	1	1	1	1	1	1	1	1	1	1	1	1	1	1	1	1	1	1	1	1	1	1	1	1	1	1	1	1	1	1	1	1	1	1	1	1	1	1	1	1	1	1	1
AX-123359425	7D	5067974	-1	-1	-1	-1	-1	-1	-1	-1	-1	-1	-1	-1	-1	-1	-1	-1	-1	-1	-1	-1	-1	-1	-1	-1	-1	-1	-1	-1	-1	-1	-1	-1	-1	-1	-1	-1	-1	-1	-1	-1	-1	-1	-1	-1	-1	-1	-1
AX-123359429	7A	3891094	1	1	1	1	1	1	1	1	1	1	1	1	1	1	1	1	1	1	1	1	1	1	1	1	1	1	1	1	1	1	1	1	1	1	1	1	1	1	1	1	1	1	1	1	1	1	1
AX-123359430	0	0	0	0	1	0	0	0	0	0	-1	1	-1	0	0	0	1	1	0	-1	-1	-1	1	0	NA	-1	0	0	NA	NA	0	1	0	NA	0	1	0	0	-1	0	0	-1	0	0	-1	0	0	0	0
AX-123359434	7A	14201422	-1	1	0	0	0	1	0	0	1	0	1	0	0	0	-1	0	1	0	0	1	0	0	0	-1	0	-1	1	1	-1	1	-1	0	0	0	0	1	1	0	-1	1	0	1	-1	-1	0	-1	0
AX-123359436	7A	14221042	1	-1	0	0	0	-1	0	0	-1	0	-1	0	0	0	1	0	-1	0	0	-1	0	0	0	1	0	1	-1	-1	1	-1	1	0	0	0	0	-1	-1	0	0	-1	0	-1	1	1	0	1	0
AX-123359441	0	0	0	NA	-1	-1	0	0	-1	0	-1	0	0	0	1	1	0	0	1	-1	0	NA	0	0	0	0	0	0	1	-1	1	-1	0	-1	-1	-1	0	-1	1	1	0	-1	NA	0	-1	1	-1	0	-1
AX-123359448	7D	15860621	-1	-1	-1	-1	-1	-1	-1	-1	-1	-1	-1	-1	-1	-1	-1	-1	-1	-1	-1	-1	-1	-1	-1	-1	-1	-1	-1	-1	-1	-1	-1	-1	-1	-1	-1	-1	-1	-1	-1	-1	-1	-1	-1	-1	-1	-1	-1
AX-123359452	0	0	1	1	1	1	1	1	1	1	1	1	1	1	1	1	1	1	1	1	1	1	1	1	1	1	1	1	1	1	1	1	1	1	1	1	1	1	1	1	1	1	1	1	1	1	1	1	1
AX-123359458	7D	16217026	0	0	-1	-1	0	0	-1	0	-1	0	0	0	1	1	NA	0	1	-1	0	0	0	0	0	0	0	0	1	-1	1	-1	0	-1	-1	-1	0	-1	1	1	0	-1	NA	0	-1	1	0	0	-1
AX-123359464	7A	15469436	-1	-1	-1	-1	-1	-1	-1	-1	-1	-1	-1	-1	-1	-1	-1	-1	-1	-1	-1	-1	-1	-1	-1	-1	-1	-1	-1	-1	-1	-1	NA	-1	-1	-1	-1	-1	-1	-1	-1	-1	-1	-1	-1	-1	-1	-1	-1
AX-123359466	7A	16100254	-1	-1	-1	-1	-1	-1	-1	-1	-1	-1	-1	-1	-1	-1	-1	-1	-1	-1	-1	-1	-1	-1	-1	-1	-1	-1	-1	-1	-1	-1	-1	-1	-1	-1	-1	-1	-1	-1	-1	-1	-1	-1	-1	-1	-1	-1	-1
AX-123359468	7A	15567002	1	1	1	1	1	1	1	1	1	1	1	1	1	1	1	1	1	1	1	1	1	1	1	1	1	1	1	1	1	1	1	1	1	1	1	1	1	1	1	1	NA	1	1	1	1	1	1
AX-123359469	7A	15602865	-1	-1	-1	-1	-1	-1	-1	-1	-1	-1	-1	-1	-1	-1	-1	-1	-1	-1	-1	-1	-1	-1	-1	-1	-1	-1	-1	-1	-1	-1	-1	-1	-1	-1	-1	-1	-1	-1	-1	-1	-1	-1	-1	-1	-1	-1	-1
AX-123359471	7A	15685195	1	1	1	1	1	1	1	1	1	1	1	1	1	1	1	1	1	1	1	1	1	1	1	1	1	1	1	1	1	1	1	1	1	1	1	1	1	1	1	1	NA	1	1	1	1	1	1
AX-123359477	7A	16528030	-1	-1	-1	-1	-1	-1	-1	-1	-1	-1	-1	-1	-1	-1	-1	-1	-1	-1	-1	-1	-1	-1	-1	-1	-1	-1	-1	-1	-1	-1	-1	-1	-1	-1	-1	-1	-1	-1	-1	-1	-1	-1	-1	-1	-1	-1	-1
AX-123359480	7A	16385762	1	1	1	1	1	1	1	1	1	1	1	1	1	1	1	1	1	1	1	1	1	1	1	1	1	1	1	1	1	1	1	1	1	1	1	1	1	1	1	1	0	1	1	1	1	1	1
AX-123359482	7A	16304137	1	1	1	1	1	1	1	1	1	1	1	1	1	1	1	1	1	1	1	1	1	1	1	1	1	1	1	1	1	1	1	1	1	1	1	1	1	1	1	1	1	1	1	1	1	1	1
AX-123359483	7C	17231383	-1	1	1	-1	0	0	0	0	0	1	0	0	0	0	-1	0	0	1	0	-1	1	-1	0	0	1	1	1	0	-1	1	1	-1	1	0	0	1	1	1	0	0	0	0	1	-1	0	-1	0
AX-123359495	7A	16871518	1	1	1	1	1	1	1	1	1	1	1	1	1	1	1	1	1	1	1	1	1	1	1	1	1	1	1	1	1	1	1	1	1	1	1	1	1	1	1	1	1	1	1	1	1	1	1
AX-123359502	7C	18593639	-1	1	0	-1	0	0	0	0	0	1	0	0	0	0	-1	0	0	1	0	-1	1	-1	0	0	1	1	1	0	-1	1	1	-1	1	0	0	0	1	1	0	0	1	-1	1	-1	0	-1	0
AX-123359508	7A	18469360	1	1	1	1	1	1	1	1	1	1	1	1	1	1	1	1	1	1	1	1	1	1	1	1	1	1	1	1	1	1	1	1	1	1	1	1	1	1	1	1	1	1	1	1	1	1	1
AX-123359516	7A	12957723	-1	1	0	0	0	1	0	0	1	0	1	0	0	0	0	0	1	0	0	1	0	0	0	-1	1	-1	1	1	-1	1	-1	0	0	0	0	1	1	0	0	1	0	1	-1	-1	0	-1	0
AX-123359517	7A	18732320	-1	-1	-1	-1	-1	-1	-1	-1	-1	-1	-1	-1	-1	-1	-1	-1	-1	-1	-1	-1	-1	-1	-1	-1	-1	-1	-1	-1	-1	-1	-1	-1	-1	-1	-1	-1	-1	-1	-1	-1	-1	-1	-1	-1	-1	-1	-1
AX-123359531	7B	22840874	-1	-1	-1	-1	-1	-1	-1	-1	-1	-1	-1	-1	-1	-1	-1	-1	-1	-1	-1	-1	-1	-1	-1	-1	-1	-1	-1	-1	-1	-1	-1	-1	-1	-1	-1	-1	-1	-1	-1	-1	-1	-1	-1	-1	-1	-1	-1
AX-123359533	7B	22839081	1	1	1	1	1	1	1	1	1	1	1	1	1	1	1	1	1	1	1	1	1	1	1	NA	1	1	1	1	1	1	1	1	1	1	1	1	1	1	1	1	1	1	1	1	1	1	1
AX-123359539	7D	21932719	-1	-1	-1	-1	-1	-1	-1	-1	-1	-1	-1	-1	-1	-1	-1	-1	-1	-1	-1	-1	-1	-1	-1	-1	-1	-1	-1	-1	-1	-1	-1	-1	-1	-1	-1	-1	-1	-1	-1	-1	-1	-1	-1	-1	-1	-1	-1
AX-123359544	7D	21702962	1	1	1	1	1	1	1	1	1	1	1	1	1	1	1	1	1	1	1	1	1	1	1	1	1	1	1	1	1	1	1	1	1	1	1	1	1	1	1	1	1	1	1	1	1	1	1
AX-123359551	7C	21593524	1	1	1	1	1	1	1	1	1	1	1	1	1	1	1	1	1	1	1	1	1	1	1	1	1	1	1	1	1	1	1	1	1	1	1	1	1	1	1	1	1	1	1	1	1	1	1
AX-123359561	7A	12524485	-1	1	1	-1	0	-1	0	0	1	0	-1	0	-1	-1	-1	0	0	0	0	1	1	1	0	-1	0	-1	1	0	0	1	-1	-1	0	0	0	0	0	0	0	0	NA	-1	-1	-1	1	0	0
AX-123359565	7B	21329674	-1	-1	-1	-1	-1	-1	-1	-1	-1	-1	-1	-1	-1	-1	-1	-1	-1	-1	-1	-1	-1	-1	-1	-1	-1	-1	-1	-1	-1	-1	-1	-1	-1	-1	-1	-1	-1	-1	-1	-1	NA	-1	-1	-1	-1	-1	-1
AX-123359571	7C	20939166	-1	-1	-1	-1	-1	-1	-1	-1	-1	-1	-1	-1	-1	-1	-1	-1	-1	-1	-1	-1	-1	-1	-1	-1	-1	-1	-1	-1	-1	-1	-1	-1	-1	-1	-1	-1	-1	-1	-1	-1	-1	-1	-1	-1	-1	-1	-1
AX-123359573	7D	20481482	1	1	0	0	1	1	0	0	1	0	0	0	0	0	1	1	-1	1	0	0	0	0	0	0	0	-1	-1	1	-1	0	0	-1	0	1	0	1	-1	0	0	0	0	0	1	0	0	1	0
AX-123359583	7B	20598303	0	0	NA	-1	0	-1	1	1	1	0	1	0	-1	1	0	-1	0	-1	0	-1	NA	-1	-1	0	0	0	1	1	0	-1	1	0	0	0	0	0	0	1	-1	0	NA	1	0	NA	0	-1	0
AX-123359584	7B	20597750	0	0	-1	-1	0	-1	1	1	1	0	1	0	-1	1	0	-1	0	-1	0	-1	-1	-1	-1	0	0	0	1	1	0	-1	1	0	0	0	0	0	0	1	-1	0	1	1	0	-1	0	-1	0
AX-123359589	7A	19393077	-1	-1	-1	-1	-1	-1	-1	-1	-1	-1	-1	-1	-1	-1	-1	-1	-1	-1	-1	-1	-1	-1	-1	-1	-1	-1	-1	-1	-1	-1	-1	-1	-1	-1	-1	-1	-1	-1	-1	-1	-1	-1	-1	-1	-1	-1	-1
AX-123359593	7A	12133359	1	1	1	1	1	1	1	1	1	1	1	1	1	1	1	1	1	1	1	1	1	1	1	1	1	1	1	1	1	1	1	1	1	1	1	1	1	1	1	1	1	1	1	1	1	1	1
AX-123359596	7A	12037431	1	1	1	1	1	1	1	1	1	1	1	1	1	1	1	1	1	1	1	1	1	1	1	1	1	1	1	1	1	1	1	1	1	1	1	1	1	1	1	1	1	1	1	1	1	1	1
AX-123359597	7A	11958884	1	1	1	1	1	1	1	1	1	1	1	1	1	1	1	1	1	1	1	1	1	1	1	1	1	1	1	1	1	1	1	1	1	1	1	1	1	1	1	1	1	1	1	1	1	1	1
AX-123359598	7A	11912809	1	-1	0	0	0	-1	0	0	-1	0	-1	0	0	0	0	0	-1	0	0	-1	0	0	0	1	-1	1	-1	-1	1	-1	1	0	0	0	0	-1	-1	0	0	-1	0	-1	1	1	0	1	0
AX-123359599	7A	11851410	1	NA	0	0	0	-1	0	0	-1	0	-1	0	0	0	0	0	-1	0	0	-1	0	0	0	1	-1	1	-1	-1	1	-1	1	0	0	0	0	-1	-1	0	0	-1	0	-1	1	1	0	1	0
AX-123359601	0	0	0	-1	0	0	0	-1	0	0	-1	0	-1	0	0	1	0	0	1	0	0	-1	0	0	0	0	-1	0	1	-1	1	-1	0	0	0	0	0	-1	1	1	0	-1	1	-1	0	1	0	0	0
AX-123359604	7A	11600561	-1	-1	-1	-1	-1	-1	-1	-1	-1	-1	-1	-1	-1	-1	-1	-1	-1	-1	-1	-1	-1	-1	-1	NA	-1	-1	-1	-1	-1	-1	-1	-1	-1	-1	-1	-1	-1	-1	-1	-1	0	-1	-1	-1	-1	-1	-1
AX-123359605	7A	11556528	1	-1	0	0	0	-1	0	0	-1	0	-1	0	0	0	0	0	-1	0	0	-1	0	0	0	1	-1	1	-1	-1	1	-1	1	0	0	0	0	-1	-1	0	0	-1	1	-1	1	1	0	1	0
AX-123359618	7C	11706460	-1	1	1	0	1	0	-1	-1	0	1	0	0	0	0	-1	1	-1	1	0	-1	1	-1	0	-1	0	1	0	0	-1	1	0	0	1	0	1	1	-1	0	0	1	0	1	1	-1	0	-1	0
AX-123359620	7B	12017689	-1	-1	-1	-1	-1	-1	-1	-1	-1	-1	-1	-1	-1	-1	-1	-1	-1	-1	-1	-1	-1	-1	-1	-1	-1	-1	-1	-1	-1	-1	-1	-1	-1	-1	-1	-1	-1	-1	-1	-1	-1	-1	-1	-1	-1	-1	-1
AX-123359625	7C	11126521	-1	1	1	0	1	0	-1	-1	0	1	0	0	0	0	-1	1	-1	1	0	-1	1	-1	0	-1	0	1	0	0	-1	NA	0	0	1	0	1	1	-1	0	0	1	1	1	1	-1	0	-1	0
AX-123359627	7C	11044172	1	1	1	1	1	1	1	1	1	1	1	1	1	1	1	1	1	1	1	1	1	1	1	1	1	1	1	1	1	1	1	1	1	1	1	1	1	1	1	1	1	1	1	1	1	1	1
AX-123359631	3A	8579321	0	-1	0	1	-1	0	0	0	0	0	1	-1	-1	1	0	-1	0	0	1	-1	-1	0	0	0	-1	0	0	1	-1	1	-1	1	0	-1	0	0	1	-1	0	1	0	1	0	0	0	0	1
AX-123359635	7D	320552	0	0	1	1	0	-1	1	0	0	0	0	0	0	NA	0	NA	0	1	0	0	-1	-1	NA	-1	0	1	0	1	-1	0	0	1	1	0	0	0	-1	-1	0	1	-1	-1	0	-1	0	-1	1
AX-123359641	7D	791872	-1	-1	-1	-1	-1	-1	-1	-1	-1	-1	-1	-1	-1	-1	-1	-1	-1	-1	-1	-1	-1	-1	-1	-1	-1	-1	-1	-1	-1	-1	-1	-1	-1	-1	-1	-1	-1	-1	-1	-1	-1	-1	-1	-1	-1	-1	-1
AX-123359669	7D	1499518	0	0	1	1	0	-1	1	0	0	0	0	0	0	-1	0	-1	0	1	NA	-1	-1	-1	NA	-1	0	1	0	1	-1	0	0	1	1	0	0	0	-1	-1	0	1	-1	-1	0	-1	0	-1	1
AX-123359670	7D	1503767	0	NA	1	1	0	-1	1	0	0	0	0	0	0	-1	0	-1	0	1	NA	-1	-1	-1	1	-1	0	1	0	1	-1	0	0	NA	1	0	0	0	-1	-1	0	1	0	-1	0	-1	0	-1	1
AX-123359672	7B	2024998	-1	-1	-1	-1	-1	-1	-1	-1	-1	-1	-1	-1	-1	-1	-1	-1	-1	-1	-1	-1	-1	-1	-1	-1	-1	-1	-1	-1	-1	-1	-1	-1	-1	-1	-1	-1	-1	-1	-1	-1	-1	-1	-1	-1	-1	-1	-1
AX-123359686	7D	7068517	-1	-1	-1	-1	-1	-1	-1	-1	-1	-1	-1	-1	-1	-1	-1	-1	-1	-1	-1	-1	-1	-1	-1	-1	-1	-1	-1	-1	-1	-1	-1	-1	-1	-1	-1	-1	-1	-1	-1	-1	-1	-1	-1	-1	-1	-1	-1
AX-123359687	7A	13983472	1	-1	0	0	0	-1	0	0	-1	0	-1	0	0	0	1	0	-1	0	0	-1	0	0	0	1	-1	1	-1	-1	1	-1	1	0	0	0	0	-1	-1	0	0	-1	0	-1	1	1	0	1	0
AX-123359689	7B	15372047	-1	-1	-1	-1	-1	-1	-1	-1	-1	-1	-1	-1	-1	-1	-1	-1	-1	-1	-1	-1	-1	-1	-1	-1	-1	-1	-1	-1	-1	-1	-1	-1	-1	-1	-1	-1	-1	-1	-1	-1	NA	-1	-1	-1	-1	-1	-1
AX-123359692	7D	7387659	-1	-1	-1	-1	-1	-1	-1	-1	-1	-1	-1	-1	-1	-1	-1	-1	-1	-1	-1	-1	-1	-1	-1	-1	-1	-1	-1	-1	-1	-1	-1	-1	-1	-1	-1	-1	-1	-1	-1	-1	-1	-1	-1	-1	-1	-1	-1
AX-123359708	7B	7695053	1	1	1	1	1	1	1	1	1	1	1	1	1	1	1	1	1	1	1	1	1	1	1	1	1	1	1	1	1	1	1	1	1	1	1	1	1	1	1	1	1	1	1	1	1	1	1
AX-123359710	0	0	1	0	-1	0	-1	0	1	1	0	-1	0	0	0	0	1	-1	1	-1	0	1	-1	1	NA	1	0	-1	0	0	1	-1	0	0	-1	0	-1	-1	1	0	0	0	0	-1	0	1	0	1	0
AX-123359715	7C	10677134	-1	1	1	0	1	0	-1	-1	0	1	0	0	0	0	-1	1	-1	1	0	-1	NA	-1	0	NA	0	1	0	0	-1	1	0	0	1	0	1	1	-1	0	0	0	NA	1	1	-1	0	-1	0
AX-123359716	7B	11058861	1	1	1	1	1	1	1	1	1	1	1	1	1	1	1	1	1	1	1	1	1	1	1	1	1	1	1	1	1	1	1	1	1	1	1	1	1	1	1	1	0	1	1	1	1	1	1
AX-123359722	2D	6874119	1	1	1	1	1	1	1	1	1	1	1	1	1	1	1	1	1	1	1	1	1	1	1	1	1	1	1	1	1	1	1	1	1	1	1	1	1	1	1	1	1	1	1	1	1	1	1
AX-123359746	7A	13897502	-1	1	0	0	0	1	0	0	1	0	1	0	0	0	-1	0	1	0	0	1	0	0	0	-1	1	-1	1	1	-1	1	-1	0	0	0	0	1	1	0	0	1	0	1	-1	-1	0	-1	0
AX-123359763	3C	28768248	-1	-1	-1	-1	-1	-1	-1	-1	-1	-1	-1	-1	-1	-1	-1	-1	-1	-1	-1	-1	-1	-1	-1	-1	-1	-1	-1	-1	-1	-1	-1	-1	-1	-1	-1	-1	-1	-1	-1	-1	-1	-1	-1	-1	-1	-1	-1
AX-123359777	6B	10257669	-1	-1	-1	-1	-1	-1	-1	-1	-1	-1	-1	-1	-1	-1	-1	-1	-1	-1	-1	-1	-1	-1	-1	-1	-1	-1	-1	-1	-1	-1	-1	-1	-1	-1	-1	-1	-1	-1	-1	-1	-1	-1	-1	-1	-1	-1	-1
AX-123359781	6C	26455346	-1	-1	-1	-1	-1	-1	-1	-1	-1	-1	-1	-1	-1	-1	-1	-1	-1	-1	-1	-1	-1	-1	-1	-1	-1	-1	-1	-1	-1	-1	-1	-1	-1	-1	-1	-1	-1	-1	-1	-1	NA	-1	-1	-1	-1	-1	-1
AX-123359788	7A	21242548	-1	-1	-1	-1	-1	-1	-1	-1	-1	-1	-1	-1	-1	-1	-1	-1	-1	-1	-1	-1	-1	-1	-1	-1	-1	-1	-1	-1	-1	-1	-1	-1	-1	-1	-1	-1	-1	-1	-1	-1	-1	-1	-1	-1	-1	-1	-1
AX-123359790	7D	11053129	-1	-1	-1	-1	-1	-1	-1	-1	-1	-1	-1	-1	-1	-1	-1	-1	-1	-1	-1	-1	-1	-1	-1	-1	-1	-1	-1	-1	-1	-1	-1	-1	-1	-1	-1	-1	-1	-1	-1	-1	-1	-1	-1	-1	-1	-1	-1
AX-123359837	1C	12822109	0	-1	0	-1	0	0	0	-1	0	-1	1	1	1	1	1	0	0	0	0	0	-1	-1	-1	-1	0	0	0	-1	0	-1	1	0	0	0	1	-1	0	1	0	1	0	0	1	-1	0	0	1
AX-123359848	2B	25944370	1	1	1	1	1	1	1	1	1	1	1	1	1	1	1	1	1	1	1	1	1	1	1	1	1	1	1	1	1	1	1	1	1	1	1	1	1	1	1	1	1	1	1	1	1	1	1
AX-123359854	2B	1437541	-1	-1	-1	-1	-1	-1	-1	-1	-1	-1	-1	-1	-1	-1	-1	-1	-1	-1	-1	-1	-1	-1	-1	-1	-1	-1	-1	-1	-1	-1	-1	-1	-1	-1	-1	-1	-1	-1	-1	-1	-1	-1	-1	-1	-1	-1	-1
AX-123359855	2B	5220978	-1	-1	-1	-1	-1	-1	-1	-1	-1	-1	-1	-1	-1	-1	-1	-1	-1	-1	-1	-1	-1	-1	-1	-1	-1	-1	-1	-1	-1	-1	-1	-1	-1	-1	-1	-1	-1	-1	-1	-1	-1	-1	-1	-1	-1	-1	-1
AX-123359860	3A	3719174	-1	-1	-1	-1	-1	-1	-1	-1	-1	-1	-1	-1	-1	-1	-1	-1	-1	-1	-1	-1	-1	-1	-1	-1	-1	-1	-1	-1	-1	-1	-1	-1	-1	-1	-1	-1	-1	-1	-1	-1	-1	-1	-1	-1	-1	-1	-1
AX-123359861	4A	10478979	-1	-1	-1	0	0	-1	-1	0	0	0	1	-1	0	1	1	0	0	1	0	-1	0	0	0	0	0	1	0	0	1	1	0	0	1	0	0	0	1	1	0	-1	0	1	1	-1	1	0	-1
AX-123359874	5A	15661006	-1	-1	-1	-1	-1	-1	-1	-1	-1	-1	-1	-1	-1	-1	-1	-1	-1	-1	-1	-1	-1	-1	-1	-1	-1	-1	-1	-1	-1	-1	-1	-1	-1	-1	-1	-1	-1	-1	-1	-1	NA	-1	-1	-1	-1	-1	-1
AX-123359878	5A	12340159	1	0	0	0	0	-1	0	0	1	0	1	0	1	1	1	0	0	0	0	0	-1	0	1	-1	-1	1	1	-1	0	0	0	1	0	0	0	0	1	0	1	1	1	0	0	0	0	0	0
AX-123359879	5A	5570950	1	1	1	1	1	1	1	1	1	1	1	1	1	1	1	1	1	1	1	1	1	1	1	1	1	1	1	1	1	1	1	1	1	1	1	1	1	1	1	1	1	1	1	1	1	1	1
AX-123359886	6B	31338569	1	1	1	1	1	1	1	1	1	1	1	1	1	1	1	1	1	1	1	1	1	1	1	1	1	1	1	1	1	1	1	1	1	1	1	1	1	1	1	1	1	1	1	1	1	1	1
AX-123359887	6D	30536318	1	0	1	1	-1	1	-1	0	0	1	0	0	NA	0	0	0	0	-1	0	1	0	0	0	-1	0	-1	-1	0	0	1	0	-1	0	-1	0	1	0	1	0	1	0	0	0	-1	-1	-1	0
AX-123359888	0	0	-1	-1	-1	-1	-1	-1	-1	-1	-1	-1	-1	-1	-1	-1	-1	-1	-1	-1	-1	-1	-1	-1	-1	-1	-1	-1	-1	-1	-1	-1	-1	-1	-1	-1	-1	-1	-1	-1	-1	-1	-1	-1	-1	-1	-1	-1	-1
AX-123359889	6D	31920922	1	0	1	1	-1	1	-1	0	0	1	0	0	0	0	0	0	0	-1	0	1	0	0	0	-1	0	-1	-1	0	0	1	0	-1	0	-1	0	1	0	1	0	1	0	0	0	-1	-1	-1	0
AX-123359898	7C	11439456	-1	1	1	0	1	0	-1	-1	0	1	0	0	0	0	-1	1	-1	1	0	-1	1	-1	0	-1	0	1	0	0	-1	1	0	0	1	0	1	1	-1	0	0	1	0	1	1	-1	NA	-1	0
AX-123359899	7C	10928953	-1	1	1	0	1	0	-1	-1	0	1	0	0	0	0	-1	1	-1	1	0	-1	1	-1	0	0	0	1	0	0	-1	1	0	0	1	0	1	1	-1	0	0	1	0	1	1	-1	0	-1	0
AX-123359901	7C	6887414	-1	0	1	0	1	0	-1	-1	0	1	0	0	0	0	-1	1	-1	1	0	-1	1	-1	0	-1	0	1	0	0	-1	1	0	0	1	0	1	1	-1	0	0	0	0	1	0	-1	0	-1	0
AX-123359910	1C	17300552	1	1	1	1	1	1	1	1	1	1	1	1	1	1	1	1	1	1	1	1	1	1	1	1	1	1	1	1	1	1	1	1	1	1	1	1	1	1	1	1	NA	1	1	1	1	1	1
AX-123359912	1D	14204455	1	0	-1	-1	1	1	-1	0	1	0	1	0	-1	-1	0	0	-1	0	-1	1	-1	1	0	1	-1	0	1	0	-1	-1	1	0	0	-1	0	0	-1	0	-1	1	1	0	0	1	0	-1	-1
AX-123359934	1C	15516928	0	-1	0	-1	0	0	0	-1	0	-1	1	1	1	1	1	0	0	0	0	0	-1	-1	0	0	0	0	0	-1	0	-1	1	1	0	0	1	-1	0	1	0	1	NA	0	1	0	0	-1	1
AX-123359936	1B	14345937	-1	-1	-1	-1	-1	-1	-1	-1	-1	-1	-1	-1	-1	-1	-1	-1	-1	-1	-1	-1	-1	-1	-1	-1	-1	-1	-1	-1	-1	-1	-1	-1	-1	-1	-1	-1	-1	-1	-1	-1	0	-1	-1	-1	-1	-1	-1
AX-123359939	1A	14241655	-1	-1	-1	-1	-1	-1	-1	-1	-1	-1	-1	-1	-1	-1	-1	-1	-1	-1	-1	-1	-1	-1	-1	-1	-1	-1	-1	-1	-1	-1	-1	-1	-1	-1	-1	-1	-1	-1	-1	-1	-1	-1	-1	-1	-1	-1	-1
AX-123359953	1D	13384804	-1	0	1	1	-1	-1	1	0	-1	0	-1	0	1	1	0	1	1	0	1	-1	1	-1	0	0	1	0	-1	0	1	1	-1	0	0	1	0	0	1	0	1	-1	0	0	0	-1	0	1	1
AX-123359964	1D	12590552	1	0	-1	-1	1	1	-1	0	1	0	1	0	-1	-1	0	-1	-1	0	-1	1	-1	1	0	0	0	0	1	0	-1	-1	1	0	0	-1	0	0	-1	0	-1	1	0	0	0	1	0	-1	-1
AX-123359965	1C	20618910	0	-1	0	-1	0	0	0	-1	0	-1	1	0	0	1	1	-1	0	0	0	-1	0	-1	0	0	0	0	0	-1	-1	-1	1	1	0	0	1	-1	0	1	0	1	0	0	1	0	0	-1	0
AX-123359968	1C	13551813	0	1	0	1	0	0	0	1	0	1	-1	-1	-1	-1	-1	0	0	0	0	0	1	1	1	1	0	0	0	1	0	1	-1	0	0	0	-1	1	0	-1	0	-1	0	0	-1	0	0	0	-1
AX-123359971	0	0	-1	-1	-1	-1	-1	-1	-1	-1	-1	-1	-1	-1	-1	-1	-1	-1	-1	-1	-1	-1	-1	-1	-1	-1	-1	-1	-1	-1	-1	-1	-1	-1	-1	-1	-1	-1	-1	-1	-1	-1	-1	-1	-1	-1	-1	-1	-1
AX-123359976	1B	9210787	-1	-1	-1	-1	-1	-1	-1	-1	-1	-1	-1	-1	-1	-1	-1	-1	-1	-1	-1	-1	-1	-1	-1	-1	-1	-1	-1	-1	-1	-1	-1	-1	-1	-1	-1	-1	-1	-1	-1	-1	-1	-1	-1	-1	-1	-1	-1
AX-123359978	1B	2222092	1	1	1	1	1	1	1	1	1	1	1	1	1	1	1	1	1	1	1	1	1	1	1	1	1	1	1	1	1	1	1	1	1	1	1	1	1	1	1	1	1	1	1	1	1	1	1
AX-123359979	1A	9983635	-1	-1	-1	-1	-1	-1	-1	-1	-1	-1	-1	-1	-1	-1	-1	-1	-1	-1	-1	-1	-1	-1	-1	-1	-1	-1	-1	-1	-1	-1	-1	-1	-1	-1	-1	-1	-1	-1	-1	-1	-1	-1	-1	-1	-1	-1	-1
AX-123359983	1A	13162176	-1	-1	-1	-1	-1	-1	-1	-1	-1	-1	-1	-1	-1	-1	-1	-1	-1	-1	-1	-1	-1	-1	-1	-1	-1	-1	-1	-1	-1	-1	-1	-1	-1	-1	-1	-1	-1	-1	-1	-1	-1	-1	-1	-1	-1	-1	-1
AX-123360011	1D	14962487	1	NA	-1	-1	1	1	-1	0	1	0	1	0	-1	-1	0	0	-1	0	-1	1	-1	0	0	0	-1	0	1	0	-1	-1	1	0	0	-1	0	0	-1	0	-1	1	NA	0	0	1	0	-1	-1
AX-123360012	1B	14777221	-1	NA	0	0	1	0	0	1	-1	0	-1	0	-1	1	0	0	0	1	NA	NA	1	1	1	-1	0	1	1	0	-1	1	1	0	0	NA	-1	0	0	0	1	0	-1	0	-1	-1	NA	0	0
AX-123360015	1A	14499977	1	1	1	1	1	1	1	1	1	1	1	1	1	1	1	1	1	1	1	1	1	1	1	1	1	1	1	1	1	1	1	1	1	1	1	1	1	1	1	1	1	1	1	1	1	1	1
AX-123360026	1C	12195546	0	1	0	1	0	0	0	1	0	1	-1	-1	-1	-1	-1	0	0	0	0	0	1	1	1	1	0	0	0	1	0	NA	-1	0	0	0	-1	1	0	-1	0	-1	0	0	-1	1	0	0	-1
AX-123360030	1A	11741659	-1	-1	-1	-1	-1	-1	-1	-1	-1	-1	-1	-1	-1	-1	-1	-1	-1	-1	-1	-1	-1	-1	-1	-1	-1	-1	-1	-1	-1	-1	-1	-1	-1	-1	-1	-1	-1	-1	-1	-1	0	-1	-1	-1	-1	-1	-1
AX-123360034	1A	11823961	-1	-1	-1	-1	-1	-1	-1	-1	-1	-1	-1	-1	-1	-1	-1	-1	-1	-1	-1	-1	-1	-1	-1	-1	-1	-1	-1	-1	-1	-1	-1	-1	-1	-1	-1	-1	-1	-1	-1	-1	-1	-1	-1	-1	-1	-1	-1
AX-123360062	1B	1721150	-1	-1	-1	-1	-1	-1	-1	-1	-1	-1	-1	-1	-1	-1	-1	-1	-1	-1	-1	-1	-1	-1	-1	-1	-1	-1	-1	-1	-1	-1	-1	-1	-1	-1	-1	-1	-1	-1	-1	-1	-1	-1	-1	-1	-1	-1	-1
AX-123360066	1C	19074931	1	1	1	1	1	1	1	1	1	1	1	1	1	1	1	1	1	1	1	1	1	1	1	1	1	1	1	1	1	1	NA	1	1	1	1	1	1	1	1	1	1	1	1	1	1	1	1
AX-123360076	1C	1556423	0	0	1	-1	-1	1	0	0	0	-1	0	-1	0	0	-1	0	1	0	0	0	0	0	1	0	-1	0	-1	0	-1	1	0	1	0	0	-1	0	0	0	0	-1	NA	0	-1	1	-1	0	0
AX-123360087	1A	1511229	1	1	1	1	1	1	1	1	1	1	1	1	1	1	1	1	1	1	1	1	1	1	1	1	1	1	1	1	1	1	1	1	1	1	1	1	1	1	1	1	1	1	1	1	1	1	1
AX-123360090	1A	1510581	1	1	1	1	1	1	1	1	1	1	1	1	1	1	1	1	1	1	1	1	1	1	1	1	1	1	1	1	1	1	1	1	1	1	1	1	1	1	1	1	1	1	1	1	1	1	1
AX-123360101	1D	437742	1	0	-1	0	-1	-1	0	0	0	0	0	-1	1	1	1	-1	-1	1	0	0	1	0	-1	1	0	0	0	0	0	1	0	-1	0	0	0	-1	1	1	-1	0	-1	-1	0	1	1	1	0
AX-123360106	1D	913019	1	1	1	1	1	1	1	1	1	1	1	1	1	1	1	1	1	1	1	1	1	1	1	1	1	1	1	1	1	1	1	1	1	1	1	1	1	1	1	1	0	1	1	1	1	1	1
AX-123360110	1D	741280	1	1	1	1	1	1	1	1	1	1	1	1	1	1	1	1	1	1	1	1	1	1	1	1	1	1	1	1	1	1	1	1	1	1	1	1	1	1	1	1	NA	1	1	1	1	1	1
AX-123360112	0	0	1	1	1	1	1	1	1	1	1	1	1	1	1	1	1	1	1	1	1	1	1	1	1	1	1	1	1	1	1	1	1	1	1	1	1	1	1	1	1	1	1	1	1	1	1	1	1
AX-123360119	5C	23052817	-1	-1	-1	-1	-1	-1	-1	-1	-1	-1	-1	-1	-1	-1	-1	-1	-1	-1	-1	-1	-1	-1	-1	-1	-1	-1	-1	-1	-1	-1	-1	-1	-1	-1	-1	-1	-1	-1	-1	-1	0	-1	-1	-1	-1	-1	-1
AX-123360131	1D	2891022	1	0	-1	0	-1	-1	0	-1	1	0	1	-1	1	-1	1	-1	-1	1	0	0	1	0	-1	1	0	0	0	0	0	1	1	-1	0	0	0	-1	1	1	-1	0	-1	0	0	1	1	1	0
AX-123360133	0	0	0	1	0	0	1	1	0	0	0	-1	0	0	1	1	0	0	1	0	NA	0	0	0	1	0	0	1	-1	1	1	0	-1	0	1	0	1	0	1	0	1	0	0	0	-1	1	0	0	0
AX-123360141	0	0	1	1	1	1	1	1	1	1	1	1	1	1	1	1	1	1	1	1	1	1	1	1	1	1	1	1	1	1	1	1	1	1	1	1	1	1	1	1	1	1	1	1	1	1	1	1	1
AX-123360148	5D	19482640	0	1	0	-1	-1	1	-1	-1	0	-1	0	0	-1	0	1	0	0	-1	-1	-1	-1	-1	0	0	0	0	1	0	0	0	1	0	-1	-1	1	0	0	0	0	0	NA	0	1	-1	0	0	0
AX-123360151	5B	21265487	0	1	0	0	0	0	0	1	1	0	0	0	0	0	1	0	-1	0	1	0	0	-1	0	0	1	0	0	-1	1	0	0	0	1	0	0	1	0	-1	1	-1	NA	1	-1	1	1	0	0
AX-123360158	0	0	-1	-1	-1	-1	-1	-1	-1	-1	-1	-1	-1	-1	-1	-1	-1	-1	-1	-1	-1	-1	-1	-1	-1	-1	-1	-1	-1	-1	-1	-1	-1	-1	-1	-1	-1	-1	-1	-1	-1	-1	-1	-1	-1	-1	-1	-1	-1
AX-123360189	1A	4176726	0	1	0	0	1	1	0	0	0	-1	0	0	1	1	0	0	1	0	0	0	0	0	1	0	0	1	-1	1	1	0	-1	0	1	0	1	0	1	1	1	0	0	0	-1	1	0	0	0
AX-123360190	1A	4242625	0	-1	0	0	-1	-1	0	0	0	1	0	0	-1	-1	0	0	-1	0	0	0	0	0	-1	0	0	-1	1	-1	-1	0	1	0	-1	0	-1	0	-1	-1	-1	0	0	0	1	-1	0	0	0
AX-123360206	1A	4828775	0	-1	0	0	-1	-1	0	0	0	1	0	0	-1	-1	0	0	-1	0	NA	0	0	0	-1	0	0	-1	1	-1	-1	0	1	0	-1	0	-1	0	-1	-1	-1	0	0	0	1	-1	0	0	0
AX-123360212	1A	4949585	1	1	1	1	1	1	1	1	1	1	1	1	1	1	1	1	1	1	1	1	1	1	1	1	1	1	1	1	1	1	1	1	1	1	1	1	1	1	1	1	1	1	1	1	1	1	1
AX-123360226	1A	5781995	-1	-1	-1	-1	-1	-1	-1	-1	-1	-1	-1	-1	-1	-1	-1	-1	-1	-1	-1	-1	-1	-1	-1	-1	-1	-1	-1	-1	-1	-1	-1	-1	-1	-1	-1	-1	-1	-1	-1	-1	-1	-1	-1	-1	-1	-1	-1
AX-123360227	1C	5467164	-1	1	0	0	0	1	0	0	0	0	-1	-1	-1	-1	-1	0	0	0	NA	1	0	1	1	1	0	-1	-1	0	0	1	-1	0	1	0	-1	1	0	-1	0	-1	-1	-1	-1	1	0	0	-1
AX-123360228	1C	5476534	-1	1	0	0	0	1	0	0	0	0	-1	-1	-1	-1	-1	0	0	0	NA	1	0	1	1	0	0	-1	-1	0	0	1	-1	0	1	0	NA	1	0	-1	0	-1	-1	-1	-1	1	0	0	-1
AX-123360240	1A	6207386	0	-1	0	0	-1	-1	0	0	0	1	0	0	-1	-1	0	0	-1	0	0	0	0	0	-1	0	0	-1	1	-1	-1	0	1	0	-1	0	-1	0	-1	-1	-1	0	1	0	1	-1	0	0	1
AX-123360243	0	0	1	1	1	1	1	1	1	1	1	1	1	1	1	1	1	1	1	1	1	1	1	1	1	1	1	1	1	1	1	1	1	1	1	1	1	1	1	1	1	1	1	1	1	1	1	1	1
AX-123360247	1A	6317064	0	1	0	0	1	1	0	0	0	-1	0	0	1	1	0	0	1	0	0	0	0	0	1	0	0	1	-1	1	1	0	-1	0	1	0	1	0	1	1	1	0	0	0	-1	1	0	0	-1
AX-123360249	1C	6294752	1	-1	0	0	0	0	0	-1	0	0	1	1	1	1	1	0	0	0	0	-1	-1	-1	-1	NA	0	1	0	0	0	-1	1	0	-1	0	1	-1	0	1	0	1	1	1	1	-1	0	0	1
AX-123360260	1A	6817428	1	1	1	1	1	1	1	1	1	1	1	1	1	1	1	1	1	1	1	1	1	1	1	1	1	1	1	1	1	1	1	1	1	1	1	1	1	1	1	1	0	1	1	1	1	1	1
AX-123360286	2A	15263954	1	1	1	1	1	1	1	1	1	1	1	1	1	1	1	1	1	1	1	1	1	1	1	1	1	1	1	1	1	1	1	1	1	1	1	1	1	1	1	1	0	1	1	1	1	1	1
AX-123360299	2D	17338717	1	1	1	1	1	1	1	1	1	1	1	1	1	1	1	1	1	1	1	1	1	1	1	1	1	1	1	1	1	1	1	1	1	1	1	1	1	1	1	1	1	1	1	1	1	1	1
AX-123360318	2A	16435952	1	1	1	1	1	1	1	1	1	1	1	1	1	1	1	1	1	1	1	1	1	1	1	1	1	1	1	1	1	1	1	1	1	1	1	1	1	1	1	1	1	1	1	1	1	1	1
AX-123360320	2D	10543123	-1	-1	-1	-1	-1	-1	-1	-1	-1	-1	-1	-1	-1	-1	-1	-1	-1	-1	-1	-1	-1	-1	-1	-1	-1	-1	-1	-1	-1	-1	-1	-1	-1	-1	-1	-1	-1	-1	-1	-1	-1	-1	-1	-1	-1	-1	-1
AX-123360337	2A	10515767	1	1	1	1	1	1	1	1	1	1	1	1	1	1	1	1	1	1	1	1	1	1	1	1	1	1	1	1	1	1	1	1	1	1	1	1	1	1	1	1	0	1	1	1	1	1	1
AX-123360358	2B	19698686	-1	1	-1	0	-1	0	0	0	0	0	0	0	0	1	0	0	0	0	0	-1	0	0	1	0	0	0	-1	1	-1	0	0	1	0	1	0	0	1	0	1	0	1	0	-1	-1	-1	0	-1
AX-123360359	2A	19129550	1	0	1	0	-1	-1	-1	0	1	0	1	-1	-1	-1	0	1	1	0	0	-1	0	-1	0	1	0	0	1	1	0	-1	1	-1	0	0	1	0	0	0	0	1	-1	0	1	0	-1	0	-1
AX-123360383	2B	20884696	1	-1	1	0	1	0	0	0	0	0	0	0	0	-1	0	0	0	0	0	NA	0	0	-1	0	0	0	1	-1	1	0	0	-1	0	-1	0	0	-1	0	-1	0	0	-1	1	1	1	0	1
AX-123360395	2B	23719398	-1	-1	-1	-1	-1	-1	-1	-1	-1	-1	-1	-1	-1	-1	-1	-1	-1	-1	-1	-1	-1	-1	-1	-1	-1	-1	-1	-1	-1	-1	-1	-1	-1	-1	-1	-1	-1	-1	-1	-1	-1	-1	-1	-1	-1	-1	-1
AX-123360405	0	0	1	1	1	1	1	1	1	1	1	1	1	1	1	1	1	1	1	1	1	1	1	1	1	1	1	1	1	1	1	1	1	1	1	1	1	1	1	1	1	1	1	1	1	1	1	1	1
AX-123360409	0	0	1	1	1	1	1	1	1	1	1	1	1	1	1	1	1	1	1	1	1	1	1	1	1	1	1	1	1	1	1	1	1	1	1	1	1	1	1	1	1	1	1	1	1	1	1	1	1
AX-123360419	0	0	1	1	1	1	1	1	1	1	1	1	1	1	1	1	1	1	1	1	1	1	1	1	1	1	1	1	1	1	1	1	1	1	1	1	1	1	1	1	1	1	NA	1	1	1	1	1	1
AX-123360444	2A	11169483	1	1	1	1	1	1	1	1	1	1	1	1	1	1	1	1	1	1	1	1	1	1	1	1	1	1	1	1	1	1	1	1	1	1	1	1	1	1	1	1	NA	1	1	1	1	1	1
AX-123360465	2C	3147221	-1	-1	-1	-1	-1	-1	-1	-1	-1	-1	-1	-1	-1	-1	-1	-1	-1	-1	-1	-1	-1	-1	-1	-1	-1	-1	-1	-1	-1	-1	-1	-1	-1	-1	-1	-1	-1	-1	-1	-1	-1	-1	-1	-1	-1	-1	-1
AX-123360469	2C	3222195	0	0	0	-1	0	-1	1	0	0	1	0	0	0	0	0	1	0	1	0	-1	1	-1	1	0	0	-1	0	0	-1	-1	-1	0	0	1	0	1	-1	-1	-1	-1	0	0	1	0	0	1	0
AX-123360476	2B	24504042	1	1	1	1	1	1	1	1	1	1	1	1	1	1	1	1	1	1	1	1	1	1	1	1	1	1	1	1	1	1	1	1	1	1	1	1	1	1	1	1	1	1	1	1	1	1	1
AX-123360481	0	0	-1	-1	-1	-1	-1	-1	-1	-1	-1	-1	-1	-1	-1	-1	-1	-1	-1	-1	-1	-1	-1	-1	-1	-1	-1	-1	-1	-1	-1	-1	-1	-1	-1	-1	-1	-1	-1	-1	-1	-1	-1	-1	-1	-1	-1	-1	-1
AX-123360503	0	0	0	0	1	1	-1	0	-1	-1	0	1	1	-1	-1	1	0	-1	1	-1	1	0	0	0	0	0	-1	0	0	0	-1	1	-1	0	0	-1	-1	0	1	0	0	1	NA	1	0	0	0	0	1
AX-123360505	3A	20079086	1	1	1	1	1	1	1	1	1	1	1	1	1	1	1	1	1	1	1	1	1	1	1	1	1	1	1	1	1	1	1	1	1	1	1	1	1	1	1	1	1	1	1	1	1	1	1
AX-123360508	0	0	0	0	-1	0	0	0	0	0	1	-1	1	0	0	0	-1	NA	0	1	1	NA	NA	0	-1	NA	0	0	-1	-1	0	NA	0	-1	0	-1	0	0	1	0	0	1	0	0	1	0	0	0	0
AX-123360510	3C	18581301	-1	-1	-1	-1	-1	-1	-1	-1	-1	-1	-1	-1	-1	-1	-1	-1	-1	-1	-1	-1	-1	-1	-1	-1	-1	-1	-1	-1	-1	-1	-1	-1	-1	-1	-1	-1	-1	-1	-1	-1	-1	-1	-1	-1	-1	-1	-1
AX-123360511	2C	6879644	-1	-1	-1	-1	-1	-1	-1	-1	-1	-1	-1	-1	-1	-1	-1	-1	-1	-1	-1	-1	-1	-1	-1	-1	-1	-1	-1	-1	-1	-1	-1	-1	-1	-1	-1	-1	-1	-1	-1	-1	NA	-1	-1	-1	-1	-1	-1
AX-123360514	3A	19436510	1	1	1	1	1	1	1	1	1	1	1	1	1	1	1	1	1	1	1	1	1	1	1	1	1	1	1	1	1	1	1	1	1	1	1	1	1	1	1	1	0	1	1	1	1	1	1
AX-123360528	6D	31812844	-1	0	-1	-1	1	-1	1	0	0	-1	0	0	0	0	0	0	0	1	0	-1	0	0	0	1	0	1	NA	0	0	-1	0	1	0	1	0	-1	0	-1	0	-1	1	0	0	1	1	1	0
AX-123360536	3A	18604376	0	0	-1	-1	1	0	1	1	0	-1	-1	1	1	-1	0	1	-1	1	-1	0	0	0	0	0	1	0	0	0	1	-1	1	0	0	1	1	0	-1	0	0	-1	NA	-1	0	0	0	0	-1
AX-123360537	3A	18594159	0	0	-1	-1	1	0	1	1	0	-1	-1	1	1	-1	0	1	-1	1	-1	0	0	0	0	0	1	0	0	0	1	-1	1	0	0	1	1	0	-1	0	0	-1	NA	-1	0	0	0	0	-1
AX-123360541	3A	18450273	1	1	1	1	1	1	1	1	1	1	1	1	1	1	1	1	1	1	1	1	1	1	1	1	1	1	1	1	1	1	1	1	1	1	1	1	1	1	1	1	1	1	1	1	1	1	1
AX-123360550	2D	12762076	1	1	1	1	1	1	1	1	1	1	1	1	1	1	1	1	1	1	1	1	1	1	1	1	1	1	1	1	1	1	1	1	1	1	1	1	1	1	1	1	1	1	1	1	1	1	1
AX-123360555	2D	12962133	-1	-1	-1	-1	-1	-1	-1	-1	-1	-1	-1	-1	-1	-1	-1	-1	-1	-1	-1	-1	-1	-1	-1	-1	-1	-1	-1	-1	-1	-1	-1	-1	-1	-1	-1	-1	-1	-1	-1	-1	0	-1	-1	-1	-1	-1	-1
AX-123360563	2D	7501082	1	1	1	1	1	1	1	1	1	1	1	1	1	1	1	1	1	1	1	1	1	1	1	1	1	1	1	1	1	1	1	1	1	1	1	1	1	1	1	1	NA	1	1	1	1	1	1
AX-123360570	2B	6251054	1	1	1	1	1	1	1	1	1	1	1	1	1	1	1	1	1	1	1	1	1	1	1	1	1	1	1	1	1	1	1	1	1	1	1	1	1	1	1	1	1	1	1	1	1	1	1
AX-123360574	2D	6900482	-1	-1	-1	-1	-1	-1	-1	-1	-1	-1	-1	-1	-1	-1	-1	-1	-1	-1	-1	-1	-1	-1	-1	-1	-1	-1	-1	-1	-1	-1	-1	-1	-1	-1	-1	-1	-1	-1	-1	-1	-1	-1	-1	-1	-1	-1	-1
AX-123360584	2A	4642434	1	1	1	1	1	1	1	1	1	1	1	1	1	1	1	1	1	1	1	1	1	1	1	1	1	1	1	1	1	1	1	1	1	1	1	1	1	1	1	1	1	1	1	1	1	1	1
AX-123360585	2A	4734459	1	1	1	1	1	1	1	1	1	1	1	1	1	1	1	1	1	1	1	1	1	1	1	1	1	1	1	1	1	1	1	1	1	1	1	1	1	1	1	1	1	1	1	1	1	1	1
AX-123360589	2A	4997298	1	1	1	1	1	1	1	1	1	1	1	1	1	1	1	1	1	1	1	1	1	1	1	1	1	1	1	1	1	1	1	1	1	1	1	1	1	1	1	1	1	1	1	1	1	1	1
AX-123360591	2A	9284675	-1	-1	-1	-1	-1	-1	-1	-1	-1	-1	-1	-1	-1	-1	-1	-1	-1	-1	-1	-1	-1	-1	-1	-1	-1	-1	-1	-1	-1	-1	-1	-1	-1	-1	-1	-1	-1	-1	-1	-1	-1	-1	-1	-1	-1	-1	-1
AX-123360605	2D	12181082	-1	-1	-1	-1	-1	-1	-1	-1	-1	-1	-1	-1	-1	-1	-1	-1	-1	-1	-1	-1	-1	-1	-1	-1	-1	-1	-1	-1	-1	-1	-1	-1	-1	-1	-1	-1	-1	-1	-1	-1	-1	-1	-1	-1	-1	-1	-1
AX-123360606	4D	8109508	1	1	1	1	1	1	1	1	1	1	1	1	1	1	1	1	1	1	1	1	1	1	1	1	1	1	1	1	1	1	1	1	1	1	1	1	1	1	1	1	1	1	1	1	1	1	1
AX-123360608	0	0	0	-1	-1	1	1	1	0	0	1	-1	0	0	0	0	1	-1	0	-1	0	1	-1	1	0	NA	0	0	0	0	1	0	0	1	-1	-1	0	0	1	0	0	1	-1	0	0	0	0	0	0
AX-123360616	2D	8237091	1	1	1	1	1	1	1	1	1	1	1	1	1	1	1	1	1	1	1	1	1	1	1	1	1	1	1	1	1	1	1	1	1	1	1	1	1	1	1	1	0	1	1	1	1	1	1
AX-123360618	2A	7854975	1	1	1	1	1	1	1	1	1	1	1	1	1	1	1	1	1	1	1	1	1	1	1	1	1	1	1	1	1	1	1	1	1	1	1	1	1	1	1	1	1	1	1	1	1	1	1
AX-123360622	2A	8010697	1	1	1	1	1	1	1	1	1	1	1	1	1	1	1	1	1	1	1	1	1	1	1	1	1	1	1	1	1	1	1	1	1	1	1	1	1	1	1	1	1	1	1	1	1	1	1
AX-123360631	2A	8591660	1	1	1	1	1	1	1	1	1	1	1	1	1	1	1	1	1	1	1	1	1	1	1	1	1	1	1	1	1	1	1	1	1	1	1	1	1	1	1	1	0	1	1	1	1	1	1
AX-123360634	0	0	-1	1	-1	0	0	0	-1	0	0	1	0	1	0	0	0	0	1	0	1	-1	0	0	1	0	0	0	-1	1	0	-1	0	1	-1	1	1	1	1	-1	0	1	1	0	1	-1	-1	-1	1
AX-123360640	2B	1602925	-1	-1	-1	-1	-1	-1	-1	-1	-1	-1	-1	-1	-1	-1	-1	-1	-1	-1	-1	-1	-1	-1	-1	-1	-1	-1	-1	-1	-1	-1	-1	-1	-1	-1	-1	-1	-1	-1	-1	-1	NA	-1	-1	-1	-1	-1	-1
AX-123360642	2A	575159	-1	-1	-1	-1	-1	-1	-1	-1	-1	-1	-1	-1	-1	-1	-1	-1	-1	-1	-1	-1	-1	-1	-1	-1	-1	-1	-1	-1	-1	-1	-1	-1	-1	-1	-1	-1	-1	-1	-1	-1	-1	-1	-1	-1	-1	-1	-1
AX-123360644	2B	205999	-1	1	-1	0	0	0	-1	0	0	1	0	1	0	0	0	0	1	0	0	-1	1	0	0	0	0	0	-1	1	0	-1	0	1	-1	0	1	1	1	-1	0	1	1	0	1	-1	-1	-1	1
AX-123360646	0	0	-1	-1	-1	-1	-1	-1	-1	-1	-1	-1	-1	-1	-1	-1	-1	-1	-1	-1	-1	-1	-1	-1	-1	-1	-1	-1	-1	-1	-1	-1	-1	-1	-1	-1	-1	-1	-1	-1	-1	-1	-1	-1	-1	-1	-1	-1	-1
AX-123360654	2D	7889996	1	1	1	1	1	1	1	1	1	1	1	1	1	1	1	1	1	1	1	1	1	1	1	1	1	1	1	1	1	1	1	1	1	1	1	1	1	1	1	1	NA	1	1	1	1	1	1
AX-123360659	2A	10013174	1	1	1	1	1	1	1	1	1	1	1	1	1	1	1	1	1	1	1	1	1	1	1	1	1	1	1	1	1	1	1	1	1	1	1	1	1	1	1	1	1	1	1	1	1	1	1
AX-123360667	2D	13303755	1	1	1	1	1	1	1	1	1	1	1	1	1	1	1	1	1	1	1	1	1	1	1	1	1	1	1	1	1	1	1	1	1	1	1	1	1	1	1	1	1	1	1	1	1	1	1
AX-123360673	2A	13642760	1	1	1	1	1	1	1	1	1	1	1	1	1	1	1	1	1	1	1	1	1	1	1	1	1	1	1	1	1	1	1	1	1	1	1	1	1	1	1	1	0	1	1	1	1	1	1
AX-123360674	2A	13653627	1	1	1	1	1	1	1	1	1	1	1	1	1	1	1	1	1	1	1	1	1	1	1	1	1	1	1	1	1	1	1	1	1	1	1	1	1	1	1	1	0	1	1	1	1	1	1
AX-123360712	3A	12750600	-1	-1	-1	-1	-1	-1	-1	-1	-1	-1	-1	-1	-1	-1	-1	-1	-1	-1	-1	-1	-1	-1	-1	-1	-1	-1	-1	-1	-1	-1	-1	-1	-1	-1	-1	-1	-1	-1	-1	-1	0	-1	-1	-1	-1	-1	-1
AX-123360743	3B	13501796	1	1	1	1	1	1	1	1	1	1	1	1	1	1	1	1	1	1	1	1	1	1	1	1	1	1	1	1	1	1	1	1	1	1	1	1	1	1	1	1	1	1	1	1	1	1	1
AX-123360745	0	0	1	1	1	1	1	1	1	1	1	1	1	1	1	1	1	1	1	1	1	1	1	1	1	1	1	1	1	1	1	1	1	1	1	1	1	1	1	1	1	1	1	1	1	1	1	1	1
AX-123360746	3B	13584167	1	1	1	1	1	1	1	1	1	1	1	1	1	1	1	1	1	1	1	1	1	1	1	1	1	1	1	1	1	1	1	1	1	1	1	1	1	1	1	1	1	1	1	1	1	1	1
AX-123360747	0	0	1	1	1	1	1	1	1	1	1	1	1	1	1	1	1	1	1	1	1	1	1	1	1	1	1	1	1	1	1	0	1	1	1	1	1	1	1	1	1	1	1	1	1	1	1	1	1
AX-123360751	3D	13298577	-1	-1	-1	-1	-1	-1	-1	-1	-1	-1	-1	-1	-1	-1	-1	-1	-1	-1	-1	-1	-1	-1	-1	-1	-1	-1	-1	-1	-1	-1	-1	-1	-1	-1	-1	-1	-1	-1	-1	-1	-1	-1	-1	-1	-1	-1	-1
AX-123360776	3D	14691132	-1	-1	-1	-1	-1	-1	-1	-1	-1	-1	-1	-1	-1	-1	-1	-1	-1	-1	-1	-1	-1	-1	-1	-1	-1	-1	-1	-1	-1	0	-1	-1	-1	-1	-1	-1	-1	-1	-1	-1	-1	-1	-1	-1	-1	-1	-1
AX-123360779	0	0	0	0	1	0	0	0	0	0	-1	1	-1	0	0	0	1	1	NA	-1	-1	-1	1	0	1	NA	0	0	1	1	0	1	0	1	0	1	0	0	-1	0	0	-1	0	NA	-1	0	0	0	0
AX-123360781	0	0	1	1	1	1	1	1	1	1	1	1	1	1	1	1	1	1	1	1	1	1	1	1	1	1	1	1	1	1	1	1	1	1	1	1	1	1	1	1	1	1	1	1	1	1	1	1	1
AX-123360787	0	0	-1	-1	-1	-1	-1	-1	-1	-1	-1	-1	-1	-1	-1	-1	-1	-1	-1	-1	-1	-1	-1	-1	-1	-1	-1	-1	-1	-1	-1	0	-1	-1	-1	-1	-1	-1	-1	-1	-1	-1	-1	-1	-1	-1	-1	-1	-1
AX-123360791	3A	17173124	0	0	-1	-1	1	0	1	1	0	-1	-1	1	1	-1	0	1	-1	1	-1	0	0	0	0	0	1	0	0	0	1	-1	1	0	0	1	1	0	-1	0	0	-1	1	-1	0	0	0	0	-1
AX-123360795	3B	21306850	0	0	-1	0	0	0	0	0	1	-1	1	0	0	0	-1	-1	0	1	1	1	-1	0	-1	NA	0	0	-1	-1	0	-1	0	-1	0	-1	0	0	1	0	0	1	0	0	1	0	0	0	0
AX-123360814	3B	19823846	0	0	1	0	0	0	0	0	-1	1	-1	0	0	0	1	1	0	-1	-1	-1	1	0	1	-1	0	0	1	1	0	1	0	1	0	1	0	0	-1	0	0	-1	NA	0	-1	0	0	0	0
AX-123360822	3A	23270108	0	0	-1	-1	1	0	1	1	0	-1	-1	1	1	-1	0	1	-1	1	-1	0	0	0	-1	0	1	0	0	0	1	-1	1	0	0	1	1	0	-1	0	0	-1	1	0	0	0	0	-1	-1
AX-123360824	3A	23274236	0	0	1	1	-1	0	-1	-1	0	1	1	-1	-1	1	0	-1	1	-1	1	0	0	0	1	0	-1	0	0	0	-1	1	-1	0	0	-1	-1	0	1	0	0	1	-1	0	0	0	0	1	1
AX-123360828	3B	23276719	1	1	1	1	1	1	1	1	1	1	1	1	1	1	1	1	1	1	1	1	1	1	1	1	1	1	1	1	1	1	1	1	1	1	1	1	1	1	1	1	NA	1	1	1	1	1	1
AX-123360834	3C	23237065	-1	-1	-1	-1	-1	-1	-1	-1	-1	-1	-1	-1	-1	-1	-1	-1	-1	-1	-1	-1	-1	-1	-1	-1	-1	-1	-1	-1	-1	-1	-1	-1	-1	-1	-1	-1	-1	-1	-1	-1	0	-1	-1	-1	-1	-1	-1
AX-123360836	3A	3144342	1	1	1	1	1	1	1	1	1	1	1	1	1	1	1	1	1	1	1	1	1	1	1	1	1	1	1	1	1	1	1	1	1	1	1	1	1	1	1	1	1	1	1	1	1	1	1
AX-123360855	3B	17347423	1	1	1	1	1	1	1	1	1	1	1	1	1	1	1	1	1	1	1	1	1	1	1	1	1	1	1	1	1	1	1	1	1	1	1	1	1	1	1	1	1	1	1	1	1	1	1
AX-123360859	3C	27676305	1	1	0	0	0	1	1	0	1	-1	1	0	0	0	1	-1	-1	-1	0	0	0	-1	0	0	1	0	-1	-1	0	-1	1	0	0	0	0	1	-1	-1	0	0	1	1	-1	-1	0	0	0
AX-123360869	3A	2986630	1	1	1	1	1	1	1	1	1	1	1	1	1	1	1	1	1	1	1	1	1	1	1	NA	1	1	1	1	1	1	1	1	1	1	1	1	1	1	1	1	0	1	1	1	1	1	1
AX-123360891	2C	11778212	1	1	1	1	1	1	1	1	1	1	1	1	1	1	1	1	1	1	1	1	1	1	1	1	1	1	1	1	1	1	1	1	1	1	1	1	1	1	1	1	NA	1	1	1	1	1	1
AX-123360904	3C	26383569	1	1	1	1	1	1	1	1	1	1	1	1	1	1	1	1	1	1	1	1	1	1	1	1	1	1	1	1	1	1	1	1	1	1	1	1	1	1	1	1	1	1	1	1	1	1	1
AX-123360905	0	0	0	0	1	1	-1	0	-1	-1	-1	1	0	-1	-1	0	0	-1	1	-1	0	0	0	0	1	0	-1	0	-1	0	-1	1	-1	0	0	-1	-1	0	1	0	0	1	NA	0	0	0	0	1	1
AX-123360906	3B	26636681	1	1	1	1	1	1	1	1	1	1	1	1	1	1	1	1	1	1	1	1	1	1	1	1	1	1	1	1	1	1	1	1	1	1	1	1	1	1	1	1	1	1	1	1	1	1	1
AX-123360920	3C	25225328	-1	-1	-1	-1	-1	-1	-1	-1	-1	-1	-1	-1	-1	-1	-1	-1	-1	-1	-1	-1	-1	-1	-1	-1	-1	-1	-1	-1	-1	-1	-1	-1	-1	-1	-1	-1	-1	-1	-1	-1	-1	-1	-1	-1	-1	-1	-1
AX-123360929	3C	10394207	-1	-1	-1	-1	-1	-1	-1	-1	-1	-1	-1	-1	-1	-1	-1	-1	-1	-1	-1	-1	-1	-1	-1	-1	-1	-1	-1	-1	-1	-1	-1	-1	-1	-1	-1	-1	-1	-1	-1	-1	-1	-1	-1	-1	-1	-1	-1
AX-123360937	3D	2049262	-1	-1	-1	-1	-1	-1	-1	-1	-1	-1	-1	-1	-1	-1	-1	-1	-1	-1	-1	-1	-1	-1	-1	-1	-1	-1	-1	-1	-1	-1	-1	-1	-1	-1	-1	-1	-1	-1	-1	-1	0	-1	-1	-1	-1	-1	-1
AX-123360939	0	0	-1	-1	-1	-1	-1	-1	-1	-1	-1	-1	-1	-1	-1	-1	-1	-1	-1	-1	-1	-1	-1	-1	-1	-1	-1	-1	-1	-1	-1	-1	-1	-1	-1	-1	-1	-1	-1	-1	-1	-1	-1	-1	-1	-1	-1	-1	-1
AX-123360949	3A	10237008	-1	-1	-1	-1	-1	-1	-1	-1	-1	-1	-1	-1	-1	-1	-1	-1	-1	-1	-1	-1	-1	-1	-1	-1	-1	-1	-1	-1	-1	-1	-1	-1	-1	-1	-1	-1	-1	-1	-1	-1	-1	-1	-1	-1	-1	-1	-1
AX-123360954	3A	8772314	0	-1	0	1	-1	0	0	0	0	0	1	-1	-1	1	0	-1	0	0	1	-1	-1	0	0	NA	-1	0	0	NA	-1	1	-1	NA	0	-1	0	0	1	-1	0	1	1	1	0	0	NA	0	1
AX-123360956	3A	8845035	0	1	0	-1	1	0	0	0	0	0	-1	1	1	-1	0	1	0	0	-1	1	1	0	0	0	1	0	0	-1	1	-1	1	-1	0	1	0	0	-1	1	0	-1	1	-1	0	0	0	0	-1
AX-123360969	3D	1939696	1	1	1	1	1	1	1	1	1	1	1	1	1	1	1	1	1	1	1	1	1	1	1	1	1	1	1	1	1	1	1	1	1	1	1	1	1	1	1	1	1	1	1	1	1	1	1
AX-123360976	3C	21437330	1	1	1	1	1	1	1	1	1	1	1	1	1	1	1	1	1	1	1	1	1	1	1	1	1	1	1	1	1	1	1	1	1	1	1	1	1	1	1	1	NA	1	1	1	1	1	1
AX-123360977	3C	21437364	1	1	1	1	1	1	1	1	1	1	1	1	1	1	1	1	1	1	1	1	1	1	1	1	1	1	1	1	1	1	1	1	1	1	1	1	1	1	1	1	1	1	1	1	1	1	1
AX-123360984	3D	24284810	0	-1	0	0	1	0	0	-1	0	1	1	0	-1	0	0	0	-1	0	1	-1	0	0	0	0	-1	-1	0	0	-1	0	0	0	-1	0	1	1	1	1	0	-1	0	0	-1	0	-1	1	-1
AX-123360988	0	0	1	1	1	1	1	1	1	1	1	1	1	1	1	1	1	1	1	1	1	1	1	1	1	1	1	1	1	1	1	1	1	1	1	1	1	1	1	1	1	1	1	1	1	1	1	1	1
AX-123361010	3A	24399137	0	0	1	1	-1	0	-1	-1	0	1	1	-1	-1	1	0	-1	1	-1	0	0	0	0	1	0	-1	0	0	0	-1	1	-1	0	0	-1	-1	0	1	0	0	1	-1	0	0	0	0	1	1
AX-123361014	3C	23591794	1	1	1	1	1	1	1	1	1	1	1	1	1	1	1	1	1	1	1	1	1	1	1	1	1	1	1	1	1	1	1	1	1	1	1	1	1	1	1	1	1	1	1	1	1	1	1
AX-123361017	3D	1803598	1	1	1	1	1	1	1	1	1	1	1	1	1	1	1	1	1	1	1	1	1	1	1	1	1	1	1	1	1	1	1	1	1	1	1	1	1	1	1	1	1	1	1	1	1	1	1
AX-123361022	3B	23862709	0	0	1	0	0	0	0	0	-1	1	-1	0	0	0	1	1	0	-1	-1	-1	NA	0	NA	-1	0	0	NA	NA	0	1	-1	1	0	1	0	0	-1	0	0	-1	-1	0	-1	0	0	0	0
AX-123361025	3B	23834218	-1	-1	-1	-1	-1	-1	-1	-1	-1	-1	-1	-1	-1	-1	-1	-1	-1	-1	-1	-1	-1	-1	-1	-1	-1	-1	-1	-1	-1	-1	-1	-1	-1	-1	-1	-1	-1	-1	-1	-1	-1	-1	-1	-1	-1	-1	-1
AX-123361026	3C	30223838	-1	-1	-1	-1	-1	-1	-1	-1	-1	-1	-1	-1	-1	-1	-1	-1	-1	-1	-1	-1	-1	-1	-1	-1	-1	-1	-1	-1	-1	-1	-1	-1	-1	-1	-1	-1	-1	-1	-1	-1	-1	-1	-1	-1	-1	-1	-1
AX-123361027	3C	30314248	0	0	1	1	1	0	NA	1	0	1	0	1	1	1	0	1	1	1	1	1	1	1	1	1	0	1	1	1	1	1	0	1	1	1	1	0	1	1	1	1	1	0	1	1	1	1	1
AX-123361028	3C	30322288	1	1	1	1	1	1	1	1	1	1	1	1	1	1	1	1	1	1	1	1	1	1	1	1	1	1	1	1	1	1	1	1	1	1	1	1	1	1	1	1	1	1	1	1	1	1	1
AX-123361031	3C	30333648	-1	-1	-1	-1	-1	-1	-1	-1	-1	-1	-1	-1	-1	-1	-1	-1	-1	-1	-1	-1	-1	-1	-1	-1	-1	-1	-1	-1	-1	-1	-1	-1	-1	-1	-1	-1	-1	-1	-1	-1	-1	-1	-1	-1	-1	-1	-1
AX-123361033	3C	30334319	1	1	1	1	1	1	1	1	1	1	1	1	1	1	1	1	1	1	1	1	1	1	1	1	1	1	1	1	1	1	1	1	1	1	1	1	1	1	1	1	1	1	1	1	1	1	1
AX-123361038	3C	30654843	-1	-1	-1	-1	-1	-1	-1	-1	-1	-1	-1	-1	-1	-1	-1	-1	-1	-1	-1	-1	-1	-1	-1	-1	-1	-1	-1	-1	-1	-1	-1	-1	-1	-1	-1	-1	-1	-1	-1	-1	-1	-1	-1	-1	-1	-1	-1
AX-123361042	3C	28208103	1	1	1	1	1	1	1	1	1	1	1	1	1	1	1	1	1	1	1	1	1	1	1	1	1	1	1	1	1	1	1	1	1	1	1	1	1	1	1	1	1	1	1	1	1	1	1
AX-123361045	3C	28215237	-1	-1	0	0	0	-1	-1	0	-1	1	-1	0	0	0	-1	1	1	1	0	0	0	1	0	0	-1	0	1	1	0	1	-1	0	0	0	0	-1	1	1	0	0	-1	-1	1	1	0	0	0
AX-123361049	0	0	1	1	1	1	1	1	1	1	1	1	1	1	1	1	1	1	1	1	1	1	1	1	1	1	1	1	1	1	1	0	1	1	1	1	1	1	1	1	1	1	1	1	1	1	1	1	1
AX-123361053	3B	29236089	1	1	1	1	1	1	1	1	1	1	1	1	1	1	1	1	1	1	1	1	1	1	1	1	1	1	1	1	1	1	1	1	1	1	1	1	1	1	1	1	1	1	1	1	1	1	1
AX-123361081	3A	1941905	1	1	1	1	1	1	1	1	1	1	1	1	1	1	1	1	1	1	1	1	1	1	1	1	1	1	1	1	1	1	1	1	1	1	1	1	1	1	1	1	1	1	1	1	1	1	1
AX-123361087	3B	20598133	-1	-1	-1	-1	-1	-1	-1	-1	-1	-1	-1	-1	-1	-1	-1	-1	-1	-1	-1	-1	-1	-1	-1	-1	-1	-1	-1	-1	-1	-1	-1	-1	-1	-1	-1	-1	-1	-1	-1	-1	0	-1	-1	-1	-1	-1	-1
AX-123361092	3B	20729398	0	0	1	0	0	0	0	0	-1	1	-1	0	0	0	1	1	0	-1	-1	-1	1	0	1	-1	0	0	1	1	0	1	0	1	0	1	0	0	-1	0	0	-1	-1	0	-1	0	0	0	0
AX-123361097	3B	20835375	-1	-1	-1	-1	-1	-1	-1	-1	-1	-1	-1	-1	-1	-1	-1	-1	-1	-1	-1	-1	-1	-1	-1	-1	-1	-1	-1	-1	-1	-1	-1	-1	-1	-1	-1	-1	-1	-1	-1	-1	NA	-1	-1	-1	-1	-1	-1
AX-123361130	3D	902250	-1	-1	-1	-1	-1	-1	-1	-1	-1	-1	-1	-1	-1	-1	-1	-1	-1	-1	-1	-1	-1	-1	-1	-1	-1	-1	-1	-1	-1	-1	-1	-1	-1	-1	-1	-1	-1	-1	-1	-1	-1	-1	-1	-1	-1	-1	-1
AX-123361131	3D	4025609	0	-1	1	1	1	0	0	0	-1	-1	0	-1	-1	0	1	1	0	0	0	-1	0	0	1	1	1	-1	0	0	-1	1	-1	0	0	1	1	0	0	0	0	-1	0	1	0	0	-1	1	1
AX-123361133	3B	3885633	-1	-1	-1	-1	-1	-1	-1	-1	-1	-1	-1	-1	-1	-1	-1	-1	-1	-1	-1	-1	-1	-1	-1	-1	-1	-1	-1	-1	-1	-1	-1	-1	-1	-1	-1	-1	-1	-1	-1	-1	-1	-1	-1	-1	-1	-1	-1
AX-123361138	3A	5382630	0	1	0	-1	1	0	0	0	0	0	-1	1	1	-1	0	1	0	0	NA	1	1	0	0	-1	0	0	0	-1	1	NA	0	0	0	1	NA	1	-1	0	0	0	0	-1	0	-1	0	0	-1
AX-123361149	3C	5152395	1	1	1	1	1	1	1	1	1	1	1	1	1	1	1	1	1	1	1	1	1	1	1	1	1	1	1	1	1	1	1	1	1	1	1	1	1	1	1	1	1	1	1	1	1	1	1
AX-123361154	3A	8244829	1	1	1	1	1	1	1	1	1	1	1	1	1	1	1	1	1	1	1	1	1	1	1	1	1	1	1	1	1	1	1	1	1	1	1	1	1	1	1	1	1	1	1	1	1	1	1
AX-123361157	3A	8031630	0	-1	0	1	-1	0	0	0	0	0	1	-1	-1	1	0	-1	0	0	1	-1	-1	0	0	0	-1	0	0	1	-1	1	-1	1	0	-1	0	0	1	0	0	1	0	1	0	0	0	0	1
AX-123361170	3D	6334038	1	1	1	1	1	1	1	1	1	1	1	1	1	1	1	1	1	1	1	1	1	1	1	1	1	1	1	1	1	1	1	1	1	1	1	1	1	1	1	1	1	1	1	1	1	1	1
AX-123361182	0	0	0	1	0	-1	1	0	0	0	0	0	-1	1	1	-1	0	1	0	0	-1	1	1	0	0	NA	0	0	0	-1	1	-1	NA	-1	0	1	0	0	-1	0	0	0	1	-1	0	0	0	0	-1
AX-123361188	3A	6376666	0	1	0	-1	1	0	0	0	0	0	-1	1	1	-1	0	1	0	0	-1	1	1	0	0	0	0	0	0	-1	1	-1	1	-1	0	1	-1	0	-1	0	0	0	0	-1	0	0	0	0	-1
AX-123361189	0	0	-1	0	1	1	0	0	0	0	0	1	0	1	0	0	1	1	1	1	0	-1	NA	0	-1	0	-1	0	0	0	-1	-1	1	-1	-1	0	-1	-1	1	1	-1	0	-1	1	-1	1	-1	0	-1
AX-123361190	3A	6364057	0	-1	0	1	-1	0	0	0	0	0	1	-1	-1	1	0	-1	0	0	1	-1	-1	0	0	0	0	0	0	1	-1	1	-1	NA	0	-1	1	0	1	0	0	0	1	1	0	0	0	0	1
AX-123361193	3A	11122108	-1	-1	-1	-1	-1	-1	-1	-1	-1	-1	-1	-1	-1	-1	-1	-1	-1	-1	-1	-1	-1	-1	-1	-1	-1	-1	-1	-1	-1	-1	-1	-1	-1	-1	-1	-1	-1	-1	-1	-1	-1	-1	-1	-1	-1	-1	-1
AX-123361195	3D	8904594	0	1	-1	0	-1	-1	0	0	1	1	0	1	1	0	-1	-1	0	0	0	1	0	0	-1	-1	0	1	0	0	1	0	1	0	0	-1	-1	0	0	0	0	1	0	0	0	0	1	-1	0
AX-123361198	3B	21072413	0	0	1	0	0	0	0	0	-1	1	-1	0	0	0	1	1	0	-1	-1	-1	1	0	1	-1	0	0	1	1	0	1	0	1	0	1	0	0	-1	0	0	-1	-1	0	-1	0	0	0	0
AX-123361234	6C	32936162	-1	-1	-1	-1	-1	-1	-1	-1	-1	-1	-1	-1	-1	-1	-1	-1	-1	-1	-1	-1	-1	-1	-1	-1	-1	-1	-1	-1	-1	-1	-1	-1	-1	-1	-1	-1	-1	-1	-1	-1	-1	-1	-1	-1	-1	-1	-1
AX-123361235	4C	8462250	0	0	0	0	-1	0	-1	1	0	0	-1	0	0	0	0	-1	0	-1	0	1	0	-1	-1	0	-1	0	0	0	0	1	0	0	0	-1	0	0	0	0	0	0	1	0	0	0	0	-1	0
AX-123361239	4A	7327369	1	1	1	1	1	1	1	1	1	1	1	1	1	1	1	1	1	1	1	1	1	1	1	1	1	1	1	1	1	1	1	1	1	1	1	1	1	1	1	1	0	1	1	1	1	1	1
AX-123361248	4D	8929341	1	1	1	1	1	1	1	1	1	1	1	1	1	1	1	1	1	1	1	1	1	1	1	1	1	1	1	1	1	1	1	1	1	1	1	1	1	1	1	1	1	1	1	1	1	1	1
AX-123361249	4A	10446122	1	1	1	0	NA	1	1	0	0	0	-1	1	0	NA	-1	0	0	-1	0	1	0	0	0	0	0	-1	0	0	NA	-1	0	0	-1	0	0	0	-1	-1	0	1	0	-1	-1	1	-1	0	1
AX-123361250	4D	9043379	1	1	1	1	1	1	1	1	1	1	1	1	1	1	1	1	1	1	1	1	1	1	1	1	1	1	1	1	1	1	1	1	1	1	1	1	1	1	1	1	1	1	1	1	1	1	1
AX-123361276	5A	3886880	-1	-1	-1	-1	-1	-1	-1	-1	-1	-1	-1	-1	-1	-1	-1	-1	-1	-1	-1	-1	-1	-1	-1	-1	-1	-1	-1	-1	-1	-1	-1	-1	-1	-1	-1	-1	-1	-1	-1	-1	0	-1	-1	-1	-1	-1	-1
AX-123361279	4B	30328998	0	1	0	0	0	1	1	1	0	-1	0	1	0	1	0	-1	1	0	0	0	0	0	NA	-1	0	0	0	0	0	0	-1	-1	0	1	0	0	1	0	1	0	NA	0	0	-1	1	-1	-1
AX-123361287	4A	26372913	1	1	1	1	1	1	1	1	1	1	1	1	1	1	1	1	1	1	1	1	1	1	1	1	1	1	1	1	1	1	1	1	1	1	1	1	1	1	1	1	1	1	1	1	1	1	1
AX-123361297	0	0	0	0	0	1	-1	0	-1	1	0	-1	-1	0	0	0	0	-1	0	1	0	1	0	0	0	0	0	-1	0	0	0	1	0	0	-1	0	0	0	1	-1	1	-1	1	1	1	-1	1	0	0
AX-123361310	4D	12565774	1	1	1	1	1	1	1	1	1	1	1	1	1	1	1	1	1	1	1	1	1	1	1	1	1	1	1	1	1	1	1	1	1	1	1	1	1	1	1	1	1	1	1	1	1	1	1
AX-123361311	4C	14056511	1	1	1	1	1	1	1	1	1	1	1	1	1	1	1	1	1	1	1	1	1	1	1	1	1	1	1	1	1	1	1	1	1	1	1	1	1	1	1	1	1	1	1	1	1	1	1
AX-123361318	4D	13307402	-1	-1	-1	-1	-1	-1	-1	-1	-1	-1	-1	-1	-1	-1	-1	-1	-1	-1	-1	-1	-1	-1	-1	-1	-1	-1	-1	-1	-1	-1	-1	-1	-1	-1	-1	-1	-1	-1	-1	-1	NA	-1	-1	-1	-1	-1	-1
AX-123361326	4C	12540501	-1	-1	-1	-1	-1	-1	-1	-1	-1	-1	-1	-1	-1	-1	-1	-1	-1	-1	-1	-1	-1	-1	-1	-1	-1	-1	-1	-1	-1	-1	-1	-1	-1	-1	-1	-1	-1	-1	-1	-1	-1	-1	-1	-1	-1	-1	-1
AX-123361330	4D	10808134	-1	-1	-1	-1	-1	-1	-1	-1	-1	-1	-1	-1	-1	-1	-1	-1	-1	-1	-1	-1	-1	-1	-1	-1	-1	-1	-1	-1	-1	-1	-1	-1	-1	-1	-1	-1	-1	-1	-1	-1	-1	-1	-1	-1	-1	-1	-1
AX-123361331	0	0	-1	-1	0	0	-1	-1	0	0	0	1	0	0	1	0	-1	-1	1	-1	0	1	0	0	-1	0	0	0	-1	0	1	0	-1	-1	NA	0	1	0	0	-1	0	0	-1	0	0	0	-1	1	0
AX-123361338	4A	14625466	1	1	1	0	0	1	1	1	0	0	-1	1	0	-1	-1	0	0	-1	0	1	0	0	0	0	0	-1	0	0	-1	-1	0	0	-1	0	0	0	-1	-1	0	1	NA	-1	-1	1	-1	0	0
AX-123361339	4D	13598433	1	1	1	1	1	1	1	1	1	1	1	1	1	1	1	1	1	1	1	1	1	1	1	1	1	1	1	1	1	1	1	1	1	1	1	1	1	1	1	1	0	1	1	1	1	1	1
AX-123361340	4D	13606052	-1	-1	-1	-1	-1	-1	-1	-1	-1	-1	-1	-1	-1	-1	-1	-1	-1	-1	-1	-1	-1	-1	-1	-1	-1	-1	-1	-1	-1	-1	-1	-1	-1	-1	-1	-1	-1	-1	-1	-1	0	-1	-1	-1	-1	-1	-1
AX-123361344	4A	14980059	1	1	1	1	1	1	1	1	1	1	1	1	1	1	1	1	1	1	1	1	1	1	1	1	1	1	1	1	1	1	1	1	1	1	1	1	1	1	1	1	NA	1	1	1	1	1	1
AX-123361351	4D	14051377	-1	-1	-1	-1	-1	-1	-1	-1	-1	-1	-1	-1	-1	-1	-1	-1	-1	-1	-1	-1	-1	-1	-1	-1	-1	-1	-1	-1	-1	-1	-1	-1	-1	-1	-1	-1	-1	-1	-1	-1	-1	-1	-1	-1	-1	-1	-1
AX-123361354	4B	19848114	1	1	1	1	1	1	1	1	1	1	1	1	1	1	1	1	1	1	1	1	1	1	1	1	1	1	1	1	1	1	1	1	1	1	1	1	1	1	1	1	1	1	1	1	1	1	1
AX-123361356	4D	797163	1	1	1	1	1	1	1	1	1	1	1	1	1	1	1	1	1	1	1	1	1	1	1	1	1	1	1	1	1	1	1	1	1	1	1	1	1	1	1	1	NA	1	1	1	1	1	1
AX-123361364	4A	15864145	1	1	1	1	1	1	1	1	1	1	1	1	1	1	1	1	1	1	1	1	1	1	1	1	1	1	1	1	1	1	1	1	1	1	1	1	1	1	1	1	1	1	1	1	1	1	1
AX-123361367	4A	15885839	-1	-1	-1	-1	-1	-1	-1	-1	-1	-1	-1	-1	-1	-1	-1	-1	-1	-1	-1	-1	-1	-1	-1	-1	-1	-1	-1	-1	-1	-1	-1	-1	-1	-1	-1	-1	-1	-1	-1	-1	-1	-1	-1	-1	-1	-1	-1
AX-123361375	4A	16307005	-1	-1	-1	-1	-1	-1	-1	-1	-1	-1	-1	-1	-1	-1	-1	-1	-1	-1	-1	-1	-1	-1	-1	-1	-1	-1	-1	-1	-1	-1	-1	-1	-1	-1	-1	-1	-1	-1	-1	-1	-1	-1	-1	-1	-1	-1	-1
AX-123361400	3A	22585618	0	0	1	1	-1	0	-1	-1	0	1	1	-1	-1	1	0	-1	1	-1	1	0	0	0	1	0	-1	0	0	0	-1	1	-1	0	0	-1	-1	0	1	0	0	1	-1	0	0	0	0	1	1
AX-123361404	4D	15737997	1	1	1	1	1	1	1	1	1	1	1	1	1	1	1	1	1	1	1	1	1	1	1	1	1	1	1	1	1	1	1	1	1	1	1	1	1	1	1	1	1	1	1	1	1	1	1
AX-123361415	4B	21323804	0	1	0	1	0	1	1	0	-1	-1	-1	0	1	1	1	1	-1	1	-1	-1	0	0	1	-1	1	0	1	0	-1	0	-1	1	0	0	0	0	0	0	1	0	1	1	0	0	1	-1	0
AX-123361431	6A	22606643	1	1	1	1	1	1	1	1	1	1	1	1	1	1	1	1	1	1	1	1	1	1	1	1	1	1	1	1	1	1	1	1	1	1	1	1	1	1	1	1	1	1	1	1	1	1	1
AX-123361444	6A	22208058	1	1	1	1	1	1	1	1	1	1	1	1	1	1	1	1	1	1	1	1	1	1	1	1	1	1	1	1	1	1	1	1	1	1	1	1	1	1	1	1	1	1	1	1	1	1	1
AX-123361453	1C	19800136	-1	-1	-1	-1	-1	-1	-1	-1	-1	-1	-1	-1	-1	-1	-1	-1	-1	-1	-1	-1	-1	-1	-1	NA	-1	-1	-1	-1	-1	-1	-1	-1	-1	-1	-1	-1	-1	-1	-1	-1	0	-1	-1	-1	-1	-1	-1
AX-123361455	0	0	0	0	0	0	0	1	1	1	0	0	-1	1	1	-1	-1	1	0	-1	0	1	1	1	0	-1	0	-1	0	0	-1	0	-1	0	-1	0	0	0	0	0	-1	1	-1	0	0	1	-1	0	0
AX-123361456	4B	24998158	0	NA	0	-1	0	-1	NA	-1	0	1	0	-1	-1	-1	0	1	0	0	1	1	0	0	1	1	0	-1	-1	0	1	1	1	0	0	-1	0	0	-1	0	-1	0	0	-1	0	1	-1	1	0
AX-123361463	0	0	1	1	1	1	1	1	1	1	1	1	1	1	1	1	1	1	1	1	1	1	1	1	1	1	1	1	1	1	1	1	1	1	1	1	1	1	1	1	1	1	1	1	1	1	1	1	1
AX-123361466	0	0	0	0	0	0	0	-1	-1	-1	0	0	1	-1	-1	1	1	0	0	1	0	-1	0	-1	0	1	0	1	0	0	1	-1	1	0	1	0	0	0	0	0	1	-1	0	0	0	-1	1	0	0
AX-123361467	0	0	0	0	0	0	0	1	1	1	0	0	-1	1	1	-1	-1	0	0	-1	0	1	0	1	0	0	0	-1	0	0	-1	1	-1	0	-1	0	0	0	0	0	-1	1	0	0	0	1	-1	0	0
AX-123361470	0	0	0	0	0	0	0	-1	-1	-1	0	0	1	-1	-1	1	1	0	0	1	0	-1	0	-1	0	1	0	1	0	0	1	-1	1	0	1	0	0	0	0	0	1	-1	NA	0	0	-1	1	0	0
AX-123361474	4D	19876161	1	1	1	1	1	1	1	1	1	1	1	1	1	1	1	1	1	1	1	1	1	1	1	1	1	1	1	1	1	1	1	1	1	1	1	1	1	1	1	1	0	1	1	1	1	1	1
AX-123361489	0	0	0	NA	0	0	0	-1	0	-1	-1	0	1	-1	-1	1	1	0	0	1	NA	-1	0	-1	0	0	0	1	0	0	1	-1	1	0	1	0	0	0	0	0	1	-1	1	0	0	-1	1	0	0
AX-123361523	4A	2514408	1	1	1	1	1	1	1	1	1	1	1	1	1	1	1	1	1	1	1	1	1	1	1	1	1	1	1	1	1	1	1	1	1	1	1	1	1	1	1	1	1	1	1	1	1	1	1
AX-123361526	4C	3119875	-1	-1	-1	-1	-1	-1	-1	-1	-1	-1	-1	-1	-1	-1	-1	-1	-1	-1	-1	-1	-1	-1	-1	-1	-1	-1	-1	-1	-1	-1	-1	-1	-1	-1	-1	-1	-1	-1	-1	-1	-1	-1	-1	-1	-1	-1	-1
AX-123361545	4B	7631283	1	1	1	1	1	1	1	1	1	1	1	1	1	1	1	1	1	1	1	1	1	1	1	1	1	1	1	1	1	1	1	1	1	1	1	1	1	1	1	1	1	1	1	1	1	1	1
AX-123361550	4A	5207320	1	1	1	0	0	1	1	0	0	-1	-1	1	0	-1	-1	0	0	-1	0	1	1	0	0	0	-1	-1	0	0	-1	-1	0	0	-1	0	0	0	-1	-1	0	0	-1	-1	-1	1	-1	0	1
AX-123361553	0	0	-1	-1	-1	-1	-1	-1	-1	-1	-1	-1	-1	-1	-1	-1	-1	-1	-1	-1	-1	-1	-1	-1	-1	-1	-1	-1	-1	-1	-1	-1	-1	-1	-1	-1	-1	-1	-1	-1	-1	-1	-1	-1	-1	-1	-1	-1	-1
AX-123361562	3A	11769875	1	1	1	1	1	1	1	1	1	1	1	1	1	1	1	1	1	1	1	1	1	1	1	NA	1	1	1	1	1	1	1	1	1	1	1	1	1	1	1	1	0	1	1	1	1	1	1
AX-123361566	0	0	NA	1	0	0	-1	NA	-1	1	0	0	-1	0	0	0	0	-1	0	-1	0	1	0	-1	-1	0	-1	0	NA	0	0	1	0	0	0	-1	0	NA	0	NA	0	0	1	0	0	0	0	-1	0
AX-123361568	4A	9285351	-1	-1	-1	-1	-1	-1	-1	-1	-1	-1	-1	-1	-1	-1	-1	-1	-1	-1	-1	NA	-1	-1	-1	-1	-1	-1	-1	-1	-1	-1	-1	-1	-1	-1	-1	-1	-1	-1	-1	-1	-1	-1	-1	-1	-1	-1	-1
AX-123361576	0	0	-1	0	-1	0	0	-1	-1	0	0	1	1	-1	0	1	1	0	0	0	0	-1	-1	0	0	NA	1	1	0	0	1	1	0	0	1	0	0	0	1	0	0	0	1	1	NA	-1	1	0	-1
AX-123361587	6B	28441117	1	1	1	1	1	1	1	1	1	1	1	1	1	1	1	1	1	1	1	1	1	1	1	1	1	1	1	1	1	1	1	1	1	1	1	1	1	1	1	1	1	1	1	1	1	1	1
AX-123361590	5C	8930033	1	0	0	0	1	0	1	0	-1	0	1	-1	0	-1	-1	0	0	1	0	-1	-1	0	1	1	0	-1	-1	0	0	1	0	0	0	1	1	0	1	-1	0	-1	0	1	-1	-1	0	-1	-1
AX-123361598	5A	8579351	-1	0	0	0	0	0	0	-1	0	0	-1	0	-1	-1	0	0	0	0	0	-1	1	1	-1	1	1	-1	-1	0	0	0	0	-1	0	0	0	-1	0	0	-1	-1	0	0	0	0	0	0	1
AX-123361621	5A	11814746	1	0	0	0	0	0	0	0	1	0	1	0	1	1	1	0	NA	0	0	0	-1	0	1	-1	-1	1	1	-1	0	0	0	1	0	0	0	0	1	0	1	1	1	0	0	0	0	0	0
AX-123361623	5A	11778092	1	0	0	0	0	0	0	0	1	0	1	0	1	1	1	0	1	0	0	0	-1	0	1	-1	-1	1	1	-1	0	0	0	1	0	0	0	0	1	0	1	1	NA	0	0	0	0	0	0
AX-123361625	5B	12724483	-1	-1	-1	-1	-1	-1	-1	-1	-1	-1	-1	-1	-1	-1	-1	-1	-1	-1	-1	-1	-1	-1	-1	-1	-1	-1	-1	-1	-1	-1	-1	-1	-1	-1	-1	-1	-1	-1	-1	-1	-1	-1	-1	-1	-1	-1	-1
AX-123361631	5C	11952779	1	0	-1	0	1	0	1	0	0	0	1	-1	0	-1	-1	0	-1	1	0	-1	-1	0	1	1	0	-1	-1	0	0	0	0	0	0	1	1	0	0	-1	0	-1	NA	1	-1	-1	1	-1	-1
AX-123361632	5C	11952693	1	1	0	1	1	1	1	1	1	1	1	0	1	0	0	1	0	1	1	0	0	1	1	1	1	0	0	1	1	1	1	1	1	1	1	1	1	0	1	0	1	1	0	0	1	0	0
AX-123361636	5A	11417914	1	1	1	1	1	1	1	1	1	1	1	1	1	1	1	1	1	1	1	1	1	1	1	1	1	1	1	1	1	1	1	1	1	1	1	1	1	1	1	1	1	1	1	1	1	1	1
AX-123361641	0	0	1	1	1	1	1	1	1	1	1	1	1	1	1	1	1	1	1	1	1	1	1	1	1	1	1	1	1	1	1	1	1	1	1	1	1	1	1	1	1	1	1	1	1	1	1	1	1
AX-123361644	0	0	1	1	1	1	1	1	1	1	1	1	1	1	1	1	1	1	1	1	1	1	1	1	1	1	1	1	1	1	1	1	1	1	1	1	1	1	1	1	1	1	1	1	1	1	1	1	1
AX-123361666	5A	14351448	-1	0	0	0	0	1	0	1	-1	0	-1	0	-1	-1	-1	0	0	0	0	0	1	0	-1	1	1	-1	-1	1	0	0	0	-1	0	0	0	0	-1	0	-1	0	-1	0	0	0	0	0	0
AX-123361685	3A	9971843	0	-1	0	1	-1	0	0	0	0	0	1	-1	-1	1	0	-1	0	0	1	-1	-1	0	0	0	-1	0	0	1	-1	1	-1	1	0	-1	0	0	1	-1	0	1	-1	1	0	0	0	0	1
AX-123361701	5D	19878261	0	1	0	-1	-1	1	-1	-1	0	-1	0	0	-1	0	1	0	0	-1	-1	-1	-1	-1	0	0	0	0	1	0	0	0	1	0	-1	-1	1	0	0	0	0	0	1	0	1	-1	0	0	0
AX-123361703	5A	13845649	1	0	0	0	0	-1	0	-1	1	0	1	0	1	1	1	0	0	1	0	0	-1	0	1	-1	-1	1	1	-1	0	0	0	1	0	0	0	0	1	0	1	0	1	0	0	0	0	0	0
AX-123361711	5A	13582812	-1	1	0	0	0	1	0	0	-1	0	-1	0	-1	-1	-1	0	0	0	0	0	1	0	-1	1	1	-1	-1	1	0	0	0	-1	0	0	0	0	-1	0	-1	0	0	0	0	0	0	0	0
AX-123361719	5A	13490583	-1	0	0	0	0	1	0	0	-1	0	-1	0	-1	-1	-1	0	0	0	0	0	1	0	-1	1	1	-1	-1	1	0	0	0	-1	0	0	0	0	-1	0	-1	0	-1	0	0	0	0	0	0
AX-123361726	5B	14654648	0	1	0	-1	0	0	0	1	1	1	0	0	0	0	1	0	-1	0	1	0	0	-1	0	0	1	0	0	0	0	0	0	0	1	0	0	1	0	-1	1	-1	NA	1	-1	1	0	0	0
AX-123361729	5A	13316529	1	0	0	0	0	-1	0	0	1	0	1	0	1	1	1	0	1	0	0	0	-1	0	1	-1	-1	1	1	-1	0	0	0	1	0	0	0	0	1	0	1	1	1	0	0	0	0	0	0
AX-123361730	5A	13313479	1	0	0	0	0	-1	0	0	1	0	1	0	1	1	1	0	NA	0	0	0	-1	0	1	-1	-1	1	1	-1	0	0	0	1	0	0	0	0	1	0	1	1	NA	0	0	0	0	0	0
AX-123361731	5B	14562877	0	1	0	-1	0	0	0	1	1	1	0	0	0	0	1	0	-1	0	1	0	0	-1	0	0	1	0	0	0	0	0	0	0	1	0	0	1	0	-1	1	-1	0	1	-1	1	0	0	0
AX-123361738	5A	13088240	-1	0	0	0	0	1	0	0	-1	0	-1	0	-1	-1	-1	0	-1	0	NA	0	1	0	-1	1	1	-1	-1	1	0	0	0	-1	0	0	0	0	-1	0	-1	-1	-1	0	0	0	0	0	0
AX-123361739	5A	13047046	-1	0	0	0	0	1	0	0	-1	0	-1	0	-1	-1	-1	0	0	0	0	0	1	0	-1	1	1	-1	-1	1	0	0	0	-1	0	0	0	0	-1	0	-1	-1	-1	0	0	0	1	0	0
AX-123361742	5A	12921430	1	0	0	0	0	-1	0	0	1	0	1	0	1	1	1	0	1	0	0	0	-1	0	1	-1	-1	1	1	-1	0	0	0	1	0	0	0	0	1	0	1	1	0	0	0	0	0	0	0
AX-123361746	5A	12848556	-1	0	0	0	0	1	0	0	-1	0	-1	0	-1	-1	-1	0	0	0	0	0	1	0	-1	1	1	-1	-1	1	0	0	0	-1	0	0	0	0	-1	0	-1	-1	-1	0	0	0	0	0	0
AX-123361749	5A	12694182	-1	NA	0	0	0	1	0	0	-1	0	-1	0	-1	-1	-1	0	-1	0	0	0	1	0	-1	1	1	-1	-1	1	0	0	0	-1	0	0	0	0	-1	0	-1	-1	-1	0	0	0	0	0	0
AX-123361757	5A	12564188	-1	0	0	0	0	1	0	0	-1	0	-1	0	-1	-1	-1	0	-1	0	0	0	0	0	-1	0	NA	-1	-1	0	0	0	0	-1	0	0	0	0	-1	0	-1	-1	-1	0	0	0	0	0	0
AX-123361763	5C	20699564	0	-1	1	-1	-1	0	-1	0	0	0	-1	1	0	1	1	-1	1	0	0	1	-1	0	-1	NA	0	1	1	-1	0	0	-1	0	0	-1	-1	-1	0	1	-1	1	1	-1	0	1	-1	1	1
AX-123361773	5A	14561005	-1	0	0	0	0	1	0	1	-1	0	-1	0	-1	-1	-1	0	0	0	0	0	1	0	-1	1	1	-1	-1	1	0	0	0	-1	0	0	0	0	-1	0	-1	0	-1	0	0	0	0	0	0
AX-123361777	5B	19324947	0	-1	0	0	0	0	0	-1	-1	-1	0	0	0	0	-1	0	1	0	-1	0	0	1	0	NA	-1	0	0	0	-1	0	0	0	-1	0	0	-1	0	1	-1	1	NA	-1	1	-1	-1	0	0
AX-123361780	5D	16995348	1	1	1	1	1	1	1	1	1	1	1	1	1	1	1	1	1	1	1	1	1	1	1	1	1	1	1	1	1	1	1	1	1	1	1	1	1	1	1	1	1	1	1	1	1	1	1
AX-123361781	5D	16982987	0	1	0	-1	-1	1	-1	-1	0	-1	0	0	-1	0	1	0	0	-1	-1	-1	-1	-1	0	0	0	0	1	0	0	0	1	0	-1	-1	1	0	0	0	0	0	NA	0	1	-1	0	0	0
AX-123361792	5D	15713517	1	1	1	1	1	1	1	1	1	1	1	1	1	1	1	1	1	1	1	1	1	1	1	NA	1	1	1	1	1	1	1	1	1	1	1	1	1	1	1	1	1	1	1	1	1	1	1
AX-123361795	5D	15495126	-1	-1	-1	-1	-1	-1	-1	-1	-1	-1	-1	-1	-1	-1	-1	-1	-1	-1	-1	-1	-1	-1	-1	-1	-1	-1	-1	-1	-1	-1	-1	-1	-1	-1	-1	-1	-1	-1	-1	-1	-1	-1	-1	-1	-1	-1	-1
AX-123361797	5A	17984124	-1	-1	-1	-1	-1	-1	-1	-1	-1	-1	-1	-1	-1	-1	-1	-1	-1	-1	-1	-1	-1	-1	-1	-1	-1	-1	-1	-1	-1	-1	-1	-1	-1	-1	-1	-1	-1	-1	-1	-1	-1	-1	-1	-1	-1	-1	-1
AX-123361799	5C	18597513	0	-1	1	-1	-1	0	-1	0	0	0	-1	1	0	1	1	-1	NA	0	0	1	-1	0	-1	-1	0	1	1	-1	0	0	0	0	0	-1	-1	-1	0	1	-1	1	1	-1	0	1	-1	1	1
AX-123361803	5C	19097819	-1	-1	-1	-1	-1	-1	-1	-1	-1	-1	-1	-1	-1	-1	-1	-1	-1	-1	-1	-1	-1	-1	-1	-1	-1	-1	-1	-1	-1	-1	-1	-1	-1	-1	-1	-1	-1	-1	-1	-1	-1	-1	-1	-1	-1	-1	-1
AX-123361805	5D	18713292	1	1	1	1	1	1	1	1	1	1	1	1	1	1	1	1	1	1	1	1	1	1	1	1	1	1	1	1	1	1	1	1	1	1	1	1	1	1	1	1	1	1	1	1	1	1	1
AX-123361809	0	0	1	1	1	1	1	1	1	1	1	1	1	1	1	1	1	1	1	1	1	1	1	1	1	1	1	1	1	1	1	1	1	1	1	1	1	1	1	1	1	1	NA	1	1	1	1	1	1
AX-123361815	1B	2537846	1	-1	1	-1	-1	1	-1	1	-1	-1	-1	-1	-1	-1	-1	-1	-1	-1	-1	-1	-1	1	-1	1	-1	1	-1	1	-1	1	-1	-1	-1	-1	-1	-1	-1	-1	1	-1	-1	1	-1	1	-1	-1	-1
AX-123361818	1B	2611103	1	1	1	1	1	1	1	1	1	1	1	1	1	1	1	1	1	1	1	1	1	1	1	1	1	1	1	1	1	1	1	1	1	1	1	1	1	1	1	1	0	1	1	1	1	1	1
AX-123361820	0	0	1	1	1	1	1	1	1	1	1	1	1	1	1	1	1	1	1	1	1	1	1	1	1	1	1	1	1	1	1	1	1	1	1	1	1	1	1	1	1	1	1	1	1	1	1	1	1
AX-123361821	1A	2955177	-1	-1	-1	-1	-1	-1	-1	-1	-1	-1	-1	-1	-1	-1	-1	-1	-1	-1	-1	-1	-1	-1	-1	-1	-1	-1	-1	-1	-1	-1	-1	-1	-1	-1	-1	-1	-1	-1	-1	-1	-1	-1	-1	-1	-1	-1	-1
AX-123361828	5B	22027132	0	1	0	0	0	0	0	1	1	0	0	0	0	0	1	0	-1	0	1	0	0	-1	0	NA	1	0	0	-1	1	0	0	0	1	0	0	1	0	-1	1	-1	0	1	-1	1	1	0	0
AX-123361831	5B	2051595	1	1	1	1	1	1	1	1	1	1	1	1	1	1	1	1	1	1	1	1	1	1	1	1	1	1	1	1	1	1	1	1	1	1	1	1	1	1	1	1	1	1	1	1	1	1	1
AX-123361836	5D	1961887	0	1	0	-1	0	0	-1	-1	0	1	-1	1	0	-1	-1	1	0	0	0	NA	1	0	1	NA	0	-1	0	0	1	0	-1	0	0	0	0	0	-1	-1	-1	0	1	0	0	-1	1	0	0
AX-123361846	5C	21925998	1	1	1	1	1	1	1	1	1	1	1	1	1	1	1	1	1	1	1	1	1	1	1	1	1	1	1	1	1	1	1	1	1	1	1	1	1	1	1	1	1	1	1	1	1	1	1
AX-123361851	5B	22993355	0	-1	0	0	0	0	0	-1	-1	0	0	0	0	0	-1	0	1	0	-1	0	0	1	0	0	-1	0	0	1	-1	0	0	0	-1	0	0	-1	0	NA	-1	NA	NA	-1	NA	-1	0	0	0
AX-123361852	0	0	1	NA	0	0	0	NA	0	-1	1	0	1	0	1	1	1	0	0	0	0	0	-1	0	1	-1	-1	0	1	-1	0	0	NA	1	0	0	0	0	1	0	1	0	0	-1	1	0	0	0	0
AX-123361865	5B	2107607	-1	-1	-1	-1	-1	-1	-1	-1	-1	-1	-1	-1	-1	-1	-1	-1	-1	-1	-1	-1	-1	-1	-1	-1	-1	-1	-1	-1	-1	-1	-1	-1	-1	-1	-1	-1	-1	-1	-1	-1	-1	-1	-1	-1	-1	-1	-1
AX-123361870	5D	2086464	1	1	1	1	1	1	1	1	1	1	1	1	1	1	1	1	1	1	1	1	1	1	1	1	1	1	1	1	1	1	1	1	1	1	1	1	1	1	1	1	1	1	1	1	1	1	1
AX-123361874	0	0	0	1	-1	1	1	0	1	0	1	0	1	-1	0	-1	-1	1	-1	0	0	-1	1	0	1	1	0	-1	-1	1	0	0	1	0	0	1	1	1	0	-1	1	-1	0	1	0	0	1	-1	0
AX-123361875	5A	24020504	-1	-1	-1	-1	-1	-1	-1	-1	-1	-1	-1	-1	-1	-1	-1	-1	-1	-1	-1	-1	-1	-1	-1	-1	-1	-1	-1	-1	-1	-1	-1	-1	-1	-1	-1	-1	-1	-1	-1	-1	-1	-1	-1	-1	-1	-1	-1
AX-123361878	0	0	0	1	0	-1	-1	1	-1	-1	0	-1	0	1	-1	0	0	0	0	-1	NA	0	NA	-1	0	0	0	0	1	0	0	0	0	0	0	-1	1	0	0	0	0	0	1	0	0	-1	0	0	0
AX-123361879	5A	23833878	-1	0	0	0	0	1	0	1	-1	1	-1	0	-1	-1	-1	0	0	0	0	0	1	0	-1	1	1	1	-1	1	0	0	1	-1	0	0	0	0	-1	-1	-1	0	-1	1	-1	0	0	0	-1
AX-123361886	5A	23213146	-1	-1	-1	-1	-1	-1	-1	-1	-1	-1	-1	-1	-1	-1	-1	-1	-1	-1	-1	-1	-1	-1	-1	-1	-1	-1	-1	-1	-1	-1	-1	-1	-1	-1	-1	-1	-1	-1	-1	-1	0	-1	-1	-1	-1	-1	-1
AX-123361887	5A	23196336	-1	0	0	0	0	1	0	1	-1	0	-1	0	-1	-1	-1	0	0	0	0	0	1	0	-1	1	1	0	-1	1	0	0	1	-1	0	0	0	0	-1	-1	-1	0	-1	1	-1	0	0	0	-1
AX-123361888	5D	22783534	0	-1	0	1	1	-1	1	1	0	1	0	-1	1	0	0	0	0	1	0	0	1	1	0	0	0	0	-1	0	0	0	0	0	0	1	-1	0	0	0	0	0	-1	0	0	1	0	0	0
AX-123361890	5A	23071620	-1	-1	-1	-1	-1	-1	-1	-1	-1	-1	-1	-1	-1	-1	-1	-1	-1	-1	-1	-1	-1	-1	-1	-1	-1	-1	-1	-1	-1	-1	-1	-1	-1	-1	-1	-1	-1	-1	-1	-1	0	-1	-1	-1	-1	-1	-1
AX-123361902	4D	4573252	1	1	1	1	1	1	1	1	1	1	1	1	1	1	1	1	1	1	1	1	1	1	1	1	1	1	1	1	1	1	1	1	1	1	1	1	1	1	1	1	1	1	1	1	1	1	1
AX-123361904	4B	6617761	1	1	1	1	1	1	1	1	1	1	1	1	1	1	1	1	1	1	1	1	1	1	1	1	1	1	1	1	1	1	1	1	1	1	1	1	1	1	1	1	1	1	1	1	1	1	1
AX-123361911	5D	25758832	0	1	0	-1	-1	1	-1	-1	1	-1	0	1	-1	0	0	0	NA	-1	0	0	-1	-1	0	0	0	0	1	0	0	0	0	0	0	-1	1	0	0	0	0	0	1	0	0	-1	0	0	0
AX-123361917	5B	2287394	1	1	1	1	1	1	1	1	1	1	1	1	1	1	1	1	1	1	1	1	1	1	1	1	1	1	1	1	1	1	1	1	1	1	1	1	1	1	1	1	0	1	1	1	1	1	1
AX-123361930	5A	25132799	1	0	0	0	0	-1	0	-1	1	-1	1	0	1	1	1	0	0	0	0	0	-1	0	1	-1	-1	-1	1	0	0	0	-1	1	0	0	0	0	1	1	1	0	1	-1	1	0	0	0	1
AX-123361942	5D	24479161	1	1	1	1	1	1	1	1	1	1	1	1	1	1	1	1	1	1	1	1	1	1	1	1	1	1	1	1	1	1	1	1	1	1	1	1	1	1	1	1	1	1	1	1	1	1	1
AX-123361951	5A	12381534	-1	0	0	0	0	1	0	0	-1	0	-1	0	-1	-1	-1	0	-1	0	0	0	1	0	-1	1	1	-1	-1	1	0	0	0	-1	0	0	0	0	-1	0	-1	-1	-1	0	0	0	0	0	0
AX-123361952	5A	12383487	1	0	0	0	0	-1	0	0	1	0	1	0	1	1	1	0	NA	0	0	0	-1	0	1	-1	-1	1	1	-1	0	0	0	1	0	0	0	0	1	0	1	1	1	0	0	0	0	0	0
AX-123361955	5A	12453664	1	0	0	0	0	-1	0	0	1	0	1	0	1	1	1	0	1	0	0	0	-1	0	1	-1	-1	1	1	-1	0	0	0	1	0	0	0	0	1	0	1	1	NA	0	0	0	0	0	0
AX-123361964	5A	13872693	-1	0	0	0	0	1	0	1	-1	0	-1	0	-1	-1	-1	0	0	-1	0	0	1	0	-1	1	1	-1	-1	1	0	0	0	-1	0	0	0	0	-1	0	-1	0	NA	0	0	0	0	0	0
AX-123361966	5C	2718109	1	0	1	-1	0	0	0	-1	-1	1	1	NA	0	-1	0	0	0	1	0	-1	NA	1	-1	0	0	-1	-1	0	0	0	0	-1	0	0	1	0	1	-1	0	0	0	0	1	-1	-1	-1	-1
AX-123361969	5B	189490	1	1	1	1	1	1	1	1	1	1	1	1	1	1	1	1	1	1	1	1	1	1	1	1	1	1	1	1	1	1	1	1	1	1	1	1	1	1	1	1	0	1	1	1	1	1	1
AX-123361978	0	0	-1	-1	-1	-1	-1	-1	-1	-1	-1	-1	-1	-1	-1	-1	-1	-1	-1	-1	-1	-1	-1	-1	-1	-1	-1	-1	-1	-1	-1	-1	-1	-1	-1	-1	-1	-1	-1	-1	-1	-1	0	-1	-1	-1	-1	-1	-1
AX-123361979	5C	3205089	-1	-1	-1	-1	-1	-1	-1	-1	-1	-1	-1	-1	-1	-1	-1	-1	-1	-1	-1	-1	-1	-1	-1	-1	NA	-1	-1	-1	-1	-1	-1	-1	-1	-1	-1	-1	-1	-1	-1	-1	-1	-1	-1	-1	-1	-1	-1
AX-123361991	5D	4728421	1	1	1	1	1	1	1	1	1	1	1	1	1	1	1	1	1	1	1	1	1	1	1	1	1	1	1	1	1	1	1	1	1	1	1	1	1	1	1	1	1	1	1	1	1	1	1
AX-123361992	5C	4591918	1	0	0	-1	0	0	1	-1	-1	1	1	-1	0	-1	0	0	0	1	0	-1	-1	1	-1	NA	0	-1	-1	0	-1	0	0	0	0	0	1	0	1	-1	0	-1	0	1	-1	-1	-1	-1	-1
AX-123362015	0	0	1	0	0	NA	0	0	0	-1	NA	1	1	-1	0	NA	0	0	0	1	0	-1	NA	1	-1	NA	0	NA	-1	0	0	0	0	0	0	0	1	0	1	NA	0	NA	1	0	0	-1	-1	-1	NA
AX-123362021	5B	4013923	-1	-1	-1	-1	-1	-1	-1	-1	-1	-1	-1	-1	-1	-1	-1	-1	-1	-1	-1	-1	-1	-1	-1	-1	-1	-1	-1	-1	-1	-1	-1	-1	-1	-1	-1	-1	-1	-1	-1	-1	-1	-1	-1	-1	-1	-1	-1
AX-123362029	5A	5080014	1	1	1	1	1	1	1	1	1	1	1	1	1	1	1	1	1	1	1	1	1	1	1	1	1	1	1	1	1	1	1	1	1	1	1	1	1	1	1	1	1	1	1	1	1	1	1
AX-123362039	0	0	-1	-1	-1	-1	-1	-1	-1	-1	-1	-1	-1	-1	-1	-1	-1	-1	-1	-1	-1	-1	-1	-1	-1	-1	-1	-1	-1	-1	-1	-1	-1	-1	-1	-1	-1	-1	-1	-1	-1	-1	-1	-1	-1	-1	-1	-1	-1
AX-123362040	0	0	-1	-1	-1	-1	-1	-1	-1	-1	-1	-1	-1	-1	-1	-1	-1	-1	-1	-1	-1	-1	-1	-1	-1	-1	-1	-1	-1	-1	-1	-1	-1	-1	-1	-1	-1	-1	-1	-1	-1	-1	-1	-1	-1	-1	-1	-1	-1
AX-123362047	5C	5383236	1	0	0	-1	1	0	NA	-1	-1	1	1	-1	0	-1	0	0	0	1	0	-1	-1	1	-1	1	0	-1	-1	0	-1	0	0	0	1	0	1	0	NA	-1	0	-1	1	1	-1	-1	-1	-1	-1
AX-123362053	5C	26210687	0	1	-1	1	1	0	1	0	1	0	1	-1	0	-1	-1	1	-1	0	0	-1	1	-1	1	1	0	-1	-1	1	0	0	1	0	0	1	1	1	0	-1	1	-1	0	1	0	0	1	-1	0
AX-123362059	5C	5553808	NA	0	0	0	-1	0	-1	1	1	-1	-1	1	0	1	0	0	0	-1	0	1	1	-1	1	NA	NA	1	1	0	0	0	0	0	-1	0	-1	0	-1	1	0	1	NA	-1	1	1	1	1	1
AX-123362061	5A	5874223	1	-1	0	0	0	0	0	1	0	0	1	0	1	1	0	0	0	0	0	1	-1	-1	1	-1	0	1	0	0	0	0	0	1	0	0	-1	1	0	0	0	1	0	0	0	0	1	0	-1
AX-123362063	5C	5666076	1	0	0	0	1	0	1	-1	-1	1	1	-1	0	-1	0	0	0	1	0	-1	-1	1	-1	1	0	-1	-1	0	0	0	0	0	1	0	1	0	1	-1	0	-1	1	1	-1	-1	-1	-1	-1
AX-123362075	5A	6153431	-1	NA	0	0	0	0	0	-1	0	0	-1	0	-1	-1	0	0	0	0	0	-1	1	1	-1	1	0	-1	-1	0	0	0	0	-1	0	0	1	-1	0	0	0	-1	0	0	0	0	-1	0	1
AX-123362094	5C	7483274	-1	-1	-1	-1	-1	-1	-1	-1	-1	-1	-1	-1	-1	-1	-1	-1	-1	-1	-1	-1	-1	-1	-1	-1	-1	-1	-1	-1	-1	-1	-1	-1	-1	-1	-1	-1	-1	-1	-1	-1	-1	-1	-1	-1	-1	-1	-1
AX-123362098	0	0	1	1	1	1	1	1	1	1	1	1	1	1	1	1	1	1	1	1	1	1	1	1	1	1	1	1	1	1	1	1	1	1	1	1	1	1	1	1	1	1	1	1	1	1	1	1	1
AX-123362101	5B	7622484	0	0	0	1	0	0	0	-1	-1	-1	0	0	0	1	-1	0	1	0	-1	0	-1	1	0	0	-1	0	0	0	0	0	0	0	-1	-1	0	-1	0	1	-1	1	NA	-1	0	-1	0	0	0
AX-123362107	5C	7071048	-1	0	0	0	-1	0	-1	1	1	-1	-1	1	0	1	1	0	0	-1	0	1	1	0	1	-1	0	1	1	0	0	0	0	0	-1	-1	-1	0	-1	1	0	1	NA	-1	1	1	0	1	1
AX-123362135	5C	10396663	-1	0	0	0	-1	0	-1	0	1	0	-1	1	0	1	1	0	1	-1	0	1	1	0	-1	NA	0	1	1	0	0	-1	0	0	0	-1	-1	0	0	1	0	1	NA	-1	1	1	0	1	1
AX-123362139	5A	9908563	-1	-1	-1	-1	-1	-1	-1	-1	-1	-1	-1	-1	-1	-1	-1	-1	-1	-1	-1	-1	-1	-1	-1	-1	-1	-1	-1	-1	-1	-1	-1	-1	-1	-1	-1	-1	-1	-1	-1	-1	-1	-1	-1	-1	-1	-1	-1
AX-123362147	5C	9468349	1	0	0	0	1	0	1	0	-1	0	1	-1	0	-1	-1	0	0	1	0	-1	-1	0	1	1	0	-1	-1	0	0	1	0	0	0	1	1	0	1	-1	0	-1	-1	1	-1	-1	0	-1	-1
AX-123362149	5B	10159525	1	1	1	1	1	1	1	1	1	1	1	1	1	1	1	1	1	1	1	1	1	1	1	1	1	1	1	1	1	1	1	1	1	1	1	1	1	1	1	1	1	1	1	1	1	1	1
AX-123362151	5C	9270332	-1	NA	0	0	-1	0	-1	0	1	0	-1	1	0	1	1	0	0	-1	0	1	1	0	-1	-1	0	1	1	0	0	-1	0	0	0	NA	-1	0	-1	1	0	1	-1	-1	1	1	0	1	1
AX-123362153	5C	9230765	-1	0	0	0	NA	0	-1	0	1	0	-1	1	0	1	1	0	0	-1	0	1	1	0	-1	-1	0	1	1	0	0	-1	0	0	0	-1	-1	0	-1	1	0	1	0	-1	1	1	0	1	1
AX-123362164	6A	793770	-1	0	0	-1	0	0	0	0	0	0	0	0	0	0	0	0	1	0	0	0	1	0	1	0	-1	-1	-1	-1	0	1	1	0	-1	-1	0	0	0	1	0	0	1	0	-1	0	0	-1	1
AX-123362165	6A	791810	-1	0	0	-1	0	0	0	0	0	0	0	0	0	0	0	0	1	0	0	0	1	0	1	0	-1	-1	-1	-1	0	1	1	0	-1	-1	0	0	0	1	0	0	1	0	-1	0	0	-1	1
AX-123362186	6A	15906378	-1	-1	-1	-1	-1	-1	-1	-1	-1	-1	-1	-1	-1	-1	-1	-1	-1	-1	-1	-1	-1	-1	-1	-1	-1	-1	-1	-1	-1	-1	-1	-1	-1	-1	-1	-1	-1	-1	-1	-1	-1	-1	-1	-1	-1	-1	-1
AX-123362209	0	0	-1	0	1	0	1	0	-1	-1	0	1	0	0	0	1	-1	0	-1	0	0	-1	1	-1	0	NA	0	1	0	0	-1	1	0	0	1	0	1	1	-1	0	-1	0	NA	1	0	-1	0	0	0
AX-123362215	6A	594547	1	0	0	1	0	0	0	0	0	0	0	0	0	0	0	0	-1	0	0	0	-1	0	-1	0	1	1	1	1	0	-1	-1	0	1	1	0	0	0	-1	0	0	-1	0	1	0	0	1	-1
AX-123362217	0	0	-1	-1	-1	-1	-1	-1	-1	-1	-1	-1	-1	-1	-1	-1	-1	-1	-1	-1	-1	-1	-1	-1	-1	-1	-1	-1	-1	-1	-1	-1	-1	-1	-1	-1	-1	-1	-1	-1	-1	-1	NA	-1	-1	-1	-1	-1	-1
AX-123362235	6A	10369606	-1	-1	-1	-1	-1	-1	-1	-1	-1	-1	-1	-1	-1	-1	-1	-1	-1	-1	-1	-1	-1	-1	-1	-1	-1	-1	-1	-1	-1	-1	-1	-1	-1	-1	-1	-1	-1	-1	-1	-1	NA	-1	-1	-1	-1	-1	-1
AX-123362239	6C	482103	-1	-1	-1	-1	-1	-1	-1	-1	-1	-1	-1	-1	-1	-1	-1	-1	-1	-1	-1	-1	-1	-1	-1	-1	-1	-1	-1	-1	-1	-1	-1	-1	-1	-1	-1	-1	-1	-1	-1	-1	-1	-1	-1	-1	-1	-1	-1
AX-123362243	6A	10994507	0	1	0	0	0	0	0	0	1	-1	1	0	0	-1	0	0	-1	0	NA	-1	0	1	0	1	-1	0	1	1	1	0	0	0	1	1	0	-1	0	0	0	0	1	0	1	0	1	0	0
AX-123362249	6B	11496994	1	1	1	1	1	1	1	1	1	1	1	1	1	1	1	1	1	1	1	1	1	1	1	1	1	1	1	1	1	1	1	1	1	1	1	1	1	1	1	1	1	1	1	1	1	1	1
AX-123362257	6A	11495312	0	-1	0	0	0	0	0	0	-1	1	-1	0	1	1	0	-1	1	0	0	1	0	-1	0	-1	1	0	-1	-1	-1	0	0	0	-1	-1	0	1	0	0	0	0	-1	0	-1	0	-1	0	0
AX-123362269	2A	22332697	1	1	0	0	-1	-1	-1	0	1	0	0	-1	-1	-1	0	1	1	0	0	-1	-1	-1	-1	0	0	0	0	1	0	-1	1	-1	0	0	0	0	0	0	0	0	0	0	1	0	-1	-1	-1
AX-123362315	6B	16211088	1	1	1	1	1	1	1	1	1	1	1	1	1	1	1	1	1	1	1	1	1	1	1	1	1	1	1	1	1	1	1	1	1	1	1	1	1	1	1	1	1	1	1	1	1	1	1
AX-123362346	6A	13192018	0	1	0	0	0	-1	0	0	1	-1	1	1	0	-1	0	1	-1	0	0	-1	0	1	0	1	-1	0	1	1	1	0	0	0	1	1	0	-1	0	0	0	0	1	0	1	0	1	0	0
AX-123362347	6A	13172607	0	1	0	0	0	-1	0	0	1	-1	1	1	0	-1	0	1	-1	0	0	-1	0	1	0	1	-1	0	1	1	1	0	0	0	1	1	0	-1	0	0	0	0	1	0	1	0	1	0	0
AX-123362354	6A	12659356	0	1	0	0	0	0	0	0	1	-1	1	1	0	-1	0	1	-1	0	0	-1	0	1	0	1	-1	0	1	1	1	0	0	0	1	1	0	-1	0	0	0	0	1	0	1	0	1	0	0
AX-123362376	6A	14114979	0	1	0	0	0	-1	0	0	1	-1	1	1	0	-1	0	1	-1	0	0	-1	0	1	0	1	-1	1	1	1	1	0	0	0	1	0	0	-1	0	0	0	0	1	0	1	0	1	0	0
AX-123362379	6A	14118272	0	-1	0	0	0	1	0	0	-1	1	-1	-1	0	1	0	-1	1	0	0	1	0	-1	0	-1	1	-1	-1	-1	-1	0	0	0	-1	0	0	1	0	0	0	0	-1	0	-1	0	-1	0	0
AX-123362399	0	0	0	1	0	-1	0	0	NA	0	NA	0	0	0	1	-1	-1	1	-1	0	NA	0	0	0	-1	0	0	-1	1	0	0	0	NA	0	1	1	0	0	NA	0	NA	-1	0	0	-1	1	1	1	0
AX-123362422	6A	17885710	0	1	0	0	0	-1	0	0	1	-1	1	1	0	-1	0	0	-1	0	0	-1	0	1	0	1	-1	1	1	1	1	0	0	0	1	0	0	-1	0	0	0	0	1	0	1	0	1	0	0
AX-123362431	6A	3226882	1	1	0	1	1	0	0	-1	0	0	0	0	0	0	0	0	-1	0	NA	-1	-1	0	-1	1	1	0	1	1	0	-1	-1	0	1	1	0	0	1	-1	0	0	0	0	1	0	0	1	-1
AX-123362432	6A	18391373	1	1	1	1	1	1	1	1	1	1	1	1	1	1	1	1	1	1	1	1	1	1	1	1	1	1	1	1	1	1	1	1	1	1	1	1	1	1	1	1	1	1	1	1	1	1	1
AX-123362433	6B	20059870	1	1	1	1	0	-1	0	0	0	0	0	-1	0	1	-1	-1	-1	0	0	-1	-1	0	-1	0	0	0	0	0	0	0	1	0	1	1	0	0	0	-1	1	0	-1	0	0	0	0	-1	0
AX-123362452	6A	19353848	-1	-1	-1	-1	-1	-1	-1	-1	-1	-1	-1	-1	-1	-1	-1	-1	-1	-1	-1	-1	-1	-1	-1	-1	-1	-1	-1	-1	-1	-1	-1	-1	-1	-1	-1	-1	-1	-1	-1	-1	NA	-1	-1	-1	-1	-1	-1
AX-123362465	6A	19916740	-1	-1	-1	-1	-1	-1	-1	-1	-1	-1	-1	-1	-1	-1	-1	-1	-1	-1	-1	-1	-1	-1	-1	-1	-1	-1	-1	-1	-1	-1	-1	-1	-1	-1	-1	-1	-1	-1	-1	-1	-1	-1	-1	-1	-1	-1	-1
AX-123362474	6C	2972840	1	1	1	1	1	1	1	1	1	1	1	1	1	1	1	1	1	1	1	1	1	1	1	1	1	1	1	1	1	1	1	1	1	1	1	1	1	1	1	1	NA	1	1	1	1	1	1
AX-123362499	6B	23816687	-1	-1	0	-1	0	1	0	0	0	0	0	1	0	0	1	1	1	1	0	1	1	0	0	0	0	1	0	0	0	1	-1	1	-1	-1	0	0	0	1	-1	0	1	0	0	0	0	1	0
AX-123362523	6A	23082724	-1	-1	-1	-1	-1	-1	-1	-1	-1	-1	-1	-1	-1	-1	-1	-1	-1	-1	-1	-1	-1	-1	-1	-1	-1	-1	-1	-1	-1	-1	-1	-1	-1	-1	-1	-1	-1	-1	-1	-1	-1	-1	-1	-1	-1	-1	-1
AX-123362538	0	0	-1	-1	-1	-1	-1	-1	-1	-1	-1	-1	-1	-1	-1	-1	-1	-1	-1	-1	-1	-1	-1	-1	-1	-1	-1	-1	-1	-1	-1	-1	-1	-1	-1	-1	-1	-1	-1	-1	-1	-1	-1	-1	-1	-1	-1	-1	-1
AX-123362544	6C	24409125	1	1	1	1	1	1	1	1	1	1	1	1	1	1	1	1	1	1	1	1	1	1	1	1	1	1	1	1	1	1	1	1	1	1	1	1	1	1	1	1	1	1	1	1	1	1	1
AX-123362548	6A	23770590	-1	-1	-1	-1	-1	-1	-1	-1	-1	-1	-1	-1	-1	-1	-1	-1	-1	-1	-1	-1	-1	-1	-1	-1	-1	-1	-1	-1	-1	-1	-1	-1	-1	-1	-1	-1	-1	-1	-1	-1	-1	-1	-1	-1	-1	-1	-1
AX-123362552	6A	23951259	-1	-1	-1	-1	-1	-1	-1	-1	-1	-1	-1	-1	-1	-1	-1	-1	-1	-1	-1	-1	-1	-1	-1	-1	-1	-1	-1	-1	-1	-1	-1	-1	-1	-1	-1	-1	-1	-1	-1	-1	-1	-1	-1	-1	-1	-1	-1
AX-123362563	6B	26446282	1	1	1	1	1	1	1	1	1	1	1	1	1	1	1	1	1	1	1	1	1	1	1	1	1	1	1	1	1	1	1	1	1	1	1	1	1	1	1	1	0	1	1	1	1	1	1
AX-123362564	6A	24434819	1	1	1	1	1	1	1	1	1	1	1	1	1	1	1	1	1	1	1	1	1	1	1	1	1	1	1	1	1	1	1	1	1	1	1	1	1	1	1	1	1	1	1	1	1	1	1
AX-123362586	6A	2698179	-1	-1	-1	-1	-1	-1	-1	-1	-1	-1	-1	-1	-1	-1	-1	-1	-1	-1	-1	-1	-1	-1	-1	-1	-1	-1	-1	-1	-1	-1	-1	-1	-1	-1	-1	-1	-1	-1	-1	-1	NA	-1	-1	-1	-1	-1	-1
AX-123362598	6C	25868288	1	1	1	1	1	1	1	1	1	1	1	1	1	1	1	1	1	1	1	1	1	1	1	1	1	1	1	1	1	1	1	1	1	1	1	1	1	1	1	1	1	1	1	1	1	1	1
AX-123362608	6C	26123119	1	1	1	1	1	1	1	1	1	1	1	1	1	1	1	1	1	1	1	1	1	1	1	1	1	1	1	1	1	1	1	1	1	1	1	1	1	1	1	1	1	1	1	1	1	1	1
AX-123362611	6D	24992165	1	1	1	1	1	1	1	1	1	1	1	1	1	1	1	1	1	1	1	1	1	1	1	1	1	1	1	1	1	1	1	1	1	1	1	1	1	1	1	1	1	1	1	1	1	1	1
AX-123362617	0	0	-1	-1	-1	-1	-1	-1	-1	-1	-1	-1	-1	-1	-1	-1	-1	-1	-1	-1	-1	-1	-1	-1	-1	-1	-1	-1	-1	-1	-1	-1	-1	-1	-1	-1	-1	-1	-1	-1	-1	-1	-1	-1	-1	-1	-1	-1	-1
AX-123362621	6B	27510906	1	1	1	1	1	1	1	1	1	1	1	1	1	1	1	1	1	1	1	1	1	1	1	1	1	1	1	1	1	1	1	1	1	1	1	1	1	1	1	1	1	1	1	1	1	1	1
AX-123362644	6C	27671657	1	1	1	1	1	1	1	1	1	1	1	1	1	1	1	1	1	1	1	1	1	1	1	1	1	1	1	1	1	1	1	1	1	1	1	1	1	1	1	1	1	1	1	1	1	1	1
AX-123362648	6D	26369153	1	-1	1	1	-1	1	-1	0	0	1	0	0	-1	0	0	0	0	0	0	1	0	0	1	0	0	-1	-1	0	1	1	0	0	0	-1	0	0	-1	1	0	1	1	-1	0	-1	-1	-1	0
AX-123362657	6D	27278424	1	1	1	1	1	1	1	1	1	1	1	1	1	1	1	1	1	1	1	1	1	1	1	1	1	1	1	1	1	1	1	1	1	1	1	1	1	1	1	1	NA	1	1	1	1	1	1
AX-123362666	6B	31399493	1	1	-1	0	0	-1	0	0	0	0	1	-1	-1	-1	NA	0	0	-1	0	0	-1	0	0	NA	1	0	0	0	0	-1	1	0	-1	0	1	0	0	0	0	0	0	-1	1	-1	1	0	-1
AX-123362682	6D	29344894	1	1	1	1	1	1	1	1	1	1	1	1	1	1	1	1	1	1	1	1	1	1	1	1	1	1	1	1	1	1	1	1	1	1	1	1	1	1	1	1	1	1	1	1	1	1	1
AX-123362685	0	0	1	1	1	1	1	1	1	1	1	1	1	1	1	1	1	1	1	1	1	1	1	1	1	1	1	1	1	1	1	1	1	1	1	1	1	1	1	1	1	1	1	1	1	1	1	1	1
AX-123362687	6D	29616285	-1	-1	-1	-1	-1	-1	-1	-1	-1	-1	-1	-1	-1	-1	-1	-1	-1	-1	-1	-1	-1	-1	-1	-1	-1	-1	-1	-1	-1	-1	-1	-1	-1	-1	-1	-1	-1	-1	-1	-1	-1	-1	-1	-1	-1	-1	-1
AX-123362697	6B	32233233	1	1	1	1	1	1	1	1	1	1	1	1	1	1	1	1	1	1	1	1	1	1	1	1	1	1	1	1	1	1	1	1	1	1	1	1	1	1	1	1	1	1	1	1	1	1	1
AX-123362701	0	0	1	1	1	1	1	1	1	1	1	1	1	1	1	1	1	1	1	1	1	1	1	1	1	NA	1	1	1	1	1	1	1	1	1	1	1	1	1	1	1	1	1	1	1	1	1	1	1
AX-123362703	6B	32426415	-1	-1	-1	-1	-1	-1	-1	-1	-1	-1	-1	-1	-1	-1	-1	-1	-1	-1	-1	-1	-1	-1	-1	-1	-1	-1	-1	-1	-1	-1	-1	-1	-1	-1	-1	-1	-1	-1	-1	-1	-1	-1	-1	-1	-1	-1	-1
AX-123362708	0	0	1	1	1	1	1	1	1	1	1	1	1	1	1	1	1	1	1	1	1	1	1	1	1	1	1	1	1	1	1	1	1	1	1	1	1	1	1	1	1	1	1	1	1	1	1	1	1
AX-123362710	6C	2315894	1	1	1	1	1	1	1	1	1	1	1	1	1	1	1	1	1	1	1	1	1	1	1	1	1	1	1	1	1	1	1	1	1	1	1	1	1	1	1	1	1	1	1	1	1	1	1
AX-123362711	6C	31639070	-1	-1	-1	-1	-1	-1	-1	-1	-1	-1	-1	-1	-1	-1	-1	-1	-1	-1	-1	-1	-1	-1	-1	-1	-1	-1	-1	-1	-1	-1	-1	-1	-1	-1	-1	-1	-1	-1	-1	-1	NA	-1	-1	-1	-1	-1	-1
AX-123362721	6A	31262105	-1	-1	-1	-1	-1	-1	-1	-1	-1	-1	-1	-1	-1	-1	-1	-1	-1	-1	-1	-1	-1	-1	-1	-1	-1	-1	-1	-1	-1	-1	-1	-1	-1	-1	-1	-1	-1	-1	-1	-1	NA	-1	-1	-1	-1	-1	-1
AX-123362724	0	0	-1	-1	-1	-1	-1	-1	-1	-1	-1	-1	-1	-1	-1	-1	-1	-1	-1	-1	-1	-1	-1	-1	-1	-1	-1	-1	-1	-1	-1	-1	-1	-1	-1	-1	-1	-1	-1	-1	-1	-1	-1	-1	-1	-1	-1	-1	-1
AX-123362725	6B	33280078	1	1	-1	0	0	-1	0	0	0	0	1	-1	-1	-1	-1	0	0	-1	0	0	-1	0	0	1	1	0	0	0	1	-1	1	0	-1	0	1	0	0	0	0	0	NA	-1	1	-1	1	0	-1
AX-123362731	0	0	1	1	1	1	1	1	1	1	1	1	1	1	1	1	1	1	1	1	1	1	1	1	1	1	1	1	1	1	1	1	1	1	1	1	1	1	1	1	1	1	0	1	1	1	1	1	1
AX-123362744	6D	27910842	1	1	1	1	1	1	1	1	1	1	1	1	1	1	1	1	1	1	1	1	1	1	1	1	1	1	1	1	1	1	1	1	1	1	1	1	1	1	1	1	1	1	1	1	1	1	1
AX-123362763	1A	8649789	1	1	1	1	1	1	1	1	1	1	1	1	1	1	1	1	1	1	1	1	1	1	1	1	1	1	1	1	1	1	1	1	1	1	1	1	1	1	1	1	NA	1	1	1	1	1	1
AX-123362775	1A	8022833	1	1	1	1	1	1	1	1	1	1	1	1	1	1	1	1	1	1	1	1	1	1	1	1	1	1	1	1	1	1	1	1	1	1	1	1	1	1	1	1	1	1	1	1	1	1	1
AX-123362783	6D	28506735	1	1	1	1	1	1	1	1	1	1	1	1	1	1	1	1	1	1	1	1	1	1	1	1	1	1	1	1	1	1	1	1	1	1	1	1	1	1	1	1	1	1	1	1	1	1	1
AX-123362791	6D	31455512	-1	0	-1	-1	1	-1	1	0	0	-1	0	NA	0	0	0	0	NA	1	NA	-1	0	0	0	1	0	1	NA	0	0	-1	0	1	0	NA	0	-1	0	-1	0	-1	1	0	0	1	1	1	0
AX-123362802	0	0	-1	-1	-1	-1	-1	-1	-1	-1	-1	-1	-1	-1	-1	-1	-1	-1	-1	-1	-1	-1	-1	-1	-1	-1	-1	-1	-1	-1	-1	-1	-1	-1	-1	-1	-1	-1	-1	-1	-1	-1	-1	-1	-1	-1	-1	-1	-1
AX-123362812	6B	34513591	1	1	-1	0	0	-1	0	0	0	0	0	-1	-1	-1	-1	0	0	-1	0	0	-1	0	0	1	1	0	1	0	1	-1	1	0	-1	0	1	0	0	0	1	0	0	0	1	-1	1	0	-1
AX-123362814	6A	32829290	-1	-1	-1	-1	-1	-1	-1	-1	-1	-1	-1	-1	-1	-1	-1	-1	-1	-1	-1	-1	-1	-1	-1	-1	-1	-1	-1	-1	-1	-1	-1	-1	-1	-1	-1	-1	-1	-1	-1	-1	NA	-1	-1	-1	-1	-1	-1
AX-123362816	6D	31892896	-1	-1	-1	-1	-1	-1	-1	-1	-1	-1	-1	-1	-1	-1	-1	-1	-1	-1	-1	-1	-1	-1	-1	-1	-1	-1	-1	-1	-1	-1	-1	-1	-1	-1	-1	-1	-1	-1	-1	-1	-1	-1	-1	-1	-1	-1	-1
AX-123362819	6C	33696961	-1	-1	-1	-1	-1	-1	-1	-1	-1	-1	-1	-1	-1	-1	-1	-1	-1	-1	-1	-1	-1	-1	-1	-1	-1	-1	-1	-1	-1	-1	-1	-1	-1	-1	-1	-1	-1	-1	-1	-1	-1	-1	-1	-1	-1	-1	-1
AX-123362831	0	0	1	1	1	1	1	1	1	1	1	1	1	1	1	1	1	1	1	1	1	1	1	1	1	1	1	1	1	1	1	1	1	1	1	1	1	1	1	1	1	1	1	1	1	1	1	1	1
AX-123362836	6B	1169072	-1	-1	-1	1	0	0	-1	-1	0	1	0	1	0	0	0	1	0	-1	0	1	1	1	1	0	0	0	-1	-1	1	-1	-1	0	0	1	0	-1	1	0	0	-1	1	0	-1	0	0	0	1
AX-123362851	6A	7257609	1	1	0	0	1	0	0	-1	1	0	1	0	0	0	0	0	-1	0	0	-1	0	0	-1	1	0	0	1	1	1	0	0	0	1	1	0	-1	0	0	0	0	0	0	1	0	0	0	-1
AX-123362871	6A	6418587	1	1	0	0	1	0	0	-1	1	0	1	0	0	0	0	0	-1	0	0	-1	0	0	-1	1	0	0	1	1	1	0	0	0	1	1	0	-1	0	0	0	0	0	0	1	0	0	0	-1
AX-123362878	6A	6225860	-1	-1	-1	-1	-1	-1	-1	-1	-1	-1	-1	-1	-1	-1	-1	-1	-1	-1	-1	-1	-1	-1	-1	-1	-1	-1	-1	-1	-1	-1	-1	-1	-1	-1	-1	-1	-1	-1	-1	-1	NA	-1	-1	-1	-1	-1	-1
AX-123362880	6A	6040915	-1	-1	0	0	-1	0	0	1	-1	0	-1	0	0	0	0	0	1	0	0	1	0	0	1	-1	0	0	-1	-1	-1	0	0	0	NA	-1	0	1	0	0	0	0	0	0	-1	0	0	0	1
AX-123362883	6C	5884150	-1	-1	-1	-1	-1	-1	-1	-1	-1	-1	-1	-1	-1	-1	-1	-1	-1	-1	-1	-1	-1	-1	-1	-1	-1	-1	-1	-1	-1	-1	-1	-1	-1	-1	-1	-1	-1	-1	-1	-1	-1	-1	-1	-1	-1	-1	-1
AX-123362884	6A	5923420	1	1	1	1	1	1	1	1	1	1	1	1	1	1	1	1	1	1	1	1	1	1	1	1	1	1	1	1	1	1	1	1	1	1	1	1	1	1	1	1	1	1	1	1	1	1	1
AX-123362894	6C	5688991	0	1	1	0	-1	0	-1	1	-1	0	0	-1	-1	-1	1	-1	0	0	0	0	1	0	0	NA	0	1	0	0	-1	-1	0	0	1	-1	-1	0	-1	0	-1	0	-1	NA	-1	0	0	1	0
AX-123362916	6C	4604016	1	1	1	1	1	1	1	1	1	1	1	1	1	1	1	1	1	1	1	1	1	1	1	1	1	1	1	1	1	1	1	1	1	1	1	1	1	1	1	1	0	1	1	1	1	1	1
AX-123362920	6A	4464491	-1	-1	-1	-1	-1	-1	-1	-1	-1	-1	-1	-1	-1	-1	-1	-1	-1	-1	-1	-1	-1	-1	-1	-1	-1	-1	-1	-1	-1	-1	-1	-1	-1	-1	-1	-1	-1	-1	-1	-1	-1	-1	-1	-1	-1	-1	-1
AX-123362922	0	0	1	1	1	1	1	1	1	1	1	1	1	1	1	1	1	1	1	1	1	1	1	1	1	1	1	1	1	1	1	1	1	1	1	1	1	1	1	1	1	1	1	1	1	1	1	1	1
AX-123362938	6D	8445955	1	1	1	1	1	1	1	1	1	1	1	1	1	1	1	1	1	1	1	1	1	1	1	1	1	1	1	1	1	1	1	1	1	1	1	1	1	1	1	1	1	1	1	1	1	1	1
AX-123362950	6A	906536	1	0	0	1	0	0	0	0	0	0	0	0	0	0	0	0	NA	0	0	0	-1	0	-1	0	1	1	1	1	0	-1	-1	0	1	1	0	0	0	-1	0	0	-1	0	1	0	0	1	-1
AX-123362951	6A	9573337	1	1	1	1	1	1	1	1	1	1	1	1	1	1	1	1	1	1	1	1	1	1	1	1	1	1	1	1	1	1	1	1	1	1	1	1	1	1	1	1	NA	1	1	1	1	1	1
AX-123362963	6A	10521386	1	1	1	1	1	1	1	1	1	1	1	1	1	1	1	1	1	1	1	1	1	1	1	1	1	1	1	1	1	1	1	1	1	1	1	1	1	1	1	1	1	1	1	1	1	1	1
AX-123362965	6B	10104038	-1	-1	-1	-1	-1	-1	-1	-1	-1	-1	-1	-1	-1	-1	-1	-1	-1	-1	-1	-1	-1	-1	-1	-1	-1	-1	-1	-1	-1	-1	-1	-1	-1	-1	-1	-1	-1	-1	-1	-1	NA	-1	-1	-1	-1	-1	-1
AX-123362968	6B	9955132	-1	-1	-1	-1	-1	-1	-1	-1	-1	-1	-1	-1	-1	-1	-1	-1	-1	-1	-1	-1	-1	-1	-1	-1	-1	-1	-1	-1	-1	-1	-1	-1	-1	-1	-1	-1	-1	-1	-1	-1	-1	-1	-1	-1	-1	-1	-1
AX-123362977	7A	13831653	1	-1	0	0	0	-1	0	0	-1	0	-1	0	0	0	1	0	-1	0	0	-1	0	0	0	1	-1	1	-1	-1	1	-1	1	0	0	0	0	-1	-1	0	0	-1	0	-1	1	1	0	1	0
AX-123362996	0	0	1	1	1	1	1	1	1	1	1	1	1	1	1	1	1	1	1	1	1	1	1	1	1	1	1	1	1	1	1	1	1	1	1	1	1	1	1	1	1	1	1	1	1	1	1	1	1
AX-123363001	7A	8400427	1	1	1	1	1	1	1	1	1	1	1	1	1	1	1	1	1	1	1	1	1	1	1	1	1	1	1	1	1	1	1	1	1	1	1	1	1	1	1	1	1	1	1	1	1	1	1
AX-123363003	7D	9122390	1	1	1	1	1	1	1	1	1	1	1	1	1	1	1	1	1	1	1	1	1	1	1	1	1	1	1	1	1	1	1	1	1	1	1	1	1	1	1	1	1	1	1	1	1	1	1
AX-123363004	7B	9451612	1	1	1	1	1	1	1	1	1	1	1	1	1	1	1	1	1	1	1	1	1	1	1	1	1	1	1	1	1	1	1	1	1	1	1	1	1	1	1	1	NA	1	1	1	1	1	1
AX-123363005	7C	8888773	-1	0	1	0	1	0	-1	-1	0	1	0	0	0	0	-1	1	-1	1	0	-1	1	-1	0	-1	0	1	0	0	-1	1	0	0	1	0	1	1	-1	0	0	0	0	1	0	-1	0	-1	0
AX-123363009	7C	8668708	-1	0	1	0	1	0	-1	-1	0	1	0	0	0	0	-1	1	-1	1	0	-1	1	-1	0	-1	0	1	0	0	-1	1	0	0	1	0	1	1	-1	0	0	0	0	1	0	-1	0	-1	0
AX-123363029	7B	5982190	-1	-1	-1	-1	-1	-1	-1	-1	-1	-1	-1	-1	-1	-1	-1	-1	-1	-1	-1	-1	-1	-1	-1	-1	-1	-1	-1	-1	-1	-1	-1	-1	-1	-1	-1	-1	-1	-1	-1	-1	NA	-1	-1	-1	-1	-1	-1
AX-123363034	7A	4317952	-1	-1	-1	-1	-1	-1	-1	-1	-1	-1	-1	-1	-1	-1	-1	-1	-1	-1	-1	-1	-1	-1	-1	-1	-1	-1	-1	-1	-1	-1	-1	-1	-1	-1	-1	-1	-1	-1	-1	-1	-1	-1	-1	-1	-1	-1	-1
AX-123363060	7B	15709703	-1	-1	-1	-1	-1	-1	-1	-1	-1	-1	-1	-1	-1	-1	-1	-1	-1	-1	-1	-1	-1	-1	-1	-1	-1	-1	-1	-1	-1	-1	-1	-1	-1	-1	-1	-1	-1	-1	-1	-1	0	-1	-1	-1	-1	-1	-1
AX-123363065	7A	14393904	1	-1	0	0	0	-1	0	0	-1	0	-1	0	0	0	1	0	-1	0	0	-1	0	0	0	1	0	1	-1	-1	1	-1	1	0	0	0	0	-1	-1	0	0	-1	0	-1	1	1	0	1	0
AX-123363068	7D	14261751	0	0	1	1	0	0	1	0	1	0	0	0	0	-1	0	0	-1	1	0	0	0	0	0	0	0	0	-1	1	-1	1	0	1	1	1	0	1	-1	-1	0	1	NA	0	1	-1	0	0	1
AX-123363087	0	0	0	0	NA	-1	0	0	NA	0	NA	0	0	0	1	1	0	0	1	-1	0	0	0	0	0	0	0	0	1	-1	1	-1	0	0	-1	-1	0	-1	1	1	0	-1	NA	0	-1	1	-1	0	0
AX-123363094	7A	15536112	1	1	1	1	1	1	1	1	1	1	1	1	1	1	1	1	1	1	1	1	1	1	1	1	1	1	1	1	1	1	1	1	1	1	1	1	1	1	1	1	1	1	1	1	1	1	1
AX-123363096	7A	15539118	-1	-1	-1	-1	-1	-1	-1	-1	-1	-1	-1	-1	-1	-1	-1	-1	-1	-1	-1	-1	-1	-1	-1	-1	-1	-1	-1	-1	-1	-1	-1	-1	-1	-1	-1	-1	-1	-1	-1	-1	-1	-1	-1	-1	-1	-1	-1
AX-123363099	7A	15617344	1	1	1	1	1	1	1	1	1	1	1	1	1	1	1	1	1	1	1	1	1	1	1	1	1	1	1	1	1	1	1	1	1	1	1	1	1	1	1	1	1	1	1	1	1	1	1
AX-123363112	0	0	1	1	1	1	1	1	1	1	1	1	1	1	1	1	1	1	1	1	1	1	1	1	1	NA	1	1	1	1	1	1	1	1	1	1	1	1	1	1	1	1	1	1	1	1	NA	1	1
AX-123363119	7C	17136150	-1	-1	-1	-1	-1	-1	-1	-1	-1	-1	-1	-1	-1	-1	-1	-1	-1	-1	-1	-1	-1	-1	-1	-1	-1	-1	-1	-1	-1	-1	-1	-1	-1	-1	-1	-1	-1	-1	-1	-1	0	-1	-1	-1	-1	-1	-1
AX-123363126	7D	14066189	0	0	1	1	0	0	1	0	1	0	0	0	0	-1	0	0	-1	1	0	0	0	0	0	0	0	0	-1	1	-1	1	0	1	1	1	0	1	-1	-1	0	1	0	0	1	-1	1	0	1
AX-123363127	7B	17063707	1	1	1	1	1	1	1	1	1	1	1	1	1	1	1	1	1	1	1	1	1	1	1	1	1	1	1	1	1	1	1	1	1	1	1	1	1	1	1	1	1	1	1	1	1	1	1
AX-123363147	7C	14232554	1	-1	-1	0	-1	0	0	1	0	-1	0	0	0	0	1	-1	1	-1	0	1	-1	1	0	0	0	-1	-1	0	1	-1	-1	1	-1	0	0	-1	-1	0	0	0	0	0	-1	1	0	1	0
AX-123363150	7A	17595859	-1	-1	-1	-1	-1	-1	-1	-1	-1	-1	-1	-1	-1	-1	-1	-1	-1	-1	-1	-1	-1	-1	-1	-1	-1	-1	-1	-1	-1	-1	-1	-1	-1	-1	-1	-1	-1	-1	-1	-1	-1	-1	-1	-1	-1	-1	-1
AX-123363154	0	0	-1	-1	-1	-1	-1	-1	-1	-1	-1	-1	-1	-1	-1	-1	-1	-1	-1	-1	-1	-1	-1	-1	-1	-1	-1	-1	-1	-1	-1	-1	-1	-1	-1	-1	-1	-1	-1	-1	-1	-1	-1	-1	-1	-1	-1	-1	-1
AX-123363170	7B	22852912	-1	-1	-1	-1	-1	-1	-1	-1	-1	-1	-1	-1	-1	-1	-1	-1	-1	-1	-1	-1	-1	-1	-1	-1	-1	-1	-1	-1	-1	-1	-1	-1	-1	-1	-1	-1	-1	-1	-1	-1	0	-1	-1	-1	-1	-1	-1
AX-123363171	7D	22184096	1	1	0	0	1	NA	0	0	1	0	0	0	0	0	NA	NA	NA	1	NA	0	NA	0	0	NA	0	-1	0	1	-1	0	0	-1	0	1	0	0	-1	NA	0	0	NA	0	1	0	1	1	0
AX-123363173	7D	22174919	1	1	0	0	1	1	0	0	1	0	0	0	0	0	1	1	-1	1	0	0	0	0	0	0	0	-1	0	1	-1	0	0	-1	0	1	0	0	-1	1	0	0	-1	0	1	0	0	1	0
AX-123363174	7B	22829892	1	1	1	1	1	1	1	1	1	1	1	1	1	1	1	1	1	1	1	1	1	1	1	1	1	1	1	1	1	1	1	1	1	1	1	1	1	1	1	1	1	1	1	1	1	1	1
AX-123363175	7D	22090336	1	1	0	0	1	1	0	0	1	0	0	0	0	0	1	1	-1	1	0	0	0	0	0	0	0	-1	0	1	-1	0	0	-1	0	1	0	0	-1	1	0	0	0	0	1	0	0	1	0
AX-123363188	7B	22248477	-1	-1	-1	-1	-1	-1	-1	-1	-1	-1	-1	-1	-1	-1	-1	-1	-1	-1	-1	-1	-1	-1	-1	-1	-1	-1	-1	-1	-1	-1	-1	-1	-1	-1	-1	-1	-1	-1	-1	-1	0	-1	-1	-1	-1	-1	-1
AX-123363199	7A	21062053	1	-1	-1	1	0	0	0	0	-1	0	1	0	1	1	1	0	0	0	0	-1	-1	-1	0	1	0	1	-1	0	0	-1	1	1	0	0	0	0	0	0	0	0	1	1	1	1	-1	0	0
AX-123363203	7C	21592909	1	1	1	1	1	1	1	1	1	1	1	NA	1	1	1	1	1	1	1	1	1	1	1	1	1	1	1	1	1	1	1	1	1	1	1	1	1	1	1	1	1	1	1	1	1	1	1
AX-123363216	0	0	1	1	1	1	1	1	1	1	1	1	1	1	1	1	1	1	1	1	1	1	1	1	1	1	1	1	1	1	1	1	1	1	1	1	1	1	1	1	1	1	NA	1	1	1	1	1	1
AX-123363220	7A	12713520	1	1	1	1	1	1	1	1	1	1	1	1	1	1	1	1	1	1	1	1	1	1	1	1	1	1	1	1	1	1	1	1	1	1	1	1	1	1	1	1	1	1	1	1	1	1	1
AX-123363242	7A	12644376	-1	-1	-1	-1	-1	-1	-1	-1	-1	-1	-1	-1	-1	-1	-1	-1	-1	-1	-1	-1	-1	-1	-1	-1	-1	-1	-1	-1	-1	-1	-1	-1	-1	-1	-1	-1	-1	-1	-1	-1	-1	-1	-1	-1	-1	-1	-1
AX-123363254	7A	19413498	-1	-1	-1	-1	-1	-1	-1	-1	-1	-1	-1	-1	-1	-1	-1	-1	-1	-1	-1	-1	-1	-1	-1	-1	-1	-1	-1	-1	-1	-1	-1	-1	-1	-1	-1	-1	-1	-1	-1	-1	-1	-1	-1	-1	-1	-1	-1
AX-123363256	7D	19855510	1	1	0	0	1	1	0	0	1	0	0	0	0	0	0	1	-1	1	0	0	0	0	0	0	0	-1	-1	1	-1	0	0	-1	0	1	0	1	-1	0	0	0	0	0	1	0	1	1	0
AX-123363263	7A	11982959	1	1	1	1	1	1	1	1	1	1	1	1	1	1	1	1	1	1	1	1	1	1	1	1	1	1	1	1	1	1	1	1	1	1	1	1	1	1	1	1	1	1	1	1	1	1	1
AX-123363272	7A	11288243	-1	1	0	0	0	1	0	0	1	0	1	0	0	0	0	0	1	0	0	1	0	0	0	-1	1	-1	1	1	-1	1	-1	0	0	0	0	1	1	0	0	1	0	1	-1	-1	0	-1	0
AX-123363274	7C	12155724	-1	1	1	0	1	0	-1	-1	0	1	0	0	0	0	-1	1	-1	1	0	-1	1	-1	0	NA	NA	1	0	0	-1	1	0	-1	1	0	1	1	-1	0	0	1	1	1	1	-1	0	-1	0
AX-123363282	7D	11462573	0	0	1	1	0	0	1	0	1	0	0	0	0	-1	0	0	-1	1	0	0	0	0	0	0	0	0	0	1	-1	0	0	1	1	0	0	1	-1	-1	0	1	-1	0	1	-1	0	0	1
AX-123363287	7A	10367907	-1	1	0	0	0	1	0	0	1	0	1	0	0	0	0	0	1	0	0	1	0	0	0	-1	1	-1	1	1	-1	1	-1	0	0	0	0	1	1	0	0	1	0	1	-1	-1	0	-1	0
AX-123363294	7C	10830726	1	-1	-1	0	-1	0	1	1	0	-1	0	0	0	0	1	-1	1	-1	0	1	-1	1	0	1	0	-1	0	0	1	-1	0	0	-1	0	-1	-1	1	0	0	-1	NA	-1	-1	1	0	1	0
AX-123363296	3A	8578633	0	1	0	-1	1	0	0	0	0	0	-1	1	1	-1	0	1	0	0	-1	1	1	0	0	0	1	0	0	-1	1	-1	1	-1	0	1	0	0	-1	1	0	-1	0	-1	0	0	0	0	-1
AX-123363298	7A	45814	-1	-1	-1	-1	-1	-1	-1	-1	-1	-1	-1	-1	-1	-1	-1	-1	-1	-1	-1	-1	-1	-1	-1	-1	-1	-1	-1	-1	-1	-1	-1	-1	-1	-1	-1	-1	-1	-1	-1	-1	0	-1	-1	-1	-1	-1	-1
AX-123363299	7A	52725	1	1	1	1	1	1	1	1	1	1	1	1	1	1	1	1	1	1	1	1	1	1	1	1	1	1	1	1	1	1	1	1	1	1	1	1	1	1	1	1	NA	1	1	1	1	1	1
AX-123363331	7B	3848196	-1	-1	-1	-1	-1	-1	-1	-1	-1	-1	-1	-1	-1	-1	-1	-1	-1	-1	-1	-1	-1	-1	-1	-1	-1	-1	-1	-1	-1	-1	-1	-1	-1	-1	-1	-1	-1	-1	-1	-1	-1	-1	-1	-1	-1	-1	-1
AX-123363335	7A	2680620	1	1	1	1	1	1	1	1	1	1	1	1	1	1	1	1	1	1	1	1	1	1	1	1	1	1	1	1	1	1	1	1	1	1	1	1	1	1	1	1	1	1	1	1	1	1	1
AX-123363341	7A	2566481	-1	-1	-1	-1	-1	-1	-1	-1	-1	-1	-1	-1	-1	-1	-1	-1	-1	-1	-1	-1	-1	-1	-1	-1	-1	-1	-1	-1	-1	-1	-1	-1	-1	-1	-1	-1	-1	-1	-1	-1	0	-1	-1	-1	-1	-1	-1
AX-123363367	7C	1049998	-1	0	1	0	1	0	-1	-1	0	1	0	0	0	1	-1	0	-1	0	NA	-1	1	-1	0	-1	0	1	0	0	-1	1	0	0	0	0	1	1	-1	0	-1	0	-1	1	0	-1	-1	0	0
AX-123363382	7D	1876317	0	0	1	1	0	-1	1	0	0	0	0	0	0	-1	0	-1	0	1	0	-1	-1	-1	NA	NA	0	1	0	NA	-1	0	0	1	1	0	0	0	-1	-1	0	1	NA	-1	0	-1	1	-1	1
AX-123363395	7B	15462342	1	1	1	1	1	1	1	1	1	1	1	1	1	1	1	1	1	1	1	1	1	1	1	1	1	1	1	1	1	1	1	1	1	1	1	1	1	1	1	1	1	1	1	1	1	1	1
AX-123363402	7B	7120394	1	1	1	1	1	1	1	1	1	1	1	1	1	1	1	1	1	1	1	1	1	1	1	1	1	1	1	1	1	1	1	1	1	1	1	1	1	1	1	1	1	1	1	1	1	1	1
AX-123363404	7C	6286834	1	0	-1	0	-1	0	1	NA	0	-1	0	0	0	0	1	-1	1	-1	0	NA	-1	1	0	1	0	-1	0	0	NA	-1	0	0	-1	0	-1	-1	1	0	1	0	NA	-1	0	1	0	1	0
AX-123363405	0	0	1	0	-1	0	-1	0	1	1	0	-1	0	0	0	0	1	-1	1	-1	0	0	-1	1	0	1	0	-1	0	0	1	-1	0	0	-1	0	-1	-1	1	0	1	0	0	-1	0	1	0	1	0
AX-123363418	7A	13921158	1	-1	0	NA	0	-1	0	0	-1	0	-1	0	0	0	1	0	NA	0	0	-1	0	0	0	1	-1	1	-1	-1	1	-1	1	0	0	0	0	-1	-1	0	0	-1	0	-1	1	1	0	1	0
AX-123363419	7B	7559505	-1	-1	-1	-1	-1	-1	-1	-1	-1	-1	-1	-1	-1	-1	-1	-1	-1	-1	-1	-1	-1	-1	-1	-1	-1	-1	-1	-1	-1	-1	-1	-1	-1	-1	-1	-1	-1	-1	-1	-1	-1	-1	-1	-1	-1	-1	-1
AX-123363433	7A	13887502	1	-1	0	0	0	-1	0	0	-1	0	-1	0	0	0	1	0	-1	0	0	-1	0	0	0	1	-1	1	-1	-1	1	-1	1	0	0	0	0	-1	-1	0	0	-1	NA	-1	1	1	0	1	0
AX-123363435	7B	7737990	1	1	1	1	1	1	1	1	1	1	1	1	1	1	1	1	1	1	1	1	1	1	1	1	1	1	1	1	1	1	1	1	1	1	1	1	1	1	1	1	0	1	1	1	1	1	1
AX-123363441	1B	15272188	-1	0	0	0	1	0	0	1	-1	0	-1	0	-1	1	0	0	NA	1	-1	0	1	1	1	-1	0	1	1	0	-1	1	1	0	0	-1	-1	0	0	0	1	0	NA	0	-1	-1	0	-1	0
AX-123363444	1D	17624461	-1	0	1	1	-1	-1	1	0	-1	0	-1	0	1	1	0	0	1	0	1	-1	1	0	0	0	1	0	-1	0	0	1	-1	0	0	1	0	0	1	0	1	-1	0	0	0	-1	0	1	1
AX-123363446	1C	21154776	-1	-1	-1	-1	-1	-1	-1	-1	-1	-1	-1	-1	-1	-1	-1	-1	-1	-1	-1	-1	-1	-1	-1	-1	-1	-1	-1	-1	-1	-1	-1	-1	-1	-1	-1	-1	-1	-1	-1	-1	NA	-1	-1	-1	-1	-1	-1
AX-123363451	1C	15534699	0	-1	0	-1	0	0	0	-1	0	-1	1	1	1	1	1	0	0	0	0	0	-1	-1	0	0	0	0	0	-1	0	-1	1	1	0	0	1	-1	0	1	0	1	0	0	1	0	0	-1	1
AX-123363452	1B	14383914	1	0	0	0	-1	0	0	-1	1	0	1	0	1	-1	0	0	0	-1	1	0	-1	-1	-1	1	0	-1	-1	0	1	-1	-1	0	0	1	1	0	0	0	-1	0	1	0	1	1	0	1	0
AX-123363453	0	0	-1	-1	-1	-1	-1	-1	-1	-1	-1	-1	-1	-1	-1	-1	-1	-1	-1	-1	-1	-1	-1	-1	-1	-1	-1	-1	-1	-1	-1	-1	-1	-1	-1	-1	-1	-1	-1	-1	-1	-1	-1	-1	-1	-1	-1	-1	-1
AX-123363455	1B	12277799	1	1	0	0	-1	0	0	-1	1	0	1	0	1	0	0	0	0	-1	1	0	0	-1	-1	1	0	-1	-1	0	0	-1	-1	0	0	1	1	0	0	0	-1	0	1	0	1	1	0	0	0
AX-123363456	1D	12606697	1	0	-1	-1	1	1	-1	0	1	0	1	0	-1	-1	0	-1	-1	0	-1	1	-1	1	0	0	0	0	1	0	-1	-1	1	0	0	-1	0	0	-1	0	-1	1	0	0	0	1	0	-1	-1
AX-123363457	1D	12537292	1	0	-1	-1	1	1	-1	0	1	0	1	0	-1	-1	0	-1	-1	0	-1	1	-1	1	0	0	0	0	1	0	-1	-1	1	0	0	-1	0	0	-1	0	-1	1	1	0	0	1	0	-1	-1
AX-123363458	1B	8725636	1	1	0	0	-1	0	0	-1	1	1	1	0	1	0	0	1	0	-1	0	0	0	-1	0	1	0	-1	0	-1	0	-1	-1	0	0	1	1	1	0	0	-1	0	1	0	1	0	0	0	0
AX-123363463	1B	9333992	1	1	1	1	1	1	1	1	1	1	1	1	1	1	1	1	1	1	1	1	1	1	1	1	1	1	1	1	1	1	1	1	1	1	1	1	1	1	1	1	1	1	1	1	1	1	1
AX-123363471	1C	11903981	0	-1	0	-1	0	0	0	-1	0	-1	1	1	1	1	1	0	0	0	0	0	-1	-1	-1	-1	0	0	0	-1	0	-1	1	0	0	0	1	-1	0	1	0	1	1	0	1	-1	0	0	1
AX-123363472	1D	13272460	-1	0	1	1	-1	-1	1	0	-1	0	-1	0	1	1	0	1	1	0	1	NA	1	-1	0	0	1	0	-1	0	1	1	-1	0	0	1	0	0	1	0	1	-1	0	0	0	-1	0	1	1
AX-123363473	1B	13580153	1	NA	0	0	-1	0	0	-1	1	0	1	0	1	-1	0	0	0	-1	1	0	0	-1	-1	1	0	-1	-1	0	0	-1	-1	0	0	1	1	0	0	0	-1	0	NA	0	1	1	0	1	0
AX-123363475	1B	13374898	1	0	0	0	-1	0	0	-1	1	0	1	0	1	-1	0	0	0	-1	1	0	0	-1	-1	1	0	-1	-1	0	0	-1	-1	0	0	1	1	0	0	0	-1	0	1	0	1	1	0	1	0
AX-123363476	1D	13647696	-1	0	1	1	-1	-1	1	0	-1	0	-1	0	1	1	0	1	1	0	1	-1	1	-1	0	0	1	0	-1	0	1	1	-1	0	0	1	0	0	1	0	1	-1	0	0	0	-1	0	1	1
AX-123363477	1C	14470747	0	-1	0	-1	0	0	0	-1	0	-1	1	1	1	1	1	0	0	0	0	0	-1	-1	0	-1	0	0	0	-1	0	-1	1	0	0	0	1	-1	0	1	0	1	NA	0	1	0	0	-1	1
AX-123363480	1D	10693829	-1	0	1	1	-1	-1	1	0	-1	0	-1	0	1	1	0	1	1	0	1	-1	1	-1	0	0	0	0	-1	0	1	1	-1	0	0	1	0	0	1	1	1	-1	0	0	0	-1	0	0	1
AX-123363482	1C	16617297	0	1	0	1	0	0	0	1	0	1	-1	-1	0	-1	-1	0	0	0	0	0	1	1	0	0	0	0	0	1	0	1	-1	-1	0	0	-1	1	0	-1	0	-1	0	0	-1	0	0	1	-1
AX-123363486	1A	11474184	-1	-1	-1	-1	-1	-1	-1	-1	-1	-1	-1	-1	-1	-1	-1	-1	-1	-1	-1	-1	-1	-1	-1	-1	-1	-1	-1	-1	-1	-1	-1	-1	-1	-1	-1	-1	-1	-1	-1	-1	-1	-1	-1	-1	-1	-1	-1
AX-123363487	1B	11064075	-1	-1	-1	-1	-1	-1	-1	-1	-1	-1	-1	-1	-1	-1	-1	-1	-1	-1	-1	-1	-1	-1	-1	-1	-1	-1	-1	-1	-1	-1	-1	-1	-1	-1	-1	-1	-1	-1	-1	-1	-1	-1	-1	-1	-1	-1	-1
AX-123363491	1A	12136225	1	1	1	1	1	1	1	1	1	1	1	1	1	1	1	1	1	1	1	1	1	1	1	1	1	1	1	1	1	1	1	1	1	1	1	1	1	1	1	1	1	1	1	1	1	1	1
AX-123363496	1A	1973974	0	1	0	0	1	1	0	0	0	-1	0	0	1	1	0	0	1	0	0	0	0	0	1	0	0	1	-1	1	1	0	-1	0	1	0	1	0	1	0	1	0	0	0	-1	1	0	0	0
AX-123363498	1D	1764462	1	0	-1	0	-1	-1	0	0	1	0	0	-1	1	0	1	-1	-1	1	0	0	1	0	-1	1	0	0	0	0	0	1	0	-1	0	0	0	-1	1	1	-1	0	0	-1	0	1	1	1	0
AX-123363499	1A	1748316	-1	-1	-1	-1	-1	-1	-1	-1	-1	-1	-1	-1	-1	-1	-1	-1	-1	-1	-1	-1	-1	-1	-1	-1	-1	-1	-1	-1	-1	-1	-1	-1	-1	-1	-1	-1	-1	-1	-1	-1	-1	-1	-1	-1	-1	-1	-1
AX-123363505	5D	22650548	0	-1	0	1	1	-1	1	1	0	1	0	-1	1	0	0	0	0	1	0	1	1	1	0	0	0	0	-1	0	0	0	0	0	0	1	-1	0	0	0	0	0	-1	0	0	1	0	0	0
AX-123363507	5B	16127751	0	-1	0	1	0	0	0	-1	-1	-1	0	0	0	0	-1	0	1	0	-1	0	0	1	0	0	-1	0	0	0	-1	0	0	0	-1	0	0	-1	0	1	-1	1	0	-1	1	-1	-1	0	0
AX-123363513	5B	21319056	0	1	0	0	0	0	0	1	1	0	0	0	0	0	1	0	-1	0	1	0	0	-1	0	0	1	0	0	-1	1	0	0	0	1	0	0	1	0	-1	1	-1	0	1	-1	1	1	0	0
AX-123363514	1A	2599811	0	1	0	0	1	1	0	0	0	-1	0	0	1	1	0	0	1	0	0	0	0	0	1	0	0	1	-1	1	1	0	-1	0	1	0	1	0	1	0	1	0	0	0	-1	1	0	0	0
AX-123363517	1A	3863574	0	-1	0	0	-1	-1	0	0	0	1	0	0	-1	-1	0	0	-1	0	0	0	0	0	-1	0	0	-1	1	-1	-1	0	1	0	-1	0	-1	0	-1	-1	-1	0	0	0	1	-1	0	0	0
AX-123363522	1D	4000743	-1	-1	-1	-1	-1	-1	-1	-1	-1	-1	-1	-1	-1	-1	-1	-1	-1	-1	-1	-1	-1	-1	-1	-1	-1	-1	-1	-1	-1	-1	-1	-1	-1	-1	-1	-1	-1	-1	-1	-1	-1	-1	-1	-1	-1	-1	-1
AX-123363525	1C	4758420	-1	1	0	0	0	1	0	0	0	-1	0	-1	-1	-1	-1	0	0	0	NA	1	0	1	1	1	0	-1	-1	0	-1	1	-1	0	1	0	-1	0	0	-1	0	-1	-1	-1	-1	1	0	0	0
AX-123363529	0	0	-1	-1	-1	-1	-1	-1	-1	-1	-1	-1	-1	-1	-1	-1	-1	-1	-1	-1	-1	-1	-1	-1	-1	-1	-1	-1	-1	-1	-1	-1	-1	-1	-1	-1	-1	-1	-1	-1	-1	-1	-1	-1	-1	-1	-1	-1	-1
AX-123363532	1B	5669616	1	1	1	1	1	1	1	1	1	1	1	1	1	1	1	1	1	1	1	1	1	1	1	1	1	1	1	1	1	1	1	1	1	1	1	1	1	1	1	1	1	1	1	1	1	1	1
AX-123363537	1A	6381081	-1	-1	-1	-1	-1	-1	-1	-1	-1	-1	-1	-1	-1	-1	-1	-1	-1	-1	-1	-1	-1	-1	-1	-1	-1	-1	-1	-1	-1	-1	-1	-1	-1	-1	-1	-1	-1	-1	-1	-1	-1	-1	-1	-1	-1	-1	-1
AX-123363538	1A	6415643	-1	-1	-1	-1	-1	-1	-1	-1	-1	0	-1	-1	-1	-1	-1	-1	-1	-1	-1	-1	-1	-1	-1	-1	-1	-1	0	-1	-1	-1	0	-1	-1	-1	-1	-1	-1	-1	-1	-1	0	-1	0	-1	-1	-1	0
AX-123363540	1C	6638703	-1	1	0	0	0	0	0	1	0	0	-1	-1	-1	-1	-1	0	0	0	0	1	1	1	1	0	0	-1	0	0	0	1	-1	0	1	0	-1	1	0	-1	0	-1	NA	-1	-1	1	0	0	-1
AX-123363542	1A	6878550	-1	-1	-1	-1	-1	-1	-1	-1	-1	-1	-1	-1	-1	-1	-1	-1	-1	-1	-1	-1	-1	-1	-1	-1	-1	-1	-1	-1	-1	-1	-1	-1	-1	-1	-1	-1	-1	-1	-1	-1	NA	-1	-1	-1	-1	-1	-1
AX-123363548	1A	18694010	-1	-1	-1	-1	-1	-1	-1	-1	-1	-1	-1	-1	-1	-1	-1	-1	-1	-1	-1	-1	-1	-1	-1	-1	-1	-1	-1	-1	-1	-1	-1	-1	-1	-1	-1	-1	-1	-1	-1	-1	-1	-1	-1	-1	-1	-1	-1
AX-123363549	1C	20385382	1	1	1	1	1	1	1	1	1	1	1	1	1	1	1	1	1	1	1	1	1	1	1	1	1	1	1	1	1	1	1	1	1	1	1	1	1	1	1	1	1	1	1	1	1	1	1
AX-123363551	1A	22562404	-1	-1	-1	-1	-1	-1	-1	-1	-1	-1	-1	-1	-1	-1	-1	-1	-1	-1	-1	-1	-1	-1	-1	-1	-1	-1	-1	-1	-1	-1	-1	-1	-1	-1	-1	-1	-1	-1	-1	-1	-1	-1	-1	-1	-1	-1	-1
AX-123363556	2A	14275111	-1	0	-1	1	1	1	1	1	-1	0	0	0	1	1	0	-1	-1	0	0	1	0	1	0	-1	0	0	-1	0	0	0	-1	1	0	1	-1	1	-1	0	-1	-1	1	0	-1	0	1	0	1
AX-123363564	2C	16395374	0	-1	-1	1	0	1	0	0	1	-1	0	0	0	0	1	-1	0	-1	0	1	-1	1	0	0	0	0	0	0	1	0	0	1	-1	-1	0	0	1	0	0	1	NA	0	0	0	0	0	0
AX-123363568	2D	17570101	-1	-1	-1	-1	-1	-1	-1	-1	-1	-1	-1	-1	-1	-1	-1	-1	-1	-1	-1	-1	-1	-1	-1	-1	-1	-1	-1	-1	-1	-1	-1	-1	-1	-1	-1	-1	-1	-1	-1	-1	NA	-1	-1	-1	-1	-1	-1
AX-123363569	2D	18273092	1	1	1	1	1	1	1	1	1	1	1	1	1	1	1	1	1	1	1	1	1	1	1	1	1	1	1	1	1	1	1	1	1	1	1	1	1	1	1	1	NA	1	1	1	1	1	1
AX-123363572	2B	19905576	-1	1	-1	0	-1	0	0	0	0	0	0	0	0	1	0	0	0	0	0	NA	0	0	NA	0	0	0	-1	1	-1	0	0	1	0	1	0	0	1	0	1	0	0	0	-1	-1	-1	0	-1
AX-123363575	2A	20005860	-1	-1	-1	-1	-1	-1	-1	-1	-1	-1	-1	-1	-1	-1	-1	-1	-1	-1	-1	-1	-1	-1	-1	-1	-1	-1	-1	-1	-1	-1	-1	-1	-1	-1	-1	-1	-1	-1	-1	-1	NA	-1	-1	-1	-1	-1	-1
AX-123363585	2C	1659359	0	0	0	0	0	-1	1	0	0	1	0	0	0	0	0	1	0	1	0	0	1	-1	1	0	0	-1	0	0	-1	-1	-1	0	0	1	0	1	-1	-1	-1	-1	0	0	1	0	0	1	0
AX-123363588	2B	24712780	-1	-1	-1	-1	-1	-1	-1	-1	-1	-1	-1	-1	-1	-1	-1	-1	-1	-1	-1	-1	-1	-1	-1	-1	-1	-1	-1	-1	-1	-1	-1	-1	-1	-1	-1	-1	-1	-1	-1	-1	-1	-1	-1	-1	-1	-1	-1
AX-123363593	2C	3936612	-1	-1	-1	-1	-1	-1	-1	-1	-1	-1	-1	-1	-1	-1	-1	-1	-1	-1	-1	-1	-1	-1	-1	-1	-1	-1	-1	-1	-1	-1	-1	-1	-1	-1	-1	-1	-1	-1	-1	-1	-1	-1	-1	-1	-1	-1	-1
AX-123363603	3C	18250080	-1	-1	-1	-1	-1	-1	-1	-1	-1	-1	-1	-1	-1	-1	-1	-1	-1	-1	-1	-1	-1	-1	-1	-1	-1	-1	-1	-1	-1	-1	-1	-1	-1	-1	-1	-1	-1	-1	-1	-1	-1	-1	-1	-1	-1	-1	-1
AX-123363609	3B	18302363	-1	-1	-1	-1	-1	-1	-1	-1	-1	-1	-1	-1	-1	-1	-1	-1	-1	-1	-1	-1	-1	-1	-1	-1	-1	-1	-1	-1	-1	-1	-1	-1	-1	-1	-1	-1	-1	-1	-1	-1	-1	-1	-1	-1	-1	-1	-1
AX-123363612	3B	18083859	0	0	1	0	0	0	0	0	-1	1	-1	0	0	0	1	1	0	-1	-1	-1	1	0	1	0	0	0	1	1	0	1	0	1	0	1	0	0	-1	0	0	-1	-1	0	-1	0	0	0	0
AX-123363615	2C	18736587	1	1	1	1	1	1	1	1	1	1	1	1	1	1	1	1	1	1	1	1	1	1	1	1	1	1	1	1	1	1	1	1	1	1	1	1	1	1	1	1	1	1	1	1	1	1	1
AX-123363623	0	0	1	0	1	1	1	1	1	1	1	-1	1	-1	1	1	1	1	-1	1	-1	1	1	1	NA	1	1	1	1	-1	1	1	1	-1	1	1	-1	-1	-1	1	1	-1	1	1	-1	1	1	1	-1
AX-123363626	2B	5341722	1	-1	1	0	0	0	1	0	0	-1	0	-1	0	0	0	0	-1	0	-1	1	0	0	-1	0	0	0	1	-1	0	1	0	-1	1	0	-1	-1	-1	1	0	-1	0	0	-1	1	1	1	-1
AX-123363627	2B	11347461	-1	1	-1	0	0	0	-1	0	0	1	0	1	0	0	0	0	1	0	1	-1	0	0	1	0	0	0	-1	1	0	0	0	1	-1	1	1	1	1	-1	0	1	NA	0	1	-1	-1	-1	1
AX-123363629	2B	11721484	-1	1	-1	0	0	0	-1	0	0	1	0	1	0	0	0	0	1	0	1	-1	0	0	1	0	0	0	-1	1	0	0	0	1	-1	1	1	1	1	-1	0	1	0	0	1	-1	-1	-1	1
AX-123363632	4C	6949427	0	0	0	0	-1	0	-1	1	0	0	-1	0	0	0	0	-1	0	-1	0	1	0	-1	-1	0	-1	0	0	0	0	1	0	0	0	-1	0	0	0	0	0	0	NA	0	0	0	0	-1	0
AX-123363634	2C	18446629	0	1	1	-1	-1	-1	0	0	-1	1	0	0	0	0	-1	1	0	1	0	-1	1	-1	0	0	0	0	0	0	-1	0	0	-1	1	1	0	0	-1	0	0	-1	0	0	0	0	0	0	0
AX-123363637	2C	14657321	-1	-1	-1	-1	-1	-1	-1	-1	-1	-1	-1	-1	-1	-1	-1	-1	-1	-1	-1	-1	-1	-1	-1	-1	-1	-1	-1	-1	-1	-1	-1	-1	-1	-1	-1	-1	-1	-1	-1	-1	NA	-1	-1	-1	-1	-1	-1
AX-123363641	6C	4781095	-1	-1	-1	-1	-1	-1	-1	-1	-1	-1	-1	-1	-1	-1	-1	-1	-1	-1	-1	-1	-1	-1	-1	-1	-1	-1	-1	-1	-1	-1	-1	-1	-1	-1	-1	-1	-1	-1	-1	-1	-1	-1	-1	-1	-1	-1	-1
AX-123363643	0	0	1	1	1	1	1	1	1	1	1	1	1	1	1	1	1	1	1	1	1	1	1	1	1	1	1	1	1	1	1	1	1	1	1	1	1	1	1	1	1	1	1	1	1	1	1	1	1
AX-123363651	3C	12312400	-1	-1	-1	-1	-1	-1	-1	-1	-1	-1	-1	-1	-1	-1	-1	-1	-1	-1	-1	-1	-1	-1	-1	-1	-1	-1	-1	-1	-1	-1	-1	-1	-1	-1	-1	-1	-1	-1	-1	-1	-1	-1	-1	-1	-1	-1	-1
AX-123363654	3A	12699630	1	1	1	1	1	1	1	1	1	1	1	1	1	1	1	1	1	1	1	1	1	1	1	1	1	1	1	1	1	1	1	1	1	1	1	1	1	1	1	1	1	1	1	1	1	1	1
AX-123363661	3B	13231030	-1	-1	-1	-1	-1	-1	-1	-1	-1	-1	-1	-1	-1	-1	-1	-1	-1	-1	-1	-1	-1	-1	-1	-1	-1	-1	-1	-1	-1	-1	-1	-1	-1	-1	-1	-1	-1	-1	-1	-1	-1	-1	-1	-1	-1	-1	-1
AX-123363663	3A	13817089	1	1	1	1	1	1	1	1	1	1	1	1	1	1	1	1	1	1	1	1	1	1	1	1	1	1	1	1	1	1	1	1	1	1	1	1	1	1	1	1	1	1	1	1	1	1	1
AX-123363664	3C	13092476	1	1	1	1	1	1	1	1	1	1	1	1	1	1	1	1	1	1	1	1	1	1	1	1	1	1	1	1	1	1	1	1	1	1	1	1	1	1	1	1	1	1	1	1	1	1	1
AX-123363668	3A	14537737	0	-1	1	1	-1	0	-1	-1	0	1	1	-1	-1	1	0	-1	1	-1	1	0	0	0	0	0	-1	0	0	0	-1	1	-1	0	0	-1	-1	0	1	0	0	1	-1	1	0	0	0	0	1
AX-123363669	3A	14844510	0	-1	1	1	-1	0	-1	-1	0	1	1	-1	-1	1	0	-1	1	-1	1	0	0	0	0	0	-1	0	0	0	-1	1	-1	0	0	-1	-1	0	1	0	0	1	NA	1	0	0	0	0	1
AX-123363672	3C	14281201	-1	-1	-1	-1	-1	-1	-1	-1	-1	-1	-1	-1	-1	-1	-1	-1	-1	-1	-1	-1	-1	-1	-1	-1	-1	-1	-1	-1	-1	-1	-1	-1	-1	-1	-1	-1	-1	-1	-1	-1	NA	-1	-1	-1	-1	-1	-1
AX-123363677	3A	17353030	0	0	1	1	-1	0	-1	-1	0	1	1	-1	-1	1	0	-1	1	-1	1	0	0	0	0	0	-1	0	0	0	-1	1	-1	0	0	-1	-1	0	1	0	0	1	-1	1	0	0	0	0	1
AX-123363679	3B	17115981	1	1	1	1	1	1	1	1	1	1	1	1	1	1	1	1	1	1	1	1	1	1	1	1	1	1	1	1	1	1	1	1	1	1	1	1	1	1	1	1	NA	1	1	1	1	1	1
AX-123363682	3C	22710024	-1	-1	-1	-1	-1	-1	-1	-1	-1	-1	-1	-1	-1	-1	-1	-1	-1	-1	-1	-1	-1	-1	-1	NA	-1	-1	-1	-1	-1	-1	-1	-1	-1	-1	-1	-1	-1	-1	-1	-1	-1	-1	-1	-1	-1	-1	-1
AX-123363687	3D	2777842	0	1	-1	-1	-1	0	0	0	1	1	0	1	1	0	-1	-1	0	0	0	1	0	0	-1	-1	-1	1	0	0	1	-1	1	0	0	-1	-1	0	0	0	0	1	0	-1	0	0	1	-1	-1
AX-123363688	3A	3243007	1	1	1	1	1	1	1	1	1	1	1	1	1	1	1	1	1	1	1	1	1	1	1	1	1	1	1	1	1	1	1	1	1	1	1	1	1	1	1	1	1	1	1	1	1	1	1
AX-123363694	0	0	0	0	1	1	-1	0	-1	-1	0	1	1	-1	-1	1	0	-1	1	-1	0	0	0	0	1	0	-1	0	0	0	-1	1	-1	0	0	-1	-1	0	1	0	0	1	-1	0	0	0	0	1	1
AX-123363695	3D	2657194	0	1	-1	-1	-1	0	0	0	1	1	0	1	1	0	-1	-1	0	0	NA	1	0	0	-1	-1	-1	1	0	0	1	0	1	0	0	-1	-1	0	0	0	0	1	0	-1	0	0	1	-1	-1
AX-123363703	3A	26109460	0	0	1	1	-1	0	-1	-1	-1	1	1	-1	-1	1	0	-1	1	-1	0	0	0	0	1	0	-1	0	-1	0	-1	1	-1	0	0	-1	-1	0	1	0	0	1	NA	0	0	0	0	1	1
AX-123363705	3A	26287065	0	0	-1	-1	1	0	1	1	1	-1	0	1	1	-1	0	1	-1	1	0	0	0	0	-1	0	1	0	1	0	1	-1	1	0	0	1	1	0	-1	0	0	-1	1	0	0	0	0	-1	-1
AX-123363707	3A	26451484	0	0	1	1	-1	0	-1	-1	-1	1	0	-1	-1	0	0	-1	1	-1	0	0	0	0	1	0	-1	0	-1	0	-1	1	-1	0	0	-1	-1	0	1	0	0	1	-1	0	0	0	0	1	1
AX-123363710	3D	25815752	-1	-1	-1	-1	-1	-1	-1	-1	-1	-1	-1	-1	-1	-1	-1	-1	-1	-1	-1	-1	-1	-1	-1	-1	-1	-1	-1	-1	-1	-1	-1	-1	-1	-1	-1	-1	-1	-1	-1	-1	-1	-1	-1	-1	-1	-1	-1
AX-123363713	3A	10462788	1	1	1	1	1	1	1	1	1	1	1	1	1	1	1	1	1	1	1	1	1	1	1	0	1	1	1	1	1	1	1	1	1	1	1	1	1	1	1	1	1	1	1	1	1	1	1
AX-123363718	3B	7890982	1	1	1	1	1	1	1	1	1	1	1	1	1	1	1	1	1	1	1	1	1	1	1	1	1	1	1	1	1	1	1	1	1	1	1	1	1	1	1	1	1	1	1	1	1	1	1
AX-123363719	3A	8832003	-1	-1	-1	-1	-1	-1	-1	-1	-1	-1	-1	-1	-1	-1	-1	-1	-1	-1	-1	-1	-1	-1	-1	-1	0	-1	-1	-1	-1	-1	-1	-1	-1	-1	-1	-1	-1	-1	-1	-1	-1	-1	-1	-1	-1	-1	-1
AX-123363721	3B	8221748	-1	-1	-1	-1	-1	-1	-1	-1	-1	-1	-1	-1	-1	-1	-1	-1	-1	-1	-1	-1	-1	-1	-1	-1	-1	-1	-1	-1	-1	-1	-1	-1	-1	-1	-1	-1	-1	-1	-1	-1	-1	-1	-1	-1	-1	-1	-1
AX-123363725	3A	22175208	0	0	-1	-1	1	0	1	1	0	-1	-1	1	1	-1	0	1	-1	1	-1	0	0	0	-1	0	1	0	0	0	1	-1	1	0	0	1	1	0	-1	0	0	-1	1	-1	0	0	0	-1	-1
AX-123363734	3B	28656599	1	0	-1	0	0	0	0	0	1	-1	1	0	0	1	-1	0	-1	1	0	1	-1	0	-1	1	-1	-1	-1	-1	0	-1	1	-1	0	-1	0	0	1	0	0	1	0	0	1	0	0	0	0
AX-123363736	6D	23332451	1	-1	1	1	-1	1	-1	-1	-1	1	-1	-1	-1	-1	-1	-1	1	-1	-1	-1	1	-1	1	-1	-1	-1	-1	-1	1	1	-1	-1	-1	-1	-1	-1	-1	1	-1	1	1	-1	-1	-1	-1	-1	-1
AX-123363741	3B	31095162	-1	-1	-1	-1	-1	-1	-1	-1	-1	-1	-1	-1	-1	-1	-1	-1	-1	-1	-1	-1	-1	-1	-1	-1	-1	-1	-1	-1	-1	-1	-1	-1	-1	-1	-1	-1	-1	-1	-1	-1	-1	-1	-1	-1	-1	-1	-1
AX-123363743	3C	19555679	-1	-1	-1	-1	-1	-1	-1	-1	-1	-1	-1	-1	-1	-1	-1	-1	-1	-1	-1	-1	-1	-1	-1	-1	-1	-1	-1	-1	-1	-1	-1	-1	-1	-1	-1	-1	-1	-1	-1	-1	-1	-1	-1	-1	-1	-1	-1
AX-123363744	3C	1705445	1	1	1	1	1	1	1	1	1	1	1	1	1	1	1	1	1	1	1	1	1	1	1	1	1	1	1	1	1	1	1	1	1	1	1	1	1	1	1	1	1	1	1	1	1	1	1
AX-123363745	3B	1598918	-1	-1	-1	-1	-1	-1	-1	-1	-1	-1	-1	-1	-1	-1	-1	-1	-1	-1	-1	-1	-1	-1	-1	-1	-1	-1	-1	-1	-1	-1	-1	-1	-1	-1	-1	-1	-1	-1	-1	-1	-1	-1	-1	-1	-1	-1	-1
AX-123363750	6D	26896553	1	1	1	1	1	1	1	1	1	1	1	1	1	1	1	1	1	1	1	1	1	1	1	1	1	1	1	1	1	1	1	1	1	1	1	1	1	1	1	1	1	1	1	1	1	1	1
AX-123363757	0	0	0	-1	1	1	1	0	0	0	-1	-1	0	-1	-1	0	1	1	0	0	0	-1	0	0	1	1	1	-1	0	0	-1	1	-1	0	0	1	1	0	0	0	0	-1	0	1	0	0	-1	1	1
AX-123363762	3D	4925823	1	1	1	1	1	1	1	1	1	1	1	1	1	1	1	1	1	1	1	1	1	1	1	1	1	1	1	1	1	1	1	1	1	1	1	1	1	1	1	1	NA	1	1	1	1	1	1
AX-123363763	3D	730483	0	1	-1	-1	0	0	0	0	1	1	0	1	1	0	-1	-1	0	0	0	0	0	0	-1	-1	-1	1	0	0	1	-1	1	0	0	-1	-1	0	0	0	0	1	NA	-1	0	0	1	-1	-1
AX-123363765	3D	7247864	0	1	-1	0	-1	-1	0	0	1	1	0	1	1	0	-1	-1	0	0	0	1	0	0	-1	-1	0	1	0	0	1	NA	1	0	0	-1	-1	0	0	0	0	1	0	0	0	0	1	-1	0
AX-123363770	3D	6505499	-1	-1	-1	-1	0	-1	-1	-1	NA	-1	NA	0	-1	-1	NA	-1	0	-1	NA	-1	NA	-1	-1	-1	NA	-1	-1	-1	NA	-1	NA	NA	-1	-1	NA	-1	NA	-1	NA	-1	-1	NA	-1	-1	0	-1	NA
AX-123363771	3D	6382978	-1	-1	-1	-1	-1	-1	-1	-1	-1	-1	-1	-1	-1	-1	-1	-1	-1	-1	-1	-1	-1	-1	-1	-1	-1	-1	-1	-1	-1	-1	-1	-1	-1	-1	-1	-1	-1	-1	-1	-1	-1	-1	-1	-1	-1	-1	-1
AX-123363787	6A	32199258	-1	-1	-1	-1	-1	-1	-1	-1	-1	-1	-1	-1	-1	-1	-1	-1	-1	-1	-1	-1	-1	-1	-1	-1	-1	-1	-1	-1	-1	-1	-1	-1	-1	-1	-1	-1	-1	-1	-1	-1	NA	-1	-1	-1	-1	-1	-1
AX-123363793	4A	7364	1	1	1	1	1	1	1	1	1	1	1	1	1	1	1	1	1	1	1	1	1	1	1	1	1	1	1	1	1	1	1	1	1	1	1	1	1	1	1	1	NA	1	1	1	1	1	1
AX-123363796	4C	13557280	-1	-1	-1	-1	-1	-1	-1	-1	-1	-1	-1	-1	-1	-1	-1	-1	-1	-1	-1	-1	-1	-1	-1	-1	-1	-1	-1	-1	-1	-1	-1	-1	-1	-1	-1	-1	-1	-1	-1	-1	-1	-1	-1	-1	-1	-1	-1
AX-123363797	4A	13073660	1	1	1	0	0	1	1	1	0	0	-1	1	0	-1	-1	0	0	-1	0	1	0	0	0	0	0	-1	0	0	-1	-1	0	1	-1	0	0	0	-1	-1	0	1	0	-1	-1	1	-1	0	0
AX-123363798	5B	3757362	1	1	1	1	1	1	1	1	1	1	1	1	1	1	1	1	1	1	1	1	1	1	1	1	1	1	1	1	1	1	1	1	1	1	1	1	1	1	1	1	1	1	1	1	1	1	1
AX-123363799	5B	3857069	-1	-1	-1	-1	-1	-1	-1	-1	-1	-1	-1	-1	-1	-1	-1	-1	-1	-1	-1	-1	-1	-1	-1	-1	-1	-1	-1	-1	-1	-1	-1	-1	-1	-1	-1	-1	-1	-1	-1	-1	-1	-1	-1	-1	-1	-1	-1
AX-123363804	4A	26128669	1	1	1	1	1	1	1	1	1	1	1	1	1	1	1	1	1	1	1	1	1	1	1	1	1	1	1	1	1	1	1	1	1	1	1	1	1	1	1	1	0	1	1	1	1	1	1
AX-123363810	4D	12524585	1	1	1	1	1	1	1	1	1	1	1	1	1	1	1	1	1	1	1	1	1	1	1	1	1	1	1	1	1	1	1	1	1	1	1	1	1	1	1	1	1	1	1	1	1	1	1
AX-123363815	4A	11578096	-1	-1	-1	0	0	-1	-1	0	0	0	1	-1	0	1	1	0	0	1	0	-1	0	0	0	0	0	1	0	0	1	1	0	-1	1	0	0	0	1	1	0	-1	NA	1	1	-1	1	0	-1
AX-123363822	4A	14814006	-1	-1	-1	0	0	-1	-1	-1	0	0	1	-1	0	1	1	0	0	1	0	-1	0	0	0	0	0	1	0	0	1	1	0	0	1	0	0	0	NA	1	0	-1	0	1	1	-1	1	0	0
AX-123363831	4C	15965714	1	1	1	1	1	1	1	1	1	1	1	1	1	1	1	1	1	1	1	1	1	1	1	1	1	1	1	1	1	1	1	1	1	1	1	1	1	1	1	1	NA	1	1	1	1	1	1
AX-123363832	4B	20372937	-1	-1	-1	-1	-1	-1	-1	-1	-1	-1	-1	-1	-1	-1	-1	-1	-1	-1	-1	-1	-1	-1	-1	-1	-1	-1	-1	-1	-1	-1	-1	-1	-1	-1	-1	-1	-1	-1	-1	-1	-1	-1	-1	-1	-1	-1	-1
AX-123363841	4B	22175101	1	1	1	1	1	1	1	1	1	1	1	1	1	1	1	1	1	1	1	1	1	1	1	1	1	1	1	1	1	1	1	1	1	1	1	1	1	1	1	1	1	1	1	1	1	1	1
AX-123363850	4B	20704812	0	-1	0	0	0	-1	-1	0	0	1	0	0	-1	-1	-1	-1	1	-1	1	1	0	0	-1	0	-1	0	-1	0	1	0	1	-1	0	0	0	0	0	0	-1	0	-1	-1	0	0	-1	1	0
AX-123363853	6B	24670877	-1	-1	0	-1	0	1	0	0	0	0	0	1	0	0	1	1	1	1	0	1	1	0	0	0	0	1	0	0	0	1	-1	1	-1	-1	0	0	0	1	-1	0	1	0	0	0	0	1	0
AX-123363854	4A	1391604	-1	-1	-1	-1	-1	-1	-1	-1	-1	-1	-1	-1	-1	-1	-1	-1	-1	-1	-1	-1	-1	-1	-1	-1	-1	-1	-1	-1	-1	-1	-1	-1	-1	-1	-1	-1	-1	-1	-1	-1	-1	-1	-1	-1	-1	-1	-1
AX-123363856	6A	22277119	-1	-1	-1	-1	-1	-1	-1	-1	-1	-1	-1	-1	-1	-1	-1	-1	-1	-1	-1	-1	-1	-1	-1	-1	-1	-1	-1	-1	-1	-1	-1	-1	-1	-1	-1	-1	-1	-1	-1	-1	-1	-1	-1	-1	-1	-1	-1
AX-123363857	0	0	-1	-1	0	-1	0	1	0	0	0	0	0	1	0	0	1	1	1	1	0	1	1	0	0	0	0	1	0	0	0	1	-1	1	-1	-1	0	0	0	1	-1	0	1	0	0	0	0	1	0
AX-123363859	4D	18529122	-1	-1	-1	-1	-1	-1	-1	-1	-1	-1	-1	-1	-1	-1	-1	-1	-1	-1	-1	-1	-1	-1	-1	-1	-1	-1	-1	-1	-1	-1	-1	-1	-1	-1	-1	-1	-1	-1	-1	-1	-1	-1	-1	-1	-1	-1	-1
AX-123363861	4B	25011937	0	1	0	1	0	1	1	1	0	-1	0	1	1	1	0	-1	0	0	-1	-1	0	0	-1	-1	0	1	1	0	-1	-1	-1	0	0	1	0	0	1	0	1	0	0	1	0	-1	1	-1	0
AX-123363862	4A	1511367	-1	-1	-1	-1	-1	-1	-1	-1	-1	-1	-1	-1	-1	-1	-1	-1	-1	-1	-1	-1	-1	-1	-1	-1	-1	-1	-1	-1	-1	-1	-1	-1	-1	-1	-1	-1	-1	NA	-1	-1	NA	-1	-1	-1	-1	-1	-1
AX-123363863	0	0	0	0	0	0	0	1	1	1	0	0	-1	1	1	-1	-1	0	0	-1	0	1	0	1	0	-1	0	-1	0	0	-1	1	-1	0	-1	0	0	0	0	0	-1	1	NA	0	0	1	-1	0	0
AX-123363867	4C	22072089	0	1	0	0	-1	-1	-1	1	0	0	-1	0	0	0	0	-1	0	0	0	1	0	0	0	0	0	-1	0	0	1	1	0	-1	-1	0	0	0	1	-1	1	0	0	1	0	-1	1	0	0
AX-123363871	4C	22351946	1	1	1	1	1	1	1	1	1	1	1	1	1	1	1	1	1	1	1	1	1	1	1	1	1	1	1	1	1	1	1	1	1	1	1	1	1	1	1	1	1	1	1	1	1	1	1
AX-123363876	4C	1685322	-1	-1	-1	-1	-1	-1	-1	-1	-1	-1	-1	-1	-1	-1	-1	-1	-1	-1	-1	-1	-1	-1	-1	-1	-1	-1	-1	-1	-1	-1	-1	-1	-1	-1	-1	-1	-1	-1	-1	-1	-1	-1	-1	-1	-1	-1	-1
AX-123363878	4A	22274849	0	0	0	0	0	1	0	1	1	0	-1	1	1	-1	-1	0	0	-1	0	1	0	1	0	-1	0	-1	0	0	-1	1	-1	0	-1	0	0	0	0	0	-1	0	-1	0	0	1	-1	0	0
AX-123363883	0	0	0	0	0	0	0	-1	1	-1	-1	0	1	0	-1	0	1	0	0	1	0	-1	0	-1	0	1	0	1	0	0	0	0	1	0	1	0	1	0	0	0	1	0	1	0	-1	-1	1	1	1
AX-123363884	4C	25192122	0	1	0	1	-1	0	-1	1	0	-1	-1	0	0	0	0	-1	0	1	0	1	0	0	0	0	0	-1	0	0	0	1	0	0	-1	0	0	0	1	-1	1	-1	1	1	0	-1	1	0	0
AX-123363888	4A	25178822	0	0	0	0	0	-1	1	-1	-1	0	1	0	-1	0	1	0	0	1	0	-1	0	-1	0	1	0	1	0	0	0	0	1	0	1	0	1	0	0	0	1	0	1	0	-1	-1	1	1	1
AX-123363893	0	0	1	1	1	1	1	1	1	1	1	1	1	1	1	1	1	1	1	1	1	1	1	1	1	1	1	1	1	1	1	1	1	1	1	1	1	1	1	1	1	1	1	1	1	1	1	1	1
AX-123363902	4A	2516956	1	1	1	1	1	1	1	1	1	1	1	1	1	1	1	1	1	1	1	1	1	1	1	1	1	1	1	1	1	1	1	1	1	1	1	1	1	1	1	1	1	1	1	1	1	1	1
AX-123363906	4D	7367234	1	1	1	1	1	1	1	1	1	1	1	1	1	1	1	1	1	1	1	1	1	1	1	1	1	1	1	1	1	1	1	1	1	1	1	1	1	1	1	1	NA	1	1	1	1	1	1
AX-123363907	4A	783357	1	1	1	1	1	1	1	1	1	1	1	1	1	1	1	1	1	1	1	1	1	1	1	1	1	1	1	1	1	1	1	1	1	1	1	1	1	1	1	1	1	1	1	1	1	1	1
AX-123363908	0	0	-1	-1	-1	-1	-1	-1	-1	-1	-1	-1	-1	-1	-1	-1	-1	-1	-1	-1	-1	-1	-1	-1	-1	-1	-1	-1	-1	-1	-1	-1	-1	-1	-1	-1	-1	-1	-1	-1	-1	-1	0	-1	-1	-1	-1	-1	-1
AX-123363914	3C	11149598	1	1	1	1	1	1	1	1	1	1	1	1	1	1	1	1	1	1	1	1	1	1	1	1	1	1	1	1	1	1	1	1	1	1	1	1	1	1	1	1	1	1	1	1	1	1	1
AX-123363919	4A	3483887	1	1	1	0	0	1	1	0	0	-1	-1	1	0	-1	-1	0	0	0	0	1	1	0	0	0	-1	-1	0	0	-1	-1	0	0	-1	0	0	0	-1	0	0	0	NA	-1	-1	1	-1	0	1
AX-123363926	5A	968942	-1	-1	-1	-1	-1	-1	-1	-1	-1	-1	-1	-1	-1	-1	-1	-1	-1	-1	-1	-1	-1	-1	-1	-1	-1	-1	-1	-1	-1	-1	-1	-1	-1	-1	-1	-1	-1	-1	-1	-1	-1	-1	-1	-1	-1	-1	-1
AX-123363927	5C	8731928	1	1	1	1	1	1	1	1	1	1	1	1	1	1	1	1	1	1	1	1	1	1	1	1	1	1	1	1	1	1	1	1	1	1	1	1	1	1	1	1	1	1	1	1	1	1	1
AX-123363929	5C	8335131	1	1	1	1	1	1	1	0	0	1	1	0	1	0	0	1	1	1	1	0	0	1	1	1	1	0	0	1	1	1	1	1	1	1	1	1	1	0	1	0	1	1	0	0	1	0	0
AX-123363930	5B	8770250	1	1	1	1	1	1	1	1	1	1	1	1	1	1	1	1	1	1	1	1	1	1	1	1	1	1	1	1	1	1	1	1	1	1	1	1	1	1	1	1	NA	1	1	1	1	1	1
AX-123363932	5A	12121246	-1	0	0	0	0	0	0	0	-1	0	-1	0	-1	-1	-1	0	NA	0	0	0	1	0	-1	1	1	-1	-1	1	0	0	0	-1	0	0	0	0	-1	0	-1	-1	-1	0	0	0	0	0	0
AX-123363933	5A	11994546	1	0	0	0	0	0	0	0	1	0	1	0	1	1	1	0	1	0	0	0	-1	0	1	-1	-1	1	1	-1	0	0	0	1	0	0	0	0	1	0	1	1	0	0	0	0	0	0	0
AX-123363940	5A	1092225	1	1	1	1	1	1	1	1	1	1	1	1	1	1	1	1	1	1	1	1	1	1	1	1	1	1	1	1	1	1	1	1	1	1	1	1	1	1	1	1	1	1	1	1	1	1	1
AX-123363942	5A	11292906	1	1	1	1	1	1	1	1	1	1	1	1	1	1	1	1	1	1	1	1	1	1	1	1	1	1	1	1	1	1	1	1	1	1	1	1	1	1	1	1	1	1	1	1	1	1	1
AX-123363943	5A	11232099	-1	-1	-1	-1	-1	-1	-1	-1	-1	-1	-1	-1	-1	-1	-1	-1	-1	-1	-1	-1	-1	-1	-1	-1	-1	-1	-1	-1	-1	-1	-1	-1	-1	-1	-1	-1	-1	-1	-1	-1	-1	-1	-1	-1	-1	-1	-1
AX-123363946	5A	11221519	-1	-1	-1	-1	-1	-1	-1	-1	-1	-1	-1	-1	-1	-1	-1	-1	-1	-1	-1	-1	-1	-1	-1	-1	-1	-1	-1	-1	-1	-1	-1	-1	-1	-1	-1	-1	-1	-1	-1	-1	-1	-1	-1	-1	-1	-1	-1
AX-123363948	5A	22897233	-1	-1	-1	-1	-1	-1	-1	-1	-1	-1	-1	-1	-1	-1	-1	-1	-1	-1	-1	-1	-1	-1	-1	-1	-1	-1	-1	-1	-1	-1	-1	-1	-1	-1	-1	-1	-1	-1	-1	-1	-1	-1	-1	-1	-1	-1	-1
AX-123363949	5A	11156924	-1	-1	-1	-1	-1	-1	-1	-1	-1	-1	-1	-1	-1	-1	-1	-1	-1	-1	-1	-1	-1	-1	-1	-1	-1	-1	-1	-1	-1	-1	-1	-1	-1	-1	-1	-1	-1	-1	-1	-1	-1	-1	-1	-1	-1	-1	-1
AX-123363953	5A	10847150	1	0	0	0	0	0	0	0	0	0	1	0	1	1	1	0	0	0	0	0	-1	0	1	-1	-1	1	1	0	0	0	0	1	0	0	0	1	1	0	1	1	NA	0	0	0	0	0	-1
AX-123363957	5A	10607527	-1	-1	-1	-1	-1	-1	-1	-1	-1	-1	-1	-1	-1	-1	-1	-1	-1	-1	-1	-1	-1	-1	-1	-1	-1	-1	-1	-1	-1	-1	-1	-1	-1	-1	-1	-1	-1	-1	-1	-1	NA	-1	-1	-1	-1	-1	-1
AX-123363963	5B	15655376	0	-1	0	1	0	0	0	-1	-1	-1	0	0	0	0	-1	0	1	0	-1	0	0	1	0	0	-1	0	0	0	0	0	0	0	-1	0	0	-1	0	1	-1	1	0	-1	1	-1	-1	0	0
AX-123363968	5D	1294060	0	1	0	-1	0	0	-1	-1	0	1	-1	1	0	-1	-1	1	0	0	0	0	1	0	1	0	0	-1	0	0	1	0	-1	0	0	0	0	0	-1	-1	0	0	NA	0	0	-1	1	0	0
AX-123363969	5A	13757913	1	0	0	0	0	-1	0	-1	1	0	1	0	1	1	1	0	0	0	0	0	-1	0	1	-1	-1	1	1	-1	0	0	0	1	0	0	0	0	1	0	1	0	1	0	0	0	0	0	0
AX-123363970	0	0	-1	-1	-1	-1	-1	-1	-1	-1	-1	-1	-1	-1	-1	-1	-1	-1	-1	-1	-1	-1	-1	-1	-1	-1	-1	-1	-1	-1	-1	-1	-1	-1	-1	-1	-1	-1	-1	-1	-1	-1	-1	-1	-1	-1	-1	-1	-1
AX-123363971	5A	13680832	-1	0	0	0	0	1	0	1	-1	0	-1	0	NA	-1	-1	0	0	0	0	0	1	0	-1	1	1	-1	-1	1	0	0	0	-1	0	0	0	0	-1	0	-1	0	0	0	0	0	0	0	0
AX-123363976	5A	13425704	-1	0	0	0	0	1	0	0	-1	0	-1	0	-1	-1	-1	0	0	0	NA	0	1	0	-1	NA	1	-1	-1	1	0	0	0	-1	0	0	0	0	-1	0	-1	0	NA	0	0	0	0	0	0
AX-123363978	5A	13198624	-1	0	0	0	0	1	0	0	-1	0	-1	0	-1	-1	-1	0	-1	0	0	0	1	0	-1	1	1	-1	-1	1	0	0	0	-1	0	0	0	0	-1	0	-1	-1	-1	0	0	0	0	0	0
AX-123363982	5A	13033085	1	0	0	0	0	-1	0	0	1	0	1	0	1	1	1	0	NA	0	0	0	-1	0	1	-1	-1	1	1	-1	0	0	0	1	0	0	0	0	1	0	1	1	1	0	0	0	0	0	0
AX-123363983	5A	1516349	1	1	1	1	1	1	1	1	1	1	1	1	1	1	1	1	1	1	1	1	1	1	1	1	1	1	1	1	1	1	1	1	1	1	1	1	1	1	1	1	1	1	1	1	1	1	1
AX-123363987	5A	12683707	-1	0	0	0	0	1	0	0	-1	0	-1	0	-1	-1	-1	0	0	0	0	0	1	0	-1	NA	1	-1	-1	1	0	0	0	-1	0	0	0	0	-1	0	-1	-1	-1	0	0	0	0	0	0
AX-123363988	5A	12582456	1	0	0	0	0	-1	0	0	1	0	1	0	1	1	1	0	1	0	0	0	-1	0	1	-1	-1	1	1	-1	0	0	0	1	0	0	0	0	1	0	1	1	1	0	0	0	0	0	0
AX-123363994	5A	14849362	1	1	1	1	1	1	1	1	1	1	1	1	1	1	1	1	1	1	1	1	1	1	1	1	1	1	1	1	1	1	1	NA	1	1	1	1	1	1	1	1	1	1	1	1	1	1	1
AX-123363995	5A	14913436	1	1	1	1	1	1	1	1	1	1	1	1	1	1	1	1	1	1	1	1	1	1	1	1	1	1	1	1	1	1	1	1	1	1	1	1	1	1	1	1	NA	1	1	1	1	1	1
AX-123364002	5C	17103230	0	-1	1	-1	-1	0	-1	0	0	0	-1	1	0	1	1	-1	1	0	0	1	-1	0	-1	-1	0	1	1	-1	0	0	0	0	0	-1	-1	-1	0	1	-1	1	0	-1	0	1	-1	1	1
AX-123364004	5B	17981262	0	-1	0	0	0	0	0	-1	-1	-1	0	0	0	0	-1	0	1	0	-1	0	0	1	0	0	-1	0	0	0	-1	0	0	0	-1	0	0	-1	0	1	-1	1	NA	-1	1	-1	-1	0	0
AX-123364007	5A	16062655	1	1	1	1	1	1	1	1	1	1	1	1	1	1	1	1	1	1	1	1	1	1	1	1	1	1	1	1	1	1	1	1	1	1	1	1	1	1	1	1	0	1	1	1	1	1	1
AX-123364012	5C	16372406	-1	-1	-1	-1	-1	-1	-1	-1	-1	-1	-1	-1	-1	-1	-1	-1	-1	-1	-1	-1	-1	-1	-1	-1	-1	-1	-1	-1	-1	-1	-1	-1	-1	-1	-1	-1	-1	-1	-1	-1	-1	-1	-1	-1	-1	-1	-1
AX-123364016	5B	16688116	0	1	0	-1	0	0	0	1	1	1	0	0	0	0	1	0	-1	0	1	0	0	-1	0	0	1	0	0	0	1	0	0	0	1	0	0	1	0	-1	1	-1	0	1	-1	1	1	0	0
AX-123364018	5C	18589804	-1	-1	-1	-1	-1	-1	-1	-1	-1	-1	-1	-1	-1	-1	-1	-1	-1	-1	-1	-1	-1	-1	-1	-1	-1	-1	-1	-1	-1	-1	-1	-1	-1	-1	-1	-1	-1	-1	-1	-1	-1	-1	-1	-1	-1	-1	-1
AX-123364021	5A	19047583	-1	-1	-1	-1	-1	-1	-1	-1	-1	-1	-1	-1	-1	-1	-1	-1	-1	-1	-1	-1	-1	-1	-1	-1	-1	-1	-1	-1	-1	-1	-1	-1	-1	-1	-1	-1	-1	-1	-1	-1	-1	-1	-1	-1	-1	-1	-1
AX-123364022	5D	19006662	-1	-1	-1	-1	-1	-1	-1	-1	-1	-1	-1	-1	-1	-1	-1	-1	-1	-1	-1	-1	-1	-1	-1	-1	-1	-1	-1	-1	-1	-1	-1	-1	-1	-1	-1	-1	-1	-1	-1	-1	-1	-1	-1	-1	-1	-1	-1
AX-123364024	1A	2841261	0	1	0	0	1	1	0	0	0	-1	0	0	1	1	0	0	1	0	0	0	0	0	1	0	0	1	-1	1	1	0	-1	0	1	0	1	0	1	0	1	0	0	0	-1	1	0	0	0
AX-123364026	5C	22462349	1	1	1	1	1	1	1	1	1	1	1	1	1	1	1	1	1	1	1	1	1	1	1	1	1	1	1	1	1	1	1	1	1	1	1	1	1	1	1	1	NA	1	1	1	1	1	1
AX-123364027	5C	22437335	1	1	1	1	1	1	1	1	1	1	1	1	1	1	1	1	1	1	1	1	1	1	1	1	1	1	1	1	1	1	1	1	1	1	1	1	1	1	1	1	1	1	1	1	1	1	1
AX-123364030	5C	21926106	0	0	1	0	0	0	0	0	0	0	0	1	0	1	1	0	1	0	0	1	-1	0	0	-1	0	1	1	-1	0	0	-1	0	0	0	0	0	0	1	0	1	0	-1	0	1	0	1	0
AX-123364039	5A	24605843	-1	0	0	0	0	1	0	1	-1	1	-1	0	-1	-1	-1	0	0	0	0	0	1	0	-1	1	1	1	-1	0	0	0	1	-1	0	0	0	0	-1	-1	-1	0	-1	1	-1	0	0	0	-1
AX-123364048	5C	2191814	-1	0	-1	1	0	0	0	1	1	-1	-1	1	0	1	0	0	0	-1	NA	1	1	0	1	0	0	1	1	0	0	0	0	1	0	0	-1	0	-1	1	0	0	NA	0	-1	1	1	1	1
AX-123364053	4D	4138710	1	1	1	1	1	1	1	1	1	1	1	1	1	1	1	1	1	1	1	1	1	1	1	1	1	1	1	1	1	1	1	1	1	1	1	1	1	1	1	1	NA	1	1	1	1	1	1
AX-123364060	5D	25515053	-1	-1	-1	-1	-1	-1	-1	-1	-1	-1	-1	-1	-1	-1	-1	-1	-1	-1	-1	0	-1	-1	-1	-1	-1	-1	-1	-1	-1	-1	-1	-1	-1	-1	-1	-1	-1	-1	-1	-1	-1	-1	-1	-1	-1	-1	-1
AX-123364062	5D	25778874	0	1	0	-1	-1	1	-1	-1	1	-1	0	1	-1	0	0	0	0	-1	0	-1	-1	-1	0	0	0	0	1	0	0	0	0	0	0	-1	1	0	0	0	0	0	1	0	0	-1	0	0	0
AX-123364067	5D	24493760	0	1	0	-1	-1	1	-1	-1	NA	-1	0	1	-1	0	0	0	0	-1	0	-1	-1	-1	0	0	0	0	1	0	0	0	0	0	0	-1	1	0	0	0	0	0	1	0	0	-1	0	0	0
AX-123364069	5A	24848676	-1	0	0	0	0	1	0	1	-1	1	-1	0	-1	-1	-1	0	0	0	0	0	1	0	-1	1	1	1	-1	0	0	0	1	-1	0	0	0	0	-1	-1	-1	0	-1	1	-1	0	0	0	-1
AX-123364070	5A	24809213	1	0	0	0	0	-1	0	-1	1	-1	1	0	1	1	1	0	0	0	0	0	-1	0	1	-1	-1	-1	1	0	0	0	-1	1	0	0	0	0	1	1	1	0	1	-1	1	0	0	0	1
AX-123364075	5C	3053473	-1	0	-1	1	0	0	0	1	1	-1	-1	1	0	1	0	0	0	-1	NA	1	1	-1	1	0	0	1	1	0	0	0	0	1	0	0	-1	0	-1	1	0	0	-1	0	-1	1	1	1	1
AX-123364076	5B	2911292	1	1	1	1	1	1	1	1	1	1	1	1	1	1	1	1	1	1	1	1	1	1	1	1	1	1	1	1	1	1	1	1	1	1	1	1	1	1	1	1	NA	1	1	1	1	1	1
AX-123364078	5C	3279473	-1	0	-1	1	0	0	0	1	1	-1	-1	1	0	1	0	0	0	-1	0	1	1	-1	1	0	0	1	1	0	0	0	0	1	0	0	-1	0	-1	1	0	0	-1	0	0	1	1	1	1
AX-123364085	5A	3951599	1	1	1	1	1	1	1	1	1	1	1	1	1	1	1	1	1	1	1	1	1	1	1	1	1	1	1	1	1	1	1	1	1	1	1	1	1	1	1	1	NA	1	1	1	1	1	1
AX-123364086	5C	4759738	-1	0	0	1	0	0	-1	1	1	-1	-1	1	0	1	0	0	0	-1	0	1	1	-1	1	-1	0	1	1	0	1	0	0	0	0	0	-1	0	-1	1	0	1	-1	-1	1	1	1	1	1
AX-123364089	5C	5003496	1	0	0	-1	1	0	1	-1	-1	1	1	-1	0	-1	0	0	0	1	0	-1	-1	1	-1	1	0	-1	-1	0	-1	0	0	0	1	0	1	0	1	-1	0	-1	1	1	-1	-1	-1	-1	-1
AX-123364093	5D	5493318	0	1	1	-1	1	0	-1	0	0	1	0	0	0	-1	-1	1	0	0	0	0	1	1	1	1	0	-1	0	1	1	0	-1	0	1	0	0	0	-1	-1	-1	0	0	0	0	0	0	-1	-1
AX-123364097	0	0	-1	-1	-1	-1	-1	-1	-1	-1	-1	-1	-1	-1	-1	-1	-1	-1	-1	-1	-1	-1	-1	-1	-1	-1	-1	-1	-1	-1	-1	-1	-1	-1	-1	-1	-1	-1	-1	-1	-1	-1	-1	-1	-1	-1	-1	-1	-1
AX-123364098	5B	506336	1	1	1	1	1	1	1	1	1	1	1	1	1	1	1	1	1	1	1	1	1	1	1	1	1	1	1	1	1	1	1	1	1	1	1	1	1	1	1	1	1	1	1	1	1	1	1
AX-123364103	5B	8443319	0	0	0	1	0	0	0	-1	-1	-1	0	0	0	1	-1	0	1	0	-1	0	-1	1	0	0	-1	0	0	0	0	0	0	0	-1	-1	0	-1	0	1	-1	1	0	-1	1	-1	0	0	0
AX-123364106	5A	7809680	-1	0	0	0	0	0	0	-1	0	0	-1	0	-1	-1	0	0	0	0	0	-1	1	1	-1	1	1	-1	-1	0	0	0	0	-1	0	0	0	-1	0	0	0	-1	-1	0	0	0	0	0	1
AX-123364117	5A	6571617	-1	0	0	0	0	0	0	-1	0	0	-1	0	-1	-1	0	0	0	0	0	-1	1	1	-1	1	0	-1	-1	0	0	0	0	-1	0	0	1	-1	0	0	0	-1	-1	0	0	0	-1	0	1
AX-123364123	5A	842138	1	1	1	1	1	1	1	1	1	1	1	1	1	1	1	1	1	1	1	1	1	1	1	1	1	1	1	1	1	1	1	1	1	1	1	1	1	1	1	1	1	1	1	1	1	1	1
AX-123364129	5B	10282850	0	0	0	1	0	0	0	-1	-1	-1	0	0	0	1	-1	0	1	0	-1	0	-1	1	0	0	-1	0	0	0	0	0	0	0	-1	-1	0	-1	0	1	-1	1	0	-1	1	-1	0	0	0
AX-123364138	6D	16381155	0	-1	0	1	0	0	-1	0	-1	0	0	0	-1	1	1	-1	1	0	-1	0	0	0	1	0	0	1	-1	0	0	0	-1	0	-1	-1	0	0	-1	0	-1	1	1	0	1	-1	-1	-1	0
AX-123364141	6A	15943542	-1	-1	-1	-1	-1	-1	-1	-1	-1	-1	-1	-1	-1	-1	-1	-1	-1	-1	-1	-1	-1	-1	-1	-1	-1	-1	-1	-1	-1	-1	-1	-1	-1	-1	-1	-1	-1	-1	-1	-1	-1	-1	-1	-1	-1	-1	-1
AX-123364142	6A	15904227	1	1	1	1	1	1	1	1	1	1	1	1	1	1	1	1	1	1	1	1	1	1	1	1	1	1	1	1	1	1	1	1	1	1	1	1	1	1	1	1	1	1	1	1	1	1	1
AX-123364144	6B	16613209	1	1	1	1	1	1	1	1	1	1	1	1	1	1	1	1	1	1	1	1	1	1	1	1	1	1	1	1	1	1	1	1	1	1	1	1	1	1	1	1	1	1	1	1	1	1	1
AX-123364150	7B	2287057	1	1	1	1	1	1	1	1	1	1	1	1	1	1	1	1	1	1	1	1	1	1	1	1	1	1	1	1	1	1	1	1	1	1	1	1	1	1	1	1	NA	1	1	1	1	1	1
AX-123364151	6A	570315	1	0	0	1	0	0	0	0	0	0	0	0	0	0	0	0	-1	0	0	0	-1	0	-1	0	1	1	1	1	0	-1	-1	0	1	1	0	0	0	-1	0	0	-1	0	1	0	0	1	-1
AX-123364152	6D	511062	0	0	-1	1	-1	0	-1	0	1	0	-1	0	1	1	1	1	-1	0	0	1	-1	0	1	0	1	1	0	0	1	-1	0	0	-1	-1	1	0	-1	-1	-1	1	1	-1	-1	1	-1	-1	0
AX-123364156	6A	10257748	-1	-1	-1	-1	-1	-1	-1	-1	-1	-1	-1	-1	-1	-1	-1	-1	-1	-1	-1	-1	-1	-1	-1	-1	-1	-1	-1	-1	-1	-1	-1	-1	-1	-1	-1	-1	-1	-1	-1	-1	-1	-1	-1	-1	-1	-1	-1
AX-123364160	6A	10933598	1	1	1	1	1	1	1	1	1	1	1	1	1	1	1	1	1	1	1	1	1	1	1	1	1	1	1	1	1	1	1	1	1	1	1	1	1	1	1	1	1	1	1	1	1	1	1
AX-123364163	6A	10998709	0	0	0	0	0	0	0	0	0	0	0	0	0	0	0	0	0	0	0	0	0	0	0	0	0	0	0	0	0	0	0	0	0	0	0	0	0	0	0	0	0	0	0	0	0	0	0
AX-123364164	6A	11002208	-1	-1	-1	-1	-1	-1	-1	-1	-1	-1	-1	-1	-1	-1	-1	-1	-1	-1	-1	-1	-1	-1	-1	-1	-1	-1	-1	-1	-1	-1	-1	-1	-1	-1	-1	-1	-1	-1	-1	-1	-1	-1	-1	-1	-1	-1	-1
AX-123364166	6C	458974	0	1	1	-1	0	0	0	1	-1	0	0	-1	-1	0	1	0	-1	0	NA	0	1	0	0	0	-1	1	0	0	-1	0	0	1	1	-1	-1	0	-1	0	NA	0	0	1	-1	0	0	1	-1
AX-123364172	6B	376767	-1	-1	-1	-1	-1	-1	-1	-1	-1	-1	-1	-1	-1	-1	-1	-1	-1	-1	-1	-1	-1	-1	-1	-1	-1	-1	-1	-1	-1	-1	-1	-1	-1	-1	-1	-1	-1	-1	-1	-1	-1	-1	-1	-1	-1	-1	-1
AX-123364175	6A	12020642	-1	-1	-1	-1	-1	-1	-1	-1	-1	-1	-1	-1	-1	-1	-1	-1	-1	-1	-1	-1	-1	-1	-1	-1	-1	-1	-1	-1	-1	-1	-1	-1	-1	-1	-1	-1	-1	-1	-1	-1	-1	-1	-1	-1	-1	-1	-1
AX-123364176	0	0	-1	-1	-1	-1	-1	-1	-1	-1	-1	-1	-1	-1	-1	-1	-1	-1	-1	-1	-1	-1	-1	-1	-1	-1	-1	-1	-1	-1	-1	-1	-1	-1	-1	-1	-1	-1	-1	-1	-1	-1	-1	-1	-1	-1	-1	-1	-1
AX-123364180	6A	11783767	0	1	0	0	0	0	0	0	1	-1	1	0	-1	-1	0	1	-1	0	0	-1	0	1	0	1	-1	0	1	1	1	0	0	0	1	1	0	-1	0	0	0	0	0	0	1	0	1	0	0
AX-123364182	6D	26861372	-1	1	-1	-1	1	-1	1	0	0	-1	0	0	0	0	0	0	0	0	0	-1	0	0	-1	0	0	1	1	0	-1	-1	0	0	0	1	0	0	0	-1	0	-1	0	1	0	1	1	1	0
AX-123364205	0	0	-1	-1	-1	-1	-1	-1	-1	-1	-1	-1	-1	-1	-1	-1	-1	-1	-1	-1	-1	-1	-1	-1	-1	-1	-1	-1	-1	-1	-1	-1	-1	-1	-1	-1	-1	-1	-1	-1	-1	-1	-1	-1	-1	-1	-1	-1	-1
AX-123364209	6A	13144878	0	-1	0	0	0	1	0	0	-1	1	-1	-1	0	1	0	-1	1	0	0	1	0	-1	0	-1	1	0	-1	-1	-1	0	0	0	-1	-1	0	1	0	0	0	0	-1	0	-1	0	-1	0	0
AX-123364213	6B	13220146	-1	-1	-1	-1	-1	-1	-1	-1	-1	-1	-1	-1	-1	-1	-1	-1	-1	-1	-1	-1	-1	-1	-1	-1	-1	-1	-1	-1	-1	-1	-1	-1	-1	-1	-1	-1	-1	-1	-1	-1	-1	-1	-1	-1	-1	-1	-1
AX-123364214	6D	31156282	-1	0	-1	-1	1	-1	1	0	0	-1	0	0	0	0	0	0	0	1	0	-1	0	0	0	1	0	1	1	0	0	-1	0	1	0	1	0	-1	0	-1	0	-1	0	0	0	1	1	1	0
AX-123364217	6B	12606506	1	1	1	1	1	1	1	1	1	1	1	1	1	1	1	1	1	1	1	1	1	1	1	1	1	1	1	1	1	1	1	1	1	1	1	1	1	1	1	1	NA	1	1	1	1	1	1
AX-123364221	6A	14454230	1	1	1	1	1	1	1	1	1	1	1	1	1	1	1	1	1	1	1	1	1	1	1	1	1	1	1	1	1	1	1	1	1	1	1	1	1	1	1	1	1	1	1	1	1	1	1
AX-123364225	6C	32708138	1	1	1	1	1	1	1	1	1	1	1	1	1	1	1	1	1	1	1	1	1	1	1	1	1	1	1	1	1	1	1	1	1	1	1	1	1	1	1	1	1	1	1	1	1	1	1
AX-123364231	6A	17475908	0	-1	0	0	0	1	0	0	-1	1	-1	-1	0	1	0	0	1	0	0	1	0	-1	0	-1	1	-1	-1	-1	-1	0	0	0	-1	0	0	1	0	0	0	0	-1	0	-1	0	-1	0	0
AX-123364239	6A	18319170	0	1	0	0	0	-1	0	0	1	-1	1	1	0	-1	0	0	-1	0	NA	-1	0	1	0	1	-1	1	1	1	1	0	0	0	1	0	0	-1	0	0	0	0	NA	0	1	0	1	0	0
AX-123364240	6A	3229254	1	1	0	1	1	0	0	-1	0	0	0	0	0	0	0	0	-1	0	0	-1	-1	0	-1	1	1	0	1	1	0	-1	-1	0	1	1	0	0	1	-1	0	0	0	0	1	0	0	1	-1
AX-123364242	6D	18283169	0	-1	0	1	0	0	-1	0	-1	0	0	0	-1	1	1	-1	1	0	-1	0	0	0	1	0	0	1	-1	0	0	0	-1	0	-1	-1	0	0	-1	0	-1	1	1	0	1	-1	-1	-1	0
AX-123364246	6D	18678580	0	-1	0	1	0	0	-1	0	-1	0	0	0	-1	1	1	-1	1	0	-1	0	0	0	1	0	0	1	-1	0	0	1	-1	0	-1	-1	0	0	-1	0	-1	1	1	0	1	-1	-1	-1	0
AX-123364252	6A	20125918	-1	-1	-1	-1	-1	-1	-1	-1	-1	-1	-1	-1	-1	-1	-1	-1	-1	-1	-1	-1	-1	-1	-1	-1	-1	-1	-1	-1	-1	-1	-1	-1	-1	-1	-1	-1	-1	-1	-1	-1	-1	-1	-1	-1	-1	-1	-1
AX-123364255	6A	21069803	-1	-1	-1	-1	-1	-1	-1	-1	-1	-1	-1	-1	-1	-1	-1	-1	-1	-1	-1	-1	-1	-1	-1	-1	-1	-1	-1	-1	-1	-1	-1	-1	-1	-1	-1	-1	-1	-1	-1	-1	-1	-1	-1	-1	-1	-1	-1
AX-123364258	6A	20845440	-1	-1	-1	-1	-1	-1	-1	-1	-1	-1	-1	-1	-1	-1	-1	-1	-1	-1	-1	-1	-1	-1	-1	-1	-1	-1	-1	-1	-1	-1	-1	-1	-1	-1	-1	-1	-1	-1	-1	-1	-1	-1	-1	-1	-1	-1	-1
AX-123364263	6B	23040498	1	1	0	1	0	-1	0	0	0	0	0	-1	0	0	-1	-1	-1	0	0	-1	-1	0	-1	0	0	-1	0	0	0	-1	1	-1	1	1	0	0	0	-1	1	0	-1	0	0	0	0	-1	0
AX-123364264	6A	1545808	-1	0	0	-1	0	0	0	0	0	0	0	0	0	0	0	0	1	0	0	0	1	0	1	0	-1	-1	-1	-1	0	1	1	0	-1	-1	0	0	0	1	0	0	1	0	-1	0	0	-1	1
AX-123364266	6B	24016126	1	1	1	1	1	1	1	1	1	1	1	1	1	1	1	1	1	1	1	1	1	1	1	1	1	1	1	1	1	1	1	1	1	1	1	1	1	1	1	1	NA	1	1	1	1	1	1
AX-123364271	6D	20918522	1	1	1	1	1	1	1	1	1	1	1	1	1	1	1	1	1	1	1	1	1	1	1	1	1	1	1	1	1	1	1	1	1	1	1	1	1	1	1	1	NA	1	1	1	1	1	1
AX-123364272	6B	23336406	1	1	0	1	0	0	0	0	0	0	0	-1	0	0	0	-1	0	0	0	0	0	0	0	NA	0	0	0	0	0	0	1	-1	1	1	0	0	0	-1	1	0	-1	0	0	0	0	0	0
AX-123364274	6B	23208686	1	1	0	1	0	-1	0	0	0	0	0	-1	0	0	-1	-1	-1	0	0	-1	-1	0	-1	0	0	-1	0	0	0	-1	1	-1	1	1	0	0	0	-1	1	0	-1	0	0	0	0	-1	0
AX-123364275	6D	22849000	-1	1	-1	-1	0	-1	1	0	0	-1	0	0	1	0	0	0	-1	0	0	0	-1	0	-1	0	0	0	1	0	-1	-1	0	0	0	1	0	0	1	-1	0	-1	-1	1	0	1	1	1	0
AX-123364276	6C	24004051	1	1	1	1	1	1	1	1	1	1	1	1	1	1	1	1	1	1	1	1	1	1	1	1	1	1	1	1	1	1	1	1	1	1	1	1	1	1	1	1	NA	1	1	1	1	1	1
AX-123364280	6D	24284226	1	-1	1	1	0	1	-1	0	0	1	0	0	-1	0	0	0	1	0	-1	0	1	0	1	0	0	0	-1	0	1	1	0	0	0	-1	0	0	-1	1	0	1	1	-1	0	-1	-1	-1	0
AX-123364282	6C	25571620	-1	-1	-1	-1	-1	-1	-1	-1	-1	-1	-1	-1	-1	-1	-1	-1	-1	-1	-1	-1	-1	-1	-1	-1	-1	-1	-1	-1	-1	-1	-1	-1	-1	-1	-1	-1	-1	-1	-1	-1	0	-1	-1	-1	-1	-1	-1
AX-123364285	6D	24735113	1	1	1	1	1	1	1	1	1	1	1	1	1	1	1	1	1	1	1	1	1	1	1	1	1	1	1	1	1	1	1	1	1	1	1	1	1	1	1	1	1	1	1	1	1	1	1
AX-123364286	6D	25082152	-1	-1	-1	-1	-1	-1	-1	-1	-1	-1	-1	-1	-1	-1	-1	-1	-1	-1	-1	-1	-1	-1	-1	-1	-1	-1	-1	-1	-1	-1	-1	-1	-1	-1	-1	-1	-1	-1	-1	-1	-1	-1	-1	-1	-1	-1	-1
AX-123364288	6B	27368925	-1	-1	-1	-1	-1	-1	-1	-1	-1	-1	-1	-1	-1	-1	-1	-1	-1	-1	-1	-1	-1	-1	-1	-1	-1	-1	-1	-1	-1	-1	-1	-1	-1	-1	-1	-1	-1	-1	-1	-1	-1	-1	-1	-1	-1	-1	-1
AX-123364290	6B	27718690	1	1	1	1	1	1	1	1	1	1	1	1	1	1	1	1	1	1	1	1	1	1	1	1	1	1	1	1	1	1	1	1	1	1	1	1	1	1	1	1	1	1	1	1	1	1	1
AX-123364300	0	0	1	1	1	1	1	1	1	1	1	1	1	1	1	1	1	1	1	1	1	1	1	1	1	1	1	1	1	1	1	1	1	1	1	1	1	1	1	1	1	1	NA	1	1	1	1	1	1
AX-123364305	6B	28555729	-1	-1	-1	-1	-1	-1	-1	-1	-1	-1	-1	-1	-1	-1	-1	-1	-1	-1	-1	-1	-1	-1	-1	-1	-1	-1	-1	-1	-1	-1	-1	-1	-1	-1	-1	-1	-1	-1	-1	-1	-1	-1	-1	-1	-1	-1	-1
AX-123364306	6D	27278706	-1	-1	-1	-1	-1	-1	-1	-1	-1	-1	-1	-1	-1	-1	-1	-1	-1	-1	-1	-1	-1	-1	-1	-1	-1	-1	-1	-1	-1	-1	-1	-1	-1	-1	-1	-1	-1	-1	-1	-1	-1	-1	-1	-1	-1	-1	-1
AX-123364308	6D	28756520	-1	0	-1	-1	1	-1	1	0	0	-1	0	0	0	0	0	0	0	1	0	-1	0	0	0	1	0	1	1	0	0	-1	0	0	0	1	0	-1	0	-1	0	-1	NA	1	0	1	1	1	0
AX-123364317	6A	1471851	1	0	0	1	0	0	0	0	0	0	0	0	0	0	0	0	-1	0	0	0	NA	0	-1	0	1	1	1	1	0	-1	-1	0	1	1	0	0	0	-1	0	0	-1	0	1	0	0	1	-1
AX-123364321	1A	8300300	1	1	1	1	1	1	1	1	1	1	1	1	1	1	1	1	1	1	1	1	1	1	1	1	1	1	1	1	1	1	1	1	1	1	1	1	1	1	1	1	1	1	1	1	1	1	1
AX-123364327	6D	31537628	-1	0	-1	-1	1	-1	1	0	0	-1	0	0	0	0	0	0	0	1	0	-1	0	0	0	1	0	1	1	0	0	-1	0	1	0	1	0	-1	0	-1	0	-1	0	0	0	1	1	1	0
AX-123364335	6D	31951501	-1	0	-1	-1	1	-1	1	0	0	-1	0	0	0	0	0	0	0	1	0	-1	0	0	0	1	0	1	1	0	0	-1	0	1	0	1	0	-1	0	-1	0	-1	0	0	0	1	1	1	0
AX-123364336	1A	8448125	1	1	1	1	1	1	1	1	1	1	1	1	1	1	1	1	1	1	1	1	1	1	1	1	1	1	1	1	1	1	1	1	1	1	1	1	1	1	1	1	NA	1	1	1	1	1	1
AX-123364341	6A	34163734	1	1	1	1	1	1	1	1	1	1	1	1	1	1	1	1	1	1	1	1	1	1	1	1	1	1	1	1	1	1	1	1	1	1	1	1	1	1	1	1	1	1	1	1	1	1	1
AX-123364348	6B	35224466	-1	-1	-1	-1	-1	-1	-1	-1	-1	-1	-1	-1	-1	-1	-1	-1	-1	-1	-1	-1	-1	-1	-1	-1	-1	-1	-1	-1	-1	-1	-1	-1	-1	-1	-1	-1	-1	-1	-1	-1	-1	-1	-1	-1	-1	-1	-1
AX-123364349	6B	35216935	-1	-1	-1	-1	-1	-1	-1	-1	-1	-1	-1	-1	-1	-1	-1	-1	-1	-1	-1	-1	-1	-1	-1	-1	-1	-1	-1	-1	-1	-1	-1	-1	-1	-1	-1	-1	-1	-1	-1	-1	-1	-1	-1	-1	-1	-1	-1
AX-123364350	0	0	1	1	1	1	1	1	1	1	1	1	1	1	1	1	1	1	1	1	1	1	1	1	1	1	1	1	1	1	1	1	1	1	1	1	1	1	1	1	1	1	1	1	1	1	1	1	1
AX-123364351	6B	35166186	-1	-1	-1	-1	-1	-1	-1	-1	-1	-1	-1	-1	-1	-1	-1	-1	-1	-1	-1	-1	-1	-1	-1	-1	-1	-1	-1	-1	-1	-1	-1	-1	-1	-1	-1	-1	-1	-1	-1	-1	NA	-1	-1	-1	-1	-1	-1
AX-123364359	6A	4165214	1	1	1	1	1	1	1	1	1	1	1	1	1	1	1	1	1	1	1	1	1	1	1	1	1	1	1	1	1	1	1	1	1	1	1	1	1	1	1	1	1	1	1	1	1	1	1
AX-123364360	6A	4067411	1	1	1	1	1	1	1	1	1	1	1	1	1	1	1	1	1	1	1	1	1	1	1	1	1	1	1	1	1	1	1	1	1	1	1	1	1	1	1	1	1	1	1	1	1	1	1
AX-123364362	6A	8013722	-1	-1	-1	-1	-1	-1	-1	-1	-1	-1	-1	-1	-1	-1	-1	-1	-1	-1	-1	-1	-1	-1	-1	-1	-1	-1	-1	-1	-1	-1	-1	-1	-1	-1	-1	-1	-1	-1	-1	-1	NA	-1	-1	-1	-1	-1	-1
AX-123364366	0	0	-1	-1	0	0	-1	0	0	1	-1	0	-1	0	0	0	0	0	1	0	0	1	0	0	1	-1	0	0	-1	-1	-1	0	0	0	-1	-1	0	1	0	0	0	0	NA	0	-1	0	0	0	1
AX-123364368	6A	7546254	1	1	0	0	1	0	0	-1	1	0	1	0	0	0	0	0	-1	0	0	-1	0	0	-1	1	0	0	1	1	1	0	0	0	1	1	0	-1	0	0	0	0	NA	0	1	0	0	0	-1
AX-123364369	6A	7500867	1	1	1	1	1	1	1	1	1	1	1	1	1	1	1	1	1	1	1	1	1	1	1	1	1	1	1	1	1	1	1	1	1	1	1	1	1	1	1	1	1	1	1	1	1	1	1
AX-123364371	6A	1257424	-1	0	0	-1	0	0	0	0	0	0	0	0	0	0	0	0	1	0	0	0	1	0	1	0	-1	-1	-1	-1	0	1	1	0	-1	-1	0	0	0	1	0	0	1	0	-1	0	0	-1	1
AX-123364374	6A	6133236	-1	-1	-1	-1	-1	-1	-1	-1	-1	-1	-1	-1	-1	-1	-1	-1	-1	-1	-1	-1	-1	-1	-1	-1	-1	-1	-1	-1	-1	-1	-1	-1	-1	-1	-1	-1	-1	-1	-1	-1	-1	-1	-1	-1	-1	-1	-1
AX-123364376	6A	5843486	-1	-1	-1	-1	-1	-1	-1	-1	-1	-1	-1	-1	-1	-1	-1	-1	-1	-1	-1	-1	-1	-1	-1	-1	-1	-1	-1	-1	-1	-1	-1	-1	-1	-1	-1	-1	-1	-1	-1	-1	0	-1	-1	-1	-1	-1	-1
AX-123364377	6A	5776320	-1	-1	0	0	-1	0	0	1	-1	0	-1	0	0	0	0	0	1	0	0	1	0	0	1	-1	0	0	-1	-1	-1	0	0	0	-1	-1	0	1	0	0	0	0	NA	0	-1	0	0	0	1
AX-123364378	6A	5728368	1	1	0	0	1	0	0	-1	1	0	1	0	0	0	0	0	-1	0	0	-1	0	0	-1	1	0	0	1	1	1	0	0	0	1	1	0	-1	0	0	0	0	0	0	1	0	0	0	-1
AX-123364383	6A	5032958	1	1	0	0	1	0	0	-1	1	0	1	0	0	0	0	0	-1	0	0	-1	0	0	-1	1	0	0	1	1	0	0	0	0	1	1	0	0	0	-1	0	0	0	0	1	0	0	1	-1
AX-123364388	6A	8973750	-1	-1	0	0	0	0	0	1	-1	1	-1	0	0	0	0	0	1	0	0	1	0	0	1	-1	0	0	-1	-1	-1	0	0	0	-1	-1	0	1	0	0	0	0	0	0	-1	0	0	0	1
AX-123364394	6B	9601332	-1	-1	-1	-1	-1	-1	-1	-1	-1	-1	-1	-1	-1	-1	-1	-1	-1	-1	-1	-1	-1	-1	-1	-1	-1	-1	-1	-1	-1	-1	-1	-1	-1	-1	-1	-1	-1	-1	-1	-1	-1	-1	-1	-1	-1	-1	-1
AX-123364395	6B	9832722	-1	-1	-1	-1	-1	-1	-1	-1	-1	-1	-1	-1	-1	-1	-1	-1	-1	-1	-1	-1	-1	-1	-1	-1	-1	-1	-1	-1	-1	-1	-1	-1	-1	-1	-1	-1	-1	-1	-1	-1	-1	-1	-1	-1	-1	-1	-1
AX-123364397	6A	10605302	-1	-1	-1	-1	-1	-1	-1	-1	-1	-1	-1	-1	-1	-1	-1	-1	-1	-1	-1	-1	-1	-1	-1	-1	-1	-1	-1	-1	-1	-1	-1	-1	-1	-1	-1	-1	-1	-1	-1	-1	-1	-1	-1	-1	-1	-1	-1
AX-123364403	7A	13852836	-1	1	0	0	0	1	0	0	1	0	1	0	0	0	-1	0	1	0	NA	1	0	0	0	-1	1	-1	1	1	-1	1	-1	0	0	0	0	1	1	0	0	1	-1	1	-1	-1	0	-1	0
AX-123364404	7A	9219839	-1	-1	-1	-1	-1	-1	-1	-1	-1	-1	-1	-1	-1	-1	-1	-1	-1	-1	-1	-1	-1	-1	-1	-1	-1	-1	-1	-1	-1	-1	-1	-1	-1	-1	-1	-1	-1	-1	-1	-1	-1	-1	-1	-1	-1	-1	-1
AX-123364410	7D	8961448	0	0	-1	-1	0	0	-1	0	-1	0	0	0	0	1	0	0	1	-1	0	0	0	0	0	1	0	0	0	-1	1	0	0	-1	NA	0	0	0	1	1	0	-1	1	0	-1	1	0	0	-1
AX-123364413	7D	14614916	0	0	1	1	0	0	1	0	1	0	0	0	0	-1	0	0	-1	1	0	0	0	0	0	0	0	0	-1	1	-1	1	0	1	1	1	0	1	-1	-1	NA	1	0	0	1	-1	0	0	1
AX-123364415	7A	13658420	-1	1	0	0	0	1	0	0	1	0	1	0	0	0	-1	0	1	0	0	1	0	0	0	-1	1	-1	1	1	-1	1	-1	0	0	0	0	1	1	0	0	1	1	1	-1	-1	0	-1	0
AX-123364418	0	0	1	0	-1	0	-1	0	1	1	0	-1	0	0	0	-1	1	-1	1	-1	-1	1	-1	1	0	1	0	-1	0	0	1	-1	0	0	-1	0	-1	-1	1	0	1	0	NA	-1	0	1	0	1	0
AX-123364422	7D	5521842	-1	-1	-1	-1	-1	-1	-1	-1	-1	-1	-1	-1	-1	-1	-1	-1	-1	-1	-1	-1	-1	-1	-1	-1	-1	-1	-1	-1	-1	-1	-1	-1	-1	-1	-1	-1	-1	-1	-1	-1	-1	-1	-1	-1	-1	-1	-1
AX-123364424	7D	5274357	-1	-1	-1	-1	-1	-1	-1	-1	-1	-1	-1	-1	-1	-1	-1	-1	-1	-1	-1	-1	-1	-1	-1	-1	-1	-1	-1	-1	-1	-1	-1	-1	-1	-1	-1	-1	-1	-1	-1	-1	-1	-1	-1	-1	-1	-1	-1
AX-123364425	7A	13503250	-1	1	0	0	0	1	0	0	1	0	1	0	0	0	-1	0	1	0	0	1	0	0	0	-1	1	-1	1	1	-1	1	-1	0	0	0	0	1	1	0	0	1	0	1	-1	-1	0	-1	0
AX-123364434	7C	16232367	1	-1	-1	1	0	0	0	1	0	-1	0	0	0	0	1	0	1	-1	0	1	-1	1	0	0	-1	-1	-1	0	1	-1	-1	1	-1	0	0	-1	-1	-1	0	0	0	0	-1	1	0	1	0
AX-123364435	7B	16556037	-1	-1	-1	-1	-1	-1	-1	-1	-1	-1	-1	-1	-1	-1	-1	-1	-1	-1	-1	-1	-1	-1	-1	-1	-1	-1	-1	-1	-1	-1	-1	-1	-1	-1	-1	-1	-1	-1	-1	-1	-1	-1	-1	-1	-1	-1	-1
AX-123364436	7A	15478621	1	1	1	1	1	1	1	1	1	1	1	1	1	1	1	1	1	1	1	1	1	1	1	1	1	1	1	1	1	1	1	1	1	1	1	1	1	1	1	1	1	1	1	1	1	1	1
AX-123364440	7D	14116326	1	1	1	1	1	1	1	1	1	1	1	1	1	1	1	1	1	1	1	1	1	1	1	1	1	1	1	1	1	1	1	1	1	1	1	1	1	1	1	1	1	1	1	1	1	1	1
AX-123364442	7A	16302429	1	1	1	1	1	1	1	1	1	1	1	1	1	1	1	1	1	1	1	1	1	1	1	1	1	1	1	1	1	1	1	1	1	1	1	1	1	1	1	1	1	1	1	1	1	1	1
AX-123364443	7A	16235355	-1	-1	-1	-1	-1	-1	-1	-1	-1	-1	-1	-1	-1	-1	-1	-1	-1	-1	-1	-1	-1	-1	-1	-1	-1	-1	-1	-1	-1	-1	-1	-1	-1	-1	-1	-1	-1	-1	-1	-1	-1	-1	-1	-1	-1	-1	-1
AX-123364445	7B	17184307	-1	-1	-1	-1	-1	-1	-1	-1	-1	-1	-1	-1	-1	-1	-1	-1	-1	-1	-1	-1	-1	-1	-1	-1	-1	-1	-1	-1	-1	-1	-1	-1	-1	-1	-1	-1	-1	-1	-1	-1	NA	-1	-1	-1	-1	-1	-1
AX-123364448	7B	16984062	0	0	-1	-1	0	0	-1	0	-1	0	0	0	0	0	-1	0	0	-1	0	0	0	0	0	0	0	0	0	-1	0	-1	0	-1	-1	-1	0	-1	0	0	NA	-1	0	0	-1	0	0	0	-1
AX-123364449	6D	14819020	-1	-1	-1	-1	-1	-1	-1	-1	-1	-1	-1	-1	-1	-1	-1	-1	-1	-1	-1	-1	-1	-1	-1	-1	-1	-1	-1	-1	-1	-1	-1	-1	-1	-1	-1	-1	-1	-1	-1	-1	-1	-1	-1	-1	-1	-1	-1
AX-123364452	7A	16797689	-1	-1	-1	-1	-1	-1	-1	-1	-1	-1	-1	-1	-1	-1	-1	-1	-1	-1	-1	-1	-1	-1	-1	-1	-1	-1	-1	-1	-1	-1	-1	-1	-1	-1	-1	-1	-1	-1	-1	-1	0	-1	-1	-1	-1	-1	-1
AX-123364455	0	0	0	-1	-1	0	-1	-1	-1	-1	-1	-1	-1	-1	-1	-1	0	-1	-1	-1	-1	0	-1	0	-1	-1	-1	-1	-1	-1	0	-1	-1	0	-1	-1	-1	-1	-1	-1	-1	-1	-1	0	-1	0	-1	0	-1
AX-123364459	7A	17730755	-1	-1	-1	-1	-1	-1	-1	-1	-1	-1	-1	-1	-1	-1	-1	-1	-1	-1	-1	-1	-1	-1	-1	-1	-1	-1	-1	-1	-1	-1	-1	-1	-1	-1	-1	-1	-1	-1	-1	-1	-1	-1	-1	-1	0	-1	-1
AX-123364461	7A	18379925	-1	-1	-1	-1	-1	-1	-1	-1	-1	-1	-1	-1	-1	-1	-1	-1	-1	-1	-1	-1	-1	-1	-1	-1	-1	-1	-1	-1	-1	-1	-1	-1	-1	-1	-1	-1	-1	-1	-1	-1	NA	-1	-1	-1	-1	-1	-1
AX-123364462	7D	19334799	-1	-1	0	0	-1	-1	0	0	-1	0	0	0	0	0	-1	-1	1	-1	0	0	0	0	0	0	0	1	1	-1	1	0	0	1	0	-1	0	-1	1	0	0	0	NA	0	-1	0	0	-1	0
AX-123364466	7A	12809328	-1	1	0	0	0	1	0	0	1	0	1	0	0	0	0	0	1	0	0	1	0	0	0	-1	1	-1	1	1	-1	1	-1	0	0	0	0	1	1	0	0	1	0	1	-1	-1	0	-1	0
AX-123364467	7D	21447859	1	1	0	0	1	1	0	0	1	0	0	0	0	0	1	1	-1	1	0	0	0	0	0	0	0	-1	-1	1	-1	0	0	-1	0	1	0	0	-1	1	0	0	0	0	1	0	0	1	0
AX-123364482	7A	12565346	-1	1	0	0	0	1	0	0	1	0	1	0	0	0	0	0	1	0	0	1	0	0	0	-1	1	-1	1	1	-1	1	-1	0	0	0	0	1	1	0	0	1	0	1	-1	-1	0	-1	0
AX-123364483	7A	12500688	1	1	1	1	1	1	1	1	1	1	1	1	1	1	1	1	1	1	1	1	1	1	1	1	1	1	1	1	1	1	1	1	1	1	1	1	1	1	1	1	NA	1	1	1	1	1	1
AX-123364485	7A	12351470	1	-1	0	0	0	-1	0	0	-1	0	-1	0	0	0	0	0	-1	0	0	-1	0	0	0	1	-1	1	-1	-1	1	-1	1	0	0	0	0	-1	-1	0	0	-1	0	-1	1	1	0	1	0
AX-123364486	7A	12131232	-1	1	0	0	0	1	0	0	1	0	1	0	0	0	0	0	1	0	0	1	0	0	0	-1	1	-1	1	1	-1	1	-1	0	0	0	0	1	1	0	0	1	0	1	-1	-1	0	-1	0
AX-123364489	7A	10886899	-1	1	0	0	0	1	0	0	1	0	1	0	0	0	0	0	1	0	0	1	0	0	0	-1	1	-1	1	1	-1	1	-1	0	0	0	0	1	1	0	0	1	0	1	-1	-1	0	-1	0
AX-123364490	0	0	1	1	1	1	1	1	1	1	1	1	1	1	1	1	1	1	1	1	1	1	1	1	1	1	1	1	1	1	1	1	1	1	1	1	1	1	1	1	1	1	1	1	1	1	1	1	1
AX-123364491	0	0	1	1	1	1	1	1	1	1	1	1	1	1	1	1	1	1	1	1	1	1	1	1	1	1	1	1	1	1	1	1	1	1	1	1	1	1	1	1	1	1	1	1	1	1	1	1	1
AX-123364496	7B	11215883	1	1	1	1	1	1	1	1	1	1	1	1	1	1	1	1	1	1	1	1	1	1	1	1	1	1	1	1	1	1	1	1	1	1	1	1	1	1	1	1	1	1	1	1	1	1	1
AX-123364497	7D	134796	0	0	1	1	0	-1	1	0	0	0	0	0	0	-1	0	-1	0	1	NA	-1	-1	-1	NA	-1	0	1	0	1	-1	0	0	1	1	0	0	0	-1	-1	0	1	-1	-1	0	NA	0	-1	1
AX-123364498	7A	650748	-1	-1	-1	-1	-1	-1	-1	-1	-1	-1	-1	-1	-1	-1	-1	-1	-1	-1	-1	-1	-1	-1	-1	-1	-1	-1	-1	-1	-1	-1	-1	-1	-1	-1	-1	-1	-1	-1	-1	-1	-1	-1	-1	-1	-1	-1	-1
AX-123364504	7A	3325992	-1	-1	-1	-1	-1	-1	-1	-1	-1	-1	-1	-1	-1	-1	-1	-1	-1	-1	-1	-1	-1	-1	-1	-1	-1	-1	-1	-1	-1	-1	-1	-1	-1	-1	-1	-1	-1	-1	-1	-1	NA	-1	-1	-1	-1	-1	-1
AX-123364511	7A	2854955	-1	-1	-1	-1	-1	-1	-1	-1	-1	-1	-1	-1	-1	-1	-1	-1	-1	-1	-1	-1	-1	-1	-1	-1	-1	-1	-1	-1	-1	-1	-1	-1	-1	-1	-1	-1	-1	-1	-1	-1	NA	-1	-1	-1	-1	-1	-1
AX-123364512	7A	2792670	1	1	1	1	1	1	1	1	1	1	1	1	1	1	1	1	1	1	1	1	1	1	1	1	1	1	1	1	1	1	1	1	1	1	1	1	1	1	1	1	1	1	1	1	1	1	1
AX-123364518	7D	1877746	-1	-1	-1	-1	-1	-1	-1	-1	-1	-1	-1	-1	-1	-1	-1	-1	-1	-1	-1	-1	-1	-1	-1	-1	-1	-1	-1	-1	-1	-1	-1	-1	-1	-1	-1	-1	-1	-1	-1	-1	-1	-1	-1	-1	-1	-1	-1
AX-123364521	7B	4529181	1	1	1	1	1	1	1	1	1	1	1	1	1	1	1	1	1	1	1	1	1	1	1	1	1	1	1	1	1	1	1	1	1	1	1	1	1	1	1	1	NA	1	1	1	1	1	1
AX-123364522	7B	5042635	-1	-1	-1	-1	-1	-1	-1	-1	-1	-1	-1	-1	-1	-1	-1	-1	-1	-1	-1	-1	-1	-1	-1	-1	-1	-1	-1	-1	-1	-1	-1	-1	-1	-1	-1	-1	-1	-1	-1	-1	NA	-1	-1	-1	-1	-1	-1
AX-123364524	7B	4805275	1	1	1	1	1	1	1	1	1	1	1	1	1	1	1	1	1	1	1	1	1	1	1	1	1	1	1	1	1	1	1	1	1	1	1	1	1	1	1	1	1	1	1	1	1	1	1
AX-123364528	0	0	1	1	1	1	1	1	1	1	1	1	1	1	1	1	1	1	1	1	1	1	1	1	1	1	1	1	1	1	1	1	1	1	1	1	1	1	1	1	1	1	1	1	1	1	1	1	1
AX-123364531	7C	4628146	1	0	-1	0	-1	0	1	1	0	-1	0	0	0	-1	1	-1	1	-1	0	1	-1	1	0	1	0	-1	0	0	1	-1	0	0	-1	0	-1	-1	1	0	1	0	1	-1	0	1	0	1	0
AX-123364679	2A	22640020	1	1	1	1	1	1	1	1	1	1	1	1	1	1	1	1	1	1	1	1	1	1	1	1	1	1	1	1	1	1	1	1	1	1	1	1	1	1	1	1	NA	1	1	1	1	1	1
AX-123364686	3D	2483813	1	1	1	1	1	1	1	1	1	1	1	1	1	1	1	1	1	1	1	1	1	1	1	1	1	1	1	1	1	1	1	1	1	1	1	1	1	1	1	1	0	1	1	1	1	1	1
AX-123364693	6B	22825479	1	1	1	1	1	1	1	1	1	1	1	1	1	1	1	1	1	1	1	1	1	1	1	1	1	1	1	1	1	1	1	1	1	1	1	1	1	1	1	1	1	1	1	1	1	1	1
AX-123364705	3A	12785812	0	1	0	-1	1	0	1	1	0	0	-1	1	1	-1	0	1	0	1	-1	0	0	0	0	0	1	0	0	0	1	-1	1	0	0	1	1	0	-1	0	0	-1	1	-1	0	0	0	0	-1
AX-123364714	0	0	-1	-1	-1	-1	-1	-1	-1	-1	-1	-1	-1	-1	-1	-1	-1	-1	NA	-1	-1	-1	-1	-1	-1	-1	-1	-1	-1	-1	-1	-1	-1	-1	-1	-1	-1	-1	-1	-1	-1	-1	NA	-1	-1	-1	-1	-1	-1
AX-123364715	1B	14511964	-1	-1	-1	-1	0	-1	-1	0	-1	-1	-1	-1	-1	0	-1	-1	-1	0	-1	-1	0	NA	0	-1	-1	0	NA	-1	-1	0	0	-1	-1	-1	-1	-1	-1	-1	NA	-1	-1	-1	-1	-1	NA	-1	-1
AX-123364718	1B	13394486	1	0	0	0	-1	0	0	-1	1	0	1	0	1	-1	0	0	0	-1	1	0	0	-1	-1	1	0	-1	-1	0	0	-1	-1	0	0	1	1	0	0	0	-1	0	1	0	1	1	0	1	0
AX-123364719	1C	16124869	-1	-1	-1	-1	-1	-1	-1	-1	-1	-1	-1	-1	-1	-1	-1	-1	-1	-1	-1	-1	-1	-1	-1	-1	-1	-1	-1	-1	-1	-1	-1	-1	-1	-1	-1	-1	-1	-1	-1	-1	NA	-1	-1	-1	-1	-1	-1
AX-123364724	1C	5576840	1	1	1	1	1	1	1	1	1	1	1	1	1	1	1	1	1	1	1	1	1	1	1	1	1	1	1	1	1	1	1	1	1	1	1	1	1	1	1	1	1	1	1	1	1	1	1
AX-123364729	2A	15844457	1	1	1	1	1	1	1	1	1	1	1	1	1	1	1	1	1	1	1	1	1	1	1	1	1	1	1	1	1	1	1	1	1	1	1	1	1	1	1	1	1	1	1	1	1	1	1
AX-123364732	2D	18092417	-1	-1	-1	-1	-1	-1	-1	-1	-1	-1	-1	-1	-1	-1	-1	-1	-1	-1	-1	-1	-1	-1	-1	-1	-1	-1	-1	-1	-1	-1	-1	-1	-1	-1	-1	-1	-1	-1	-1	-1	-1	-1	-1	-1	-1	-1	-1
AX-123364737	2A	23211953	-1	-1	-1	-1	-1	-1	-1	-1	-1	-1	-1	-1	-1	-1	-1	-1	-1	-1	-1	-1	-1	-1	-1	-1	-1	-1	-1	-1	-1	-1	-1	-1	-1	-1	-1	-1	-1	-1	-1	-1	NA	-1	-1	-1	-1	-1	-1
AX-123364740	2C	3231692	-1	-1	-1	-1	-1	-1	-1	-1	-1	-1	-1	-1	-1	-1	-1	-1	-1	-1	-1	-1	-1	-1	-1	-1	-1	-1	-1	-1	-1	-1	-1	-1	-1	-1	-1	-1	-1	-1	-1	-1	NA	-1	-1	-1	-1	-1	-1
AX-123364745	2A	5717232	1	1	1	1	1	1	1	1	1	1	1	1	1	1	1	1	1	1	1	1	1	1	1	1	1	1	1	1	1	1	1	1	1	1	1	1	1	1	1	1	1	1	1	1	1	1	1
AX-123364748	2C	14727948	1	0	NA	1	1	1	1	1	1	0	1	1	1	1	1	0	1	0	1	1	0	1	1	1	1	1	1	1	1	1	1	1	NA	0	1	1	1	1	1	1	1	1	1	1	1	1	1
AX-123364753	3D	14690482	-1	-1	-1	-1	-1	-1	-1	-1	-1	-1	-1	-1	-1	-1	-1	-1	-1	-1	-1	-1	-1	-1	-1	-1	-1	-1	-1	-1	-1	-1	-1	-1	-1	-1	-1	-1	-1	-1	-1	-1	-1	-1	-1	-1	-1	-1	-1
AX-123364767	4B	17985917	-1	-1	-1	-1	-1	-1	-1	-1	-1	-1	-1	-1	-1	-1	-1	-1	-1	-1	-1	-1	-1	-1	-1	-1	-1	-1	-1	-1	-1	-1	-1	-1	-1	-1	-1	-1	-1	-1	-1	-1	-1	-1	-1	-1	-1	-1	-1
AX-123364771	4A	14961342	1	1	1	1	NA	1	1	1	1	1	0	1	1	0	0	NA	1	0	NA	1	1	NA	1	1	1	0	1	1	0	0	1	NA	0	NA	1	0	0	0	1	1	0	0	0	1	1	NA	1
AX-123364775	4C	9939764	0	0	0	0	1	0	1	-1	0	0	1	0	0	0	0	1	0	1	0	-1	0	1	1	0	1	0	0	0	0	-1	0	0	0	1	0	0	0	0	0	0	-1	0	0	0	0	1	0
AX-123364789	5B	28434380	0	1	1	0	0	0	-1	0	1	0	0	0	0	0	0	0	-1	1	0	0	0	-1	0	0	1	-1	0	-1	1	0	0	0	0	0	0	0	0	-1	1	0	0	1	0	1	1	1	1
AX-123364791	0	0	0	0	1	0	NA	0	0	0	-1	1	-1	0	0	0	1	1	0	-1	-1	-1	NA	0	1	-1	1	0	1	1	0	1	-1	1	0	1	0	0	-1	0	0	-1	0	0	-1	0	0	0	0
AX-123364793	5C	5540732	-1	0	0	0	-1	0	-1	1	1	-1	-1	1	0	1	0	0	0	-1	0	1	1	-1	1	NA	0	1	1	0	1	0	0	0	-1	0	-1	0	-1	1	0	1	-1	-1	1	1	1	1	1
AX-123364803	6A	21375182	1	1	1	1	1	1	1	1	1	1	1	1	1	1	1	1	1	1	1	1	1	1	1	1	1	1	1	1	1	1	1	1	1	1	1	1	1	1	1	1	1	1	1	1	1	1	1
AX-123364807	6B	27339591	-1	-1	-1	-1	-1	-1	-1	-1	-1	-1	-1	-1	-1	-1	-1	-1	-1	-1	-1	-1	-1	-1	-1	-1	-1	-1	-1	-1	-1	-1	-1	-1	-1	-1	-1	-1	-1	-1	-1	-1	NA	-1	-1	-1	-1	-1	-1
AX-123364810	6B	5533593	-1	-1	-1	1	-1	1	-1	-1	0	0	0	1	0	1	0	1	0	-1	0	0	1	1	1	0	-1	0	-1	0	1	-1	-1	0	-1	1	0	-1	1	0	0	0	1	0	-1	0	0	1	1
AX-123364812	6B	5112681	-1	-1	-1	1	-1	1	-1	-1	0	0	0	1	0	1	0	1	0	-1	0	0	1	1	1	0	-1	0	-1	0	1	-1	-1	0	-1	1	0	-1	1	0	0	0	1	0	-1	0	0	1	1
AX-123364813	6C	4860868	1	1	1	1	1	1	1	1	1	1	1	1	1	1	1	1	1	1	1	1	1	1	1	1	1	1	1	1	1	1	1	1	1	1	1	1	1	1	1	1	NA	1	1	1	1	1	1
AX-123364831	0	0	1	1	1	1	1	1	1	1	1	1	1	1	1	1	1	1	1	1	1	1	1	1	1	1	1	1	1	1	1	1	1	1	1	1	1	1	1	1	1	1	1	1	1	1	1	1	1
AX-123364856	1A	9355739	1	1	1	1	1	1	1	1	1	1	1	1	1	1	1	1	1	1	1	1	1	1	1	1	1	1	1	1	1	1	1	1	1	1	1	1	1	1	1	1	1	1	1	1	1	1	1
AX-123364860	1C	472554	-1	-1	-1	-1	-1	-1	-1	-1	-1	-1	-1	-1	-1	-1	-1	-1	-1	-1	-1	-1	-1	-1	-1	-1	-1	-1	-1	-1	-1	-1	-1	-1	-1	-1	-1	-1	-1	-1	-1	-1	-1	-1	-1	-1	-1	-1	-1
AX-123364867	2C	3432802	0	0	0	-1	0	-1	1	0	0	1	0	0	0	0	0	1	0	1	0	-1	1	-1	1	0	0	-1	0	0	-1	-1	-1	0	0	1	0	1	-1	-1	-1	-1	0	0	1	0	0	1	0
AX-123364868	2B	24449066	1	1	1	1	1	1	1	1	1	1	1	1	1	1	1	1	1	1	1	1	1	1	1	1	1	1	1	1	1	1	1	1	1	1	1	1	1	1	1	1	1	1	1	1	1	1	1
AX-123364875	7B	7968386	1	1	1	1	1	1	1	1	1	1	1	1	1	1	1	1	1	1	1	1	1	1	1	1	1	1	1	1	1	1	1	1	1	1	1	1	1	1	1	1	1	1	1	1	1	1	1
AX-123364882	3B	8159563	1	1	1	1	1	1	1	1	1	1	1	1	1	1	1	1	1	1	1	1	1	1	1	1	1	1	1	1	1	1	1	1	1	1	1	1	1	1	1	1	1	1	1	1	1	1	1
AX-123364883	3B	22312385	1	1	1	1	1	1	1	1	1	1	1	1	1	1	1	1	1	1	1	1	1	1	1	1	1	1	1	1	1	1	1	1	1	1	1	1	1	1	1	1	1	1	1	1	1	1	1
AX-123364885	3D	1052002	-1	-1	-1	-1	-1	-1	-1	-1	-1	-1	-1	-1	-1	-1	-1	-1	-1	-1	-1	-1	-1	-1	-1	-1	-1	-1	-1	-1	-1	-1	-1	-1	-1	-1	-1	-1	-1	-1	-1	-1	NA	-1	-1	-1	-1	-1	-1
AX-123364886	3C	3685979	-1	0	1	1	0	0	0	0	0	1	0	1	0	0	1	0	1	1	0	-1	0	0	-1	0	-1	0	0	-1	-1	-1	1	-1	-1	0	-1	-1	1	1	-1	0	0	0	-1	1	-1	0	-1
AX-123364897	4B	22669442	-1	-1	-1	-1	-1	-1	-1	-1	-1	-1	-1	-1	-1	-1	-1	-1	-1	-1	-1	-1	-1	-1	-1	-1	-1	-1	-1	-1	-1	-1	-1	-1	-1	-1	-1	-1	-1	-1	-1	-1	0	-1	-1	-1	-1	-1	-1
AX-123364905	5D	12208073	1	1	1	1	1	1	1	1	1	1	1	1	1	1	1	1	1	1	1	1	1	1	1	1	1	1	1	1	1	1	1	1	1	1	1	1	1	1	1	1	1	1	1	1	1	1	1
AX-123364907	5B	15676168	0	1	0	-1	0	0	0	1	1	1	0	0	0	0	1	0	-1	0	1	0	0	-1	0	0	1	0	0	0	0	0	0	0	1	0	0	1	0	-1	1	-1	NA	1	-1	1	1	0	0
AX-123364909	5D	15964428	-1	-1	-1	-1	-1	-1	-1	-1	-1	-1	-1	-1	-1	-1	-1	-1	-1	-1	-1	-1	-1	-1	-1	-1	-1	-1	-1	-1	-1	-1	-1	-1	-1	-1	-1	-1	-1	-1	-1	-1	NA	-1	-1	-1	-1	-1	-1
AX-123364910	5B	16604534	0	1	0	-1	0	0	0	1	1	1	0	0	0	0	1	0	-1	0	1	0	0	-1	0	0	1	0	0	0	1	0	0	0	1	0	0	1	0	-1	1	-1	0	1	-1	1	1	0	0
AX-123364911	5A	2168894	1	1	1	1	1	1	1	1	1	1	1	1	1	1	1	1	1	1	1	1	1	1	1	1	1	1	1	1	1	1	1	1	1	1	1	1	1	1	1	1	1	1	1	1	1	1	1
AX-123364913	5D	23201623	1	1	1	1	1	1	1	1	1	1	1	1	1	1	1	1	1	1	1	1	1	1	1	1	1	1	1	1	1	1	1	1	1	1	1	1	1	1	1	1	1	1	1	1	1	1	1
AX-123364915	0	0	1	1	1	1	1	1	1	1	1	1	1	1	1	1	1	1	1	1	1	1	1	1	1	1	1	1	1	1	1	1	1	1	1	1	1	1	1	1	1	1	0	1	1	1	1	1	1
AX-123364921	5C	10089863	-1	0	0	0	-1	0	NA	0	1	0	NA	1	0	1	1	0	0	-1	0	1	1	0	-1	NA	0	1	1	0	0	NA	0	0	0	-1	-1	0	NA	1	-1	1	NA	-1	1	1	0	1	1
AX-123364923	6B	9897516	1	1	1	1	1	1	1	1	1	1	1	1	1	1	1	1	1	1	1	1	1	1	1	1	1	1	1	1	1	1	1	1	1	1	1	1	1	1	1	1	1	1	1	1	1	1	1
AX-123364925	6A	21254835	1	1	1	1	1	1	1	1	1	1	1	1	1	1	1	1	1	1	1	1	1	1	1	1	1	1	1	1	1	1	1	1	1	1	1	1	1	1	1	1	1	1	1	1	1	1	1
AX-123364927	6B	25383773	-1	-1	0	-1	0	1	0	0	0	0	0	1	0	0	1	1	1	1	0	1	1	0	0	0	0	1	0	0	0	1	-1	1	-1	-1	0	0	0	1	-1	0	1	0	0	0	0	1	0
AX-123364929	6A	2720368	-1	-1	-1	-1	-1	-1	-1	-1	-1	-1	-1	-1	-1	-1	-1	-1	-1	-1	-1	-1	-1	-1	-1	-1	-1	-1	-1	-1	-1	-1	-1	-1	-1	-1	-1	-1	-1	-1	-1	-1	-1	-1	-1	-1	-1	-1	-1
AX-123364932	6D	24879988	-1	-1	-1	-1	-1	-1	-1	-1	-1	-1	-1	-1	-1	-1	-1	-1	-1	-1	-1	-1	-1	-1	-1	-1	-1	-1	-1	-1	-1	-1	-1	-1	-1	-1	-1	-1	-1	-1	-1	-1	-1	-1	-1	-1	-1	-1	-1
AX-123364934	6D	29272710	1	0	1	1	-1	1	-1	0	0	1	0	0	0	0	0	0	0	-1	0	1	0	0	0	-1	0	-1	-1	0	0	1	0	0	0	-1	0	1	0	1	0	1	0	-1	0	-1	-1	-1	0
AX-123364935	6B	31753841	-1	-1	1	0	0	1	0	0	0	0	-1	1	1	1	1	0	0	1	0	0	1	0	0	-1	-1	0	0	0	0	1	-1	0	1	0	-1	0	0	0	0	0	0	1	-1	1	-1	0	1
AX-123364936	6D	30394842	1	1	1	1	1	1	1	1	1	1	1	1	1	1	1	1	1	1	1	1	1	1	1	1	1	1	1	1	1	1	1	1	1	1	1	1	1	1	1	1	0	1	1	1	1	1	1
AX-123364944	7D	14715241	1	1	1	1	1	1	1	1	1	1	1	1	1	1	1	1	1	1	1	1	1	1	1	1	1	1	1	1	1	1	1	1	1	1	1	1	1	1	1	1	1	1	1	1	1	1	1
AX-123364954	7B	7014381	1	1	1	1	1	1	1	1	1	1	1	1	1	1	1	1	1	1	1	0	1	1	1	NA	1	1	1	1	1	1	1	1	1	1	1	1	1	1	1	1	1	1	1	1	1	1	1
AX-123364958	1D	14315686	1	1	1	1	1	1	1	1	1	1	1	1	1	1	1	1	1	1	1	1	1	1	1	1	1	1	1	1	1	1	1	1	1	1	1	1	1	1	1	1	NA	1	1	1	1	1	1
AX-123364962	1D	18329508	-1	0	1	1	-1	-1	1	0	-1	0	-1	0	1	1	0	0	1	0	1	-1	1	0	0	0	1	0	-1	0	0	1	-1	0	0	1	0	0	1	0	1	-1	NA	0	0	-1	0	1	1
AX-123364969	1D	16114308	-1	NA	1	1	-1	-1	1	0	-1	0	-1	0	1	1	0	0	1	0	1	-1	1	0	0	0	1	NA	-1	0	1	1	-1	0	NA	1	0	0	1	0	1	-1	0	NA	0	-1	0	1	1
AX-123364976	6C	3464707	0	1	1	-1	0	0	-1	1	-1	0	0	-1	-1	-1	1	-1	0	0	NA	0	1	0	0	0	0	1	0	0	-1	0	0	0	1	-1	-1	0	-1	0	-1	0	-1	1	-1	0	0	1	-1
AX-123364984	1A	9562152	1	1	1	1	1	1	1	1	1	1	1	1	1	1	1	1	1	1	1	1	1	1	1	1	1	1	1	1	1	1	1	1	1	1	1	1	1	1	1	1	1	1	1	1	1	1	1
AX-123364987	1C	10051591	1	1	1	1	1	1	1	1	1	1	1	1	1	1	1	1	1	1	1	1	1	1	1	1	1	1	1	1	1	1	1	1	1	1	1	1	1	1	1	1	NA	1	1	1	1	1	1
AX-123364992	1A	2387203	0	1	0	0	1	1	0	0	0	-1	0	0	1	1	0	0	1	0	0	NA	0	0	1	NA	0	1	-1	1	1	0	-1	0	1	0	1	0	1	0	1	0	NA	0	-1	1	0	0	0
AX-123364994	1A	2358116	0	-1	0	0	-1	-1	0	0	0	1	0	0	-1	-1	0	0	-1	0	0	0	0	0	-1	0	0	-1	1	-1	-1	0	1	0	-1	0	-1	0	-1	0	-1	0	NA	0	1	-1	0	0	0
AX-123365002	1D	10565162	1	0	-1	-1	1	1	-1	0	1	0	1	0	-1	-1	0	-1	-1	0	-1	1	-1	1	0	0	0	0	1	0	-1	-1	1	0	0	-1	0	0	-1	-1	-1	1	-1	0	0	1	0	0	-1
AX-123365008	1A	11862836	-1	-1	-1	-1	-1	-1	-1	-1	-1	-1	-1	-1	-1	-1	-1	-1	-1	-1	-1	-1	-1	-1	-1	-1	-1	-1	-1	-1	-1	-1	-1	-1	-1	-1	-1	-1	-1	-1	-1	-1	-1	-1	-1	-1	-1	-1	-1
AX-123365022	1C	19676226	0	-1	0	-1	0	0	0	-1	0	-1	1	0	0	1	1	-1	0	0	0	-1	0	-1	0	0	0	0	0	-1	-1	-1	1	1	0	0	1	-1	0	1	0	1	0	0	1	0	0	-1	0
AX-123365023	1C	25298277	0	-1	0	-1	0	0	0	-1	0	-1	1	0	0	1	1	-1	0	0	NA	-1	0	-1	0	0	0	0	0	-1	-1	-1	1	1	0	0	1	-1	0	1	0	1	NA	0	1	0	0	-1	0
AX-123365035	0	0	0	1	0	0	1	1	0	0	0	-1	0	0	1	0	0	0	0	0	0	0	0	0	1	0	0	1	-1	1	1	0	-1	0	1	0	1	0	1	0	1	0	0	0	-1	1	0	0	0
AX-123365050	1C	2851537	1	-1	0	1	0	-1	0	0	0	1	0	1	1	0	1	0	-1	0	0	0	0	-1	-1	NA	0	0	1	0	1	-1	1	0	0	0	1	0	0	1	0	1	0	0	1	-1	1	0	0
AX-123365053	1C	2923989	1	-1	0	1	0	-1	0	0	0	1	0	1	1	0	1	0	0	0	0	0	0	-1	-1	0	0	0	1	0	NA	-1	1	0	0	0	0	0	0	NA	0	1	1	0	1	-1	1	0	0
AX-123365063	1C	3384705	1	-1	0	1	0	-1	0	0	0	1	0	1	1	0	1	0	0	-1	0	0	0	-1	-1	0	0	0	1	0	1	-1	1	0	0	0	1	0	0	1	0	1	1	0	1	-1	1	0	0
AX-123365079	1A	4304614	-1	-1	-1	-1	-1	-1	-1	-1	-1	-1	-1	-1	-1	-1	-1	-1	-1	-1	-1	-1	-1	-1	-1	-1	-1	-1	-1	-1	-1	-1	-1	-1	-1	-1	-1	-1	-1	-1	-1	-1	-1	-1	-1	-1	-1	-1	-1
AX-123365093	1A	4888631	-1	-1	-1	-1	-1	-1	-1	-1	-1	-1	-1	-1	-1	-1	-1	-1	-1	-1	-1	-1	-1	-1	-1	-1	-1	-1	-1	-1	-1	-1	-1	-1	-1	-1	-1	-1	-1	-1	-1	-1	-1	-1	-1	-1	-1	-1	-1
AX-123365098	1A	5530215	0	-1	0	0	-1	-1	0	0	0	1	0	0	-1	-1	0	0	-1	0	0	0	0	0	-1	0	0	-1	1	-1	-1	0	1	0	-1	0	-1	0	-1	-1	-1	0	NA	0	1	-1	0	0	0
AX-123365112	1C	5921708	-1	-1	-1	-1	-1	-1	-1	-1	-1	-1	-1	-1	-1	-1	-1	-1	-1	-1	-1	-1	-1	-1	-1	-1	-1	-1	-1	-1	-1	-1	-1	-1	-1	-1	-1	-1	-1	-1	-1	-1	-1	-1	-1	-1	-1	-1	-1
AX-123365120	1A	6579879	1	1	1	1	1	1	1	1	1	1	1	1	1	1	1	1	1	1	1	1	1	1	1	1	1	1	1	1	1	1	1	1	1	1	1	1	1	1	1	1	1	1	1	1	1	1	1
AX-123365168	0	0	1	1	1	1	1	1	1	1	1	1	1	1	1	1	1	1	1	1	1	1	1	1	1	1	1	1	1	1	1	1	1	1	1	1	1	1	1	1	1	1	1	1	1	1	1	1	1
AX-123365187	2D	18973857	1	1	1	1	1	1	1	1	1	1	1	1	1	1	1	1	1	1	1	1	1	1	1	1	1	1	1	1	1	1	1	1	1	1	1	1	1	1	1	1	1	1	1	1	1	1	1
AX-123365189	2A	10742425	1	1	1	NA	1	NA	1	NA	1	1	1	1	NA	1	1	1	1	1	1	NA	1	NA	1	1	1	1	1	1	1	1	1	1	1	1	1	NA	1	1	1	1	1	1	1	1	1	1	NA
AX-123365197	2D	20670730	1	1	1	1	1	1	1	1	1	1	1	1	1	1	1	1	1	1	1	1	1	1	1	1	1	1	1	1	1	1	1	1	1	1	1	1	1	1	1	1	1	1	1	1	1	1	1
AX-123365205	2C	4621794	-1	-1	-1	-1	-1	-1	-1	-1	-1	-1	-1	-1	-1	-1	-1	-1	-1	-1	-1	-1	-1	-1	-1	-1	-1	-1	-1	-1	-1	-1	-1	-1	-1	-1	-1	-1	-1	-1	-1	-1	-1	-1	-1	-1	-1	-1	-1
AX-123365208	2A	8963297	1	1	1	1	1	1	1	1	1	1	1	1	1	1	1	1	1	1	1	1	1	1	1	1	1	1	1	1	1	1	1	1	1	1	1	1	1	1	1	1	NA	1	1	1	1	1	1
AX-123365217	2D	22971520	1	0	0	1	-1	0	0	-1	0	1	-1	1	0	0	0	0	-1	1	0	NA	-1	0	1	-1	1	0	-1	-1	-1	0	-1	NA	1	1	1	0	1	0	-1	-1	-1	0	1	0	0	0	1
AX-123365224	2D	26620357	1	0	0	0	-1	0	1	-1	0	1	-1	1	0	0	1	0	-1	1	0	0	-1	0	1	-1	1	0	-1	-1	-1	0	-1	-1	1	1	1	0	1	0	-1	-1	0	0	1	0	0	0	1
AX-123365225	2B	25761368	-1	-1	-1	-1	-1	-1	-1	-1	-1	-1	-1	-1	-1	-1	-1	-1	-1	-1	-1	-1	-1	-1	-1	-1	-1	-1	-1	-1	-1	-1	-1	-1	-1	-1	-1	-1	-1	-1	-1	-1	NA	-1	-1	-1	-1	-1	-1
AX-123365244	2C	2753926	0	NA	0	0	0	-1	1	0	0	1	0	0	0	0	0	1	0	1	NA	-1	1	-1	1	0	0	-1	0	0	-1	-1	-1	0	0	1	0	1	-1	-1	-1	-1	-1	0	1	0	0	1	-1
AX-123365247	0	0	1	1	1	1	1	1	1	1	1	1	1	1	1	1	1	1	1	1	1	1	1	1	1	1	1	1	1	1	1	1	1	1	1	1	1	1	1	1	1	1	1	1	1	1	1	1	1
AX-123365264	2B	26710331	0	0	0	0	NA	-1	0	0	1	0	0	0	1	1	-1	0	0	0	0	0	1	0	0	0	0	1	0	1	-1	0	0	-1	-1	1	0	0	1	0	0	-1	0	1	-1	1	0	1	-1
AX-123365274	2B	22181119	-1	-1	-1	-1	-1	-1	-1	-1	-1	-1	-1	-1	-1	-1	-1	-1	-1	-1	-1	-1	-1	-1	-1	-1	-1	-1	-1	-1	-1	-1	-1	-1	-1	-1	-1	-1	-1	-1	-1	-1	-1	-1	-1	-1	-1	-1	-1
AX-123365281	0	0	1	1	1	1	1	1	1	1	1	1	1	1	1	1	1	1	1	1	1	1	1	1	1	1	1	1	1	1	NA	1	1	1	1	1	1	1	1	1	1	1	0	1	1	1	1	1	1
AX-123365284	2A	21632666	-1	-1	-1	-1	-1	-1	-1	-1	-1	-1	-1	-1	-1	-1	-1	-1	-1	-1	-1	-1	-1	-1	-1	-1	-1	-1	-1	-1	-1	-1	-1	-1	-1	-1	-1	-1	-1	-1	-1	-1	0	-1	-1	-1	-1	-1	-1
AX-123365294	2C	18798897	0	-1	-1	1	1	1	0	0	1	-1	0	0	0	0	1	-1	0	-1	0	1	-1	1	0	0	0	0	0	0	1	0	0	1	-1	-1	0	0	1	0	0	1	0	0	0	0	0	0	0
AX-123365302	0	0	-1	-1	-1	-1	-1	-1	-1	-1	-1	-1	-1	-1	-1	-1	-1	-1	-1	-1	-1	-1	-1	-1	-1	-1	-1	-1	-1	-1	-1	-1	-1	-1	-1	-1	-1	-1	-1	-1	-1	-1	0	-1	-1	-1	-1	-1	-1
AX-123365309	2B	4984920	-1	-1	-1	-1	-1	-1	-1	-1	-1	-1	-1	-1	-1	-1	-1	-1	-1	-1	-1	-1	-1	-1	-1	-1	-1	-1	-1	-1	-1	-1	-1	-1	-1	-1	-1	-1	-1	-1	-1	-1	NA	-1	-1	-1	-1	-1	-1
AX-123365316	2A	11851092	-1	-1	-1	-1	-1	-1	-1	-1	-1	-1	-1	-1	-1	-1	-1	-1	-1	-1	-1	-1	-1	-1	-1	-1	-1	-1	-1	-1	-1	-1	-1	-1	-1	-1	-1	-1	-1	-1	-1	-1	-1	-1	-1	-1	-1	-1	-1
AX-123365359	7A	7992491	1	1	1	1	1	1	1	1	1	1	1	1	1	1	1	1	1	1	1	1	1	1	1	1	1	1	1	1	1	1	1	1	1	1	1	1	1	1	1	1	1	1	1	1	1	1	1
AX-123365370	7B	8376838	-1	-1	-1	-1	-1	-1	-1	-1	-1	-1	-1	-1	-1	-1	-1	-1	-1	-1	-1	-1	-1	-1	-1	-1	-1	-1	-1	-1	-1	-1	-1	-1	-1	-1	-1	-1	-1	-1	-1	-1	-1	-1	-1	-1	-1	-1	-1
AX-123365388	0	0	-1	-1	-1	-1	-1	-1	-1	-1	-1	-1	-1	-1	-1	-1	-1	-1	-1	-1	-1	-1	-1	-1	-1	-1	-1	-1	-1	-1	-1	-1	-1	-1	-1	-1	-1	-1	-1	-1	-1	-1	-1	-1	-1	-1	-1	-1	-1
AX-123365397	3D	13996768	-1	-1	-1	-1	-1	-1	-1	-1	-1	-1	-1	-1	-1	-1	-1	-1	-1	-1	-1	-1	-1	-1	-1	-1	-1	-1	-1	-1	-1	0	-1	-1	-1	-1	-1	-1	-1	-1	-1	-1	-1	-1	-1	-1	-1	-1	-1
AX-123365402	3D	16160020	0	0	1	0	1	0	0	-1	-1	1	1	0	-1	0	0	0	0	0	1	-1	0	0	0	0	0	-1	1	0	-1	-1	-1	1	0	0	1	1	0	0	0	-1	-1	0	-1	0	-1	1	0
AX-123365409	3A	17160234	0	0	-1	-1	1	0	1	1	0	-1	-1	1	1	-1	0	1	-1	1	-1	0	0	0	0	0	1	0	0	0	1	-1	1	0	0	1	1	0	-1	0	0	-1	1	-1	0	0	0	0	-1
AX-123365412	3B	23088384	0	0	-1	0	0	0	0	0	1	-1	1	0	0	0	-1	-1	0	1	1	1	-1	0	-1	1	0	0	-1	-1	0	-1	1	-1	0	-1	0	0	1	0	0	1	1	0	1	0	0	0	0
AX-123365415	3B	21869114	1	1	1	1	1	1	1	1	1	1	1	1	1	1	1	1	1	1	1	1	1	1	1	1	1	1	1	1	1	1	1	1	1	1	1	1	1	1	1	1	1	1	1	1	1	1	1
AX-123365430	3A	3114545	1	1	1	1	1	1	1	1	1	1	1	1	1	1	1	1	1	1	1	1	1	1	1	1	1	1	1	1	1	1	1	1	1	1	1	1	1	1	1	1	1	1	1	1	1	1	1
AX-123365443	3A	3004326	1	1	1	1	1	1	1	1	1	1	1	1	1	1	1	1	1	1	1	1	1	1	1	1	1	1	1	1	1	1	1	1	1	1	1	1	1	1	1	1	1	1	1	1	1	1	1
AX-123365446	3B	27341650	1	0	-1	0	0	0	0	0	1	-1	1	0	0	0	-1	0	0	1	1	1	-1	0	-1	1	-1	0	-1	-1	0	-1	1	-1	0	-1	0	0	1	0	0	1	-1	0	1	0	0	0	0
AX-123365453	2A	4397754	-1	-1	-1	-1	-1	-1	-1	-1	-1	-1	-1	-1	-1	-1	-1	-1	-1	-1	-1	-1	-1	-1	-1	-1	-1	-1	-1	-1	-1	-1	-1	-1	-1	-1	-1	-1	-1	-1	-1	-1	-1	-1	-1	-1	-1	-1	-1
AX-123365462	0	0	0	NA	0	0	1	0	0	-1	0	1	1	0	-1	0	0	1	-1	0	0	-1	0	1	0	0	-1	-1	0	0	-1	0	0	0	0	0	1	1	1	1	0	-1	0	0	-1	0	-1	1	-1
AX-123365469	3A	26475172	0	0	-1	-1	1	0	1	1	1	-1	0	1	1	0	0	1	-1	1	0	0	0	0	-1	0	1	0	1	0	1	-1	1	0	0	1	1	0	-1	0	0	-1	1	0	0	0	0	-1	-1
AX-123365470	3B	26624147	0	0	-1	0	0	0	0	0	1	-1	1	0	0	0	-1	-1	0	1	1	1	-1	0	-1	1	-1	0	-1	-1	0	-1	1	-1	0	-1	0	0	1	0	0	1	1	0	1	0	0	0	0
AX-123365471	3C	26518127	-1	-1	-1	-1	-1	-1	-1	-1	-1	-1	-1	-1	-1	-1	-1	-1	-1	-1	-1	-1	-1	-1	-1	-1	-1	-1	-1	-1	-1	-1	-1	-1	-1	-1	-1	-1	-1	-1	-1	-1	0	-1	-1	-1	-1	-1	-1
AX-123365474	3B	26815850	-1	-1	-1	-1	-1	-1	-1	-1	-1	-1	-1	-1	-1	-1	-1	-1	-1	-1	-1	-1	-1	-1	-1	-1	-1	-1	-1	-1	-1	-1	-1	-1	-1	-1	-1	-1	-1	-1	-1	-1	-1	-1	-1	-1	-1	-1	-1
AX-123365477	3B	27089555	1	1	1	1	1	1	1	1	1	1	1	1	1	1	1	1	1	1	1	1	1	1	1	1	1	1	1	1	1	1	1	1	1	1	1	1	1	1	1	1	NA	1	1	1	1	1	1
AX-123365478	3C	27016141	-1	-1	0	0	0	-1	-1	0	-1	1	-1	0	0	0	-1	1	1	1	0	0	0	1	0	0	-1	0	1	1	0	1	-1	0	0	0	0	-1	1	1	0	0	NA	-1	1	1	0	0	0
AX-123365480	3D	2275963	-1	-1	-1	-1	-1	-1	-1	-1	-1	-1	-1	-1	-1	-1	-1	-1	-1	-1	-1	-1	-1	-1	-1	-1	-1	-1	-1	-1	-1	0	-1	-1	-1	-1	-1	-1	-1	-1	-1	-1	-1	-1	-1	-1	-1	-1	-1
AX-123365489	3A	10562785	1	1	1	1	1	1	1	1	1	1	1	1	1	1	1	1	1	1	1	1	1	1	1	1	1	1	1	1	1	1	1	1	1	1	1	1	1	1	1	1	1	1	1	1	1	1	1
AX-123365491	0	0	-1	-1	-1	-1	-1	-1	-1	-1	-1	-1	-1	-1	-1	-1	-1	-1	-1	-1	-1	-1	-1	-1	-1	-1	-1	-1	-1	-1	-1	-1	-1	-1	-1	-1	-1	-1	-1	-1	-1	-1	-1	-1	-1	-1	-1	-1	-1
AX-123365501	3A	9241207	1	1	1	1	1	1	1	1	1	1	1	1	1	1	1	1	1	1	1	1	1	1	1	1	1	1	1	1	1	1	1	1	1	1	1	1	1	1	1	1	NA	1	1	1	1	1	1
AX-123365510	3A	22075739	0	0	-1	-1	1	0	1	1	0	-1	-1	1	1	-1	0	1	-1	1	-1	0	0	0	-1	0	1	0	0	0	1	-1	1	0	0	1	1	0	-1	0	0	-1	NA	-1	0	0	0	-1	-1
AX-123365521	3B	23920553	1	1	1	1	1	1	1	1	1	1	1	1	1	1	1	1	1	1	1	1	1	1	1	1	1	1	1	1	1	1	1	1	1	1	1	1	1	1	1	1	1	1	1	1	1	1	1
AX-123365522	3B	23862566	0	0	1	0	0	0	0	0	-1	1	-1	0	0	0	1	1	0	-1	-1	-1	1	0	1	-1	0	0	1	1	0	1	-1	1	0	1	0	0	-1	0	1	-1	0	0	-1	0	0	0	0
AX-123365530	3C	30545614	-1	-1	-1	-1	-1	-1	-1	-1	-1	-1	-1	-1	-1	-1	-1	-1	-1	-1	-1	-1	-1	-1	-1	-1	-1	-1	-1	-1	-1	-1	-1	-1	-1	-1	-1	-1	-1	-1	-1	-1	-1	-1	-1	-1	-1	-1	-1
AX-123365534	3C	28187345	-1	-1	0	0	0	-1	-1	0	-1	1	-1	0	0	0	-1	1	1	1	0	0	0	1	0	0	-1	0	1	1	NA	1	-1	0	0	0	0	-1	1	1	0	0	NA	-1	1	1	0	0	0
AX-123365536	3D	27759936	1	1	1	1	1	1	1	1	1	1	1	1	1	1	1	1	1	1	1	1	1	1	1	1	1	1	1	1	1	0	1	1	1	1	1	1	1	1	1	1	1	1	1	1	1	1	1
AX-123365554	3A	2027550	0	1	0	0	1	0	0	-1	0	1	-1	1	1	-1	0	0	0	0	0	1	1	0	0	-1	-1	0	1	-1	0	0	0	-1	0	1	-1	1	0	0	-1	0	0	0	0	-1	0	1	-1
AX-123365557	3B	30393419	-1	0	1	0	0	0	0	0	-1	1	-1	NA	0	NA	1	0	1	-1	0	0	1	0	NA	0	1	1	1	NA	0	1	-1	1	0	1	0	0	-1	0	NA	-1	1	0	-1	0	1	0	NA
AX-123365562	3B	20518381	0	0	1	0	0	0	0	0	-1	1	-1	0	0	0	1	1	0	-1	-1	-1	1	0	NA	-1	0	0	1	1	0	1	0	1	0	1	0	0	-1	0	0	-1	-1	0	-1	0	0	0	0
AX-123365585	3A	4489847	1	1	1	1	1	1	1	1	1	1	1	1	1	1	1	1	1	1	1	1	1	1	1	1	1	1	1	1	1	1	1	1	1	1	1	1	1	1	1	1	1	1	1	1	1	1	1
AX-123365587	3A	4251552	1	1	1	1	1	1	1	1	1	1	1	1	1	1	1	1	1	1	1	1	1	1	1	1	1	1	1	1	1	1	1	1	1	1	1	1	1	1	1	1	1	1	1	1	1	1	1
AX-123365589	3A	4213999	-1	-1	-1	-1	-1	-1	-1	-1	-1	-1	-1	-1	-1	-1	-1	-1	-1	-1	-1	-1	-1	-1	-1	-1	-1	-1	-1	-1	-1	-1	-1	-1	-1	-1	-1	-1	-1	-1	-1	-1	-1	-1	-1	-1	-1	-1	-1
AX-123365601	3C	5063918	1	1	1	1	1	1	1	1	1	1	1	1	1	1	1	1	1	1	1	1	1	1	1	1	1	1	1	1	1	1	1	1	1	1	1	1	1	1	1	1	1	1	1	1	1	1	1
AX-123365604	3D	5082047	0	1	-1	-1	-1	-1	0	0	1	1	0	1	1	0	-1	-1	0	0	0	1	0	0	-1	-1	-1	1	0	0	1	0	1	0	0	-1	-1	0	0	0	0	1	0	0	0	0	1	-1	-1
AX-123365613	3B	6246166	0	0	0	0	-1	0	-1	-1	0	0	1	1	-1	NA	NA	0	0	0	0	0	-1	-1	0	0	0	0	0	-1	-1	-1	-1	-1	0	NA	0	0	1	-1	0	0	NA	0	1	0	1	-1	1
AX-123365632	3A	12303457	0	1	0	-1	1	0	1	1	0	0	-1	1	1	-1	0	1	0	1	-1	0	1	0	0	0	1	0	0	0	1	-1	1	-1	0	1	1	0	-1	0	0	-1	1	-1	0	0	0	0	-1
AX-123365635	3A	12363088	-1	-1	-1	-1	-1	-1	-1	-1	-1	-1	-1	-1	-1	-1	-1	-1	-1	-1	-1	-1	-1	-1	-1	-1	-1	-1	-1	-1	-1	-1	-1	-1	-1	-1	-1	-1	-1	-1	-1	-1	-1	-1	-1	-1	-1	-1	-1
AX-123365653	4C	11374663	0	0	0	0	1	0	1	-1	0	0	1	0	0	0	0	1	0	1	0	NA	0	1	1	0	1	0	0	0	0	-1	0	0	0	1	0	0	0	0	0	0	0	0	0	0	0	1	0
AX-123365658	4A	10087200	1	1	1	1	1	1	1	1	1	1	1	1	1	1	1	1	1	1	1	1	1	1	1	1	1	1	1	1	1	1	1	1	1	1	1	1	1	1	1	1	0	1	1	1	1	1	1
AX-123365718	4A	11297279	-1	-1	-1	0	0	-1	-1	0	0	0	1	-1	0	1	1	0	0	1	0	-1	0	0	0	0	0	1	0	0	1	1	0	-1	1	0	0	0	1	1	0	-1	0	1	1	-1	1	0	-1
AX-123365727	4C	15345003	NA	-1	-1	0	1	-1	-1	-1	0	0	1	-1	0	1	1	0	0	1	0	-1	0	0	0	NA	0	1	0	0	1	1	0	0	1	0	0	0	1	1	0	-1	NA	1	1	-1	1	0	0
AX-123365753	4B	21952632	-1	-1	-1	-1	-1	-1	-1	-1	-1	-1	-1	-1	-1	-1	-1	-1	-1	-1	-1	-1	-1	-1	-1	-1	-1	-1	-1	-1	-1	-1	-1	-1	-1	-1	-1	-1	-1	-1	-1	-1	-1	-1	-1	-1	-1	-1	-1
AX-123365756	4B	21525562	0	-1	0	-1	0	-1	-1	0	1	1	1	0	-1	-1	-1	-1	0	-1	1	1	0	0	-1	1	-1	0	-1	0	1	0	1	-1	0	0	0	0	0	0	-1	0	-1	-1	0	0	-1	1	0
AX-123365762	4B	20901949	0	1	0	0	0	1	1	0	0	-1	0	0	1	1	1	1	-1	1	-1	-1	0	0	1	-1	1	0	1	0	-1	0	-1	NA	0	0	0	0	0	0	1	0	1	1	0	0	1	-1	0
AX-123365763	6D	22479587	1	-1	1	1	0	1	-1	0	0	1	0	0	-1	1	1	0	1	0	0	0	1	0	1	NA	0	0	-1	0	1	1	0	0	0	-1	0	0	-1	1	0	1	NA	-1	0	-1	-1	-1	0
AX-123365767	6A	22636952	1	1	1	1	1	1	1	1	1	1	1	1	1	1	1	1	1	1	1	1	1	1	1	1	1	1	1	1	1	1	1	1	1	1	1	1	1	1	1	1	1	1	1	1	1	1	1
AX-123365776	4D	18683444	1	1	1	1	1	1	1	1	1	1	1	1	1	1	1	1	1	1	1	1	1	1	1	1	1	1	1	1	1	1	1	1	1	1	1	1	1	1	1	1	0	1	1	1	1	1	1
AX-123365783	4D	19447319	1	1	1	1	1	1	1	1	1	1	1	1	1	1	1	1	1	1	1	1	1	1	1	1	1	1	1	1	1	1	1	1	1	1	1	1	1	1	1	1	0	1	1	1	1	1	1
AX-123365784	0	0	0	NA	0	0	0	-1	-1	-1	0	0	1	-1	-1	1	1	0	0	1	0	-1	0	-1	0	1	0	1	0	0	1	-1	1	0	1	0	0	0	0	0	1	-1	NA	0	0	-1	1	0	0
AX-123365787	4D	19662962	NA	0	1	0	-1	0	1	1	0	-1	-1	0	1	0	-1	-1	0	-1	0	0	0	1	0	0	0	0	0	0	0	0	1	1	-1	0	-1	1	0	0	0	0	0	-1	-1	0	-1	1	-1
AX-123365789	0	0	0	0	0	0	0	1	0	1	0	0	-1	1	1	-1	-1	0	0	-1	0	1	0	1	0	-1	0	-1	0	0	-1	1	-1	0	-1	0	0	0	0	0	-1	1	-1	0	0	1	-1	0	0
AX-123365795	0	0	0	0	0	0	0	-1	0	-1	0	0	1	-1	-1	1	1	0	0	1	0	-1	0	-1	0	1	0	1	0	0	1	-1	1	0	1	0	0	0	0	0	1	-1	1	0	0	-1	1	0	0
AX-123365802	4A	25117829	0	0	0	0	0	1	-1	1	1	0	-1	0	1	0	-1	0	0	-1	-1	1	0	1	0	-1	0	-1	0	0	0	0	-1	0	-1	0	-1	0	0	0	-1	0	-1	0	1	1	-1	-1	-1
AX-123365805	0	0	1	1	1	1	1	1	1	1	1	1	1	1	1	1	1	1	1	1	1	1	1	1	1	1	1	1	1	1	1	1	1	1	1	1	1	1	1	1	1	1	1	1	1	1	1	1	1
AX-123365806	4A	9859224	1	1	1	0	0	1	1	0	0	0	-1	1	0	-1	-1	0	0	-1	0	1	0	0	0	0	0	-1	0	0	-1	-1	0	0	-1	0	0	0	-1	-1	0	1	-1	-1	0	1	-1	0	1
AX-123365812	4D	2977718	1	1	1	1	1	1	1	1	1	1	1	1	1	1	1	1	1	1	1	1	1	1	1	1	1	1	1	1	1	1	1	1	1	1	1	1	1	1	1	1	0	1	1	1	1	1	1
AX-123365859	5A	11972204	1	0	0	0	0	0	0	0	1	0	1	0	1	1	1	0	1	0	0	0	-1	0	1	-1	-1	1	1	-1	0	0	0	1	0	0	0	0	1	0	1	1	1	0	0	0	0	0	0
AX-123365881	0	0	1	1	1	1	1	1	1	1	1	1	1	1	1	1	1	1	1	1	1	1	1	1	1	1	1	1	1	1	1	1	1	1	1	1	1	1	1	1	1	1	1	1	1	1	1	1	1
AX-123365882	5A	11034587	1	1	1	1	1	1	1	1	1	1	1	1	1	1	1	1	1	1	1	1	1	1	1	1	1	1	1	1	1	1	1	1	1	1	1	1	1	1	1	1	1	1	1	1	1	1	1
AX-123365895	5D	14881840	-1	-1	-1	-1	-1	-1	-1	-1	-1	-1	-1	-1	-1	-1	-1	-1	-1	-1	-1	-1	-1	-1	-1	-1	-1	-1	-1	-1	-1	-1	-1	-1	-1	-1	-1	-1	-1	-1	-1	-1	NA	-1	-1	-1	-1	-1	-1
AX-123365897	5A	25579844	1	1	1	1	1	1	1	1	1	1	1	1	1	1	1	1	1	1	1	1	1	1	1	1	1	1	1	1	1	1	1	1	1	1	1	1	1	1	1	1	1	1	1	1	1	1	1
AX-123365900	3A	9901442	0	-1	0	1	-1	0	0	0	0	0	1	-1	-1	1	0	-1	0	0	1	-1	-1	0	0	0	-1	0	0	1	-1	1	-1	1	0	-1	0	0	1	-1	0	1	0	1	0	0	0	0	1
AX-123365902	3A	9973300	-1	-1	-1	-1	-1	-1	-1	-1	-1	-1	-1	-1	-1	-1	-1	-1	-1	-1	-1	-1	-1	-1	-1	-1	-1	-1	-1	-1	-1	-1	-1	-1	-1	-1	-1	-1	-1	-1	-1	-1	-1	-1	-1	-1	-1	-1	-1
AX-123365907	5C	20199810	1	1	1	1	1	1	1	1	1	1	1	1	1	1	1	1	NA	1	1	1	1	1	1	1	1	1	1	1	1	1	1	1	1	1	1	1	1	1	1	1	1	1	1	1	1	1	1
AX-123365908	5D	19607357	-1	-1	-1	-1	-1	-1	-1	-1	-1	-1	-1	-1	-1	-1	-1	-1	-1	-1	-1	-1	-1	-1	-1	-1	-1	-1	-1	-1	-1	-1	-1	-1	-1	-1	-1	-1	-1	-1	-1	-1	-1	-1	-1	-1	-1	-1	-1
AX-123365911	5C	20675761	1	1	1	1	1	1	1	1	1	1	1	1	1	1	1	1	1	1	1	1	1	1	1	1	1	1	1	1	1	1	1	1	1	1	1	1	1	1	1	1	0	1	1	1	1	1	1
AX-123365938	5A	12855753	1	0	0	0	0	-1	0	0	1	0	1	0	1	1	1	0	NA	0	0	0	-1	0	1	-1	-1	1	1	-1	0	0	0	1	0	0	0	0	1	0	1	1	1	0	0	0	0	0	0
AX-123365943	5B	13897281	0	-1	0	1	0	0	0	-1	-1	-1	0	0	0	0	-1	0	1	0	-1	0	0	1	0	0	-1	0	0	0	0	0	0	0	-1	0	0	-1	0	1	-1	1	1	-1	1	-1	0	0	0
AX-123365944	5A	12639255	1	0	0	0	0	-1	0	0	1	0	1	0	1	1	1	0	1	0	0	0	-1	0	1	-1	-1	1	1	-1	0	0	0	1	0	0	0	0	1	0	1	1	1	0	0	0	0	0	0
AX-123365947	5A	20304289	-1	0	0	0	0	NA	0	NA	-1	0	-1	0	-1	-1	-1	0	0	0	0	0	1	0	-1	1	1	0	-1	NA	0	0	1	-1	0	0	0	0	-1	0	-1	0	0	NA	-1	0	NA	0	0
AX-123365949	5A	14746327	1	1	1	1	1	1	1	1	1	1	1	1	1	1	1	1	1	1	1	1	1	1	1	1	1	1	1	1	1	1	1	1	1	1	1	1	1	1	1	1	1	1	1	1	1	1	1
AX-123365955	5D	16972940	-1	-1	-1	-1	-1	-1	-1	-1	-1	NA	-1	-1	-1	-1	-1	-1	-1	-1	NA	NA	-1	-1	-1	-1	-1	-1	-1	-1	-1	-1	-1	-1	-1	-1	-1	-1	-1	-1	NA	NA	1	-1	-1	-1	-1	-1	-1
AX-123365958	5B	18079413	-1	-1	-1	-1	-1	-1	-1	-1	-1	-1	-1	-1	-1	-1	-1	-1	-1	-1	-1	-1	-1	-1	-1	-1	-1	-1	-1	-1	-1	-1	-1	-1	-1	-1	-1	-1	-1	-1	-1	-1	NA	-1	-1	-1	-1	-1	-1
AX-123365962	0	0	-1	-1	-1	-1	-1	-1	-1	-1	-1	-1	-1	-1	-1	-1	-1	-1	-1	-1	-1	-1	-1	-1	-1	-1	-1	-1	-1	-1	-1	-1	-1	-1	-1	-1	-1	-1	-1	-1	-1	-1	0	-1	-1	-1	-1	-1	-1
AX-123365966	0	0	0	-1	1	-1	-1	0	-1	0	0	0	-1	1	0	1	1	-1	1	0	0	1	-1	0	-1	-1	0	1	1	-1	0	0	0	0	0	-1	-1	-1	0	1	-1	1	1	-1	1	1	-1	1	1
AX-123365973	5B	16611772	0	1	0	-1	0	0	0	1	1	1	0	0	0	0	1	0	-1	0	1	0	0	-1	0	0	1	0	0	0	1	0	0	0	1	0	0	1	0	-1	1	-1	0	1	-1	1	1	0	0
AX-123365974	5D	15499047	1	1	1	1	1	1	1	1	1	1	1	1	1	1	1	1	1	1	1	1	1	1	1	1	1	1	1	1	1	1	1	1	1	1	1	1	1	1	1	1	1	1	1	1	1	1	1
AX-123365977	5B	19674674	0	1	0	0	0	0	0	1	1	1	0	0	0	0	1	0	-1	0	1	0	0	-1	0	0	1	0	0	0	1	0	0	0	1	0	0	1	0	-1	1	-1	1	1	-1	1	1	0	0
AX-123365983	0	0	0	-1	1	NA	-1	0	NA	0	0	0	-1	1	0	1	1	-1	1	0	NA	1	-1	0	-1	-1	0	1	1	-1	0	0	-1	0	0	-1	-1	-1	0	1	-1	1	0	-1	0	0	-1	1	0
AX-123366009	5D	23188123	-1	-1	-1	-1	-1	-1	-1	-1	-1	-1	-1	-1	-1	-1	-1	-1	-1	-1	-1	0	-1	-1	-1	-1	-1	-1	-1	-1	-1	-1	-1	-1	-1	-1	-1	-1	-1	-1	-1	-1	-1	-1	-1	-1	-1	-1	-1
AX-123366028	5A	25863186	-1	0	0	0	0	1	0	1	-1	1	-1	0	-1	-1	-1	0	-1	0	0	0	1	0	-1	1	1	1	-1	0	0	0	1	-1	1	0	0	0	-1	-1	-1	0	-1	1	-1	0	0	0	-1
AX-123366029	5C	26335816	0	1	-1	1	1	0	1	0	1	0	1	-1	0	-1	-1	1	-1	0	0	-1	1	-1	1	1	0	-1	-1	1	0	0	1	0	0	1	1	1	0	-1	1	-1	NA	1	0	0	1	-1	0
AX-123366038	5C	25511909	0	1	-1	1	1	0	1	0	1	0	1	-1	0	-1	-1	1	-1	0	0	-1	1	0	1	1	0	-1	-1	1	0	0	1	0	0	1	1	1	0	-1	1	-1	NA	1	0	0	1	-1	0
AX-123366040	0	0	0	1	0	-1	-1	1	-1	-1	1	-1	0	1	-1	0	-1	0	0	-1	NA	0	-1	-1	0	0	0	0	1	0	0	0	0	0	0	-1	1	0	0	0	0	0	NA	0	0	-1	0	0	0
AX-123366051	5A	13898533	1	0	0	0	0	-1	0	-1	1	0	1	0	1	1	1	0	0	1	0	0	-1	0	1	-1	-1	1	1	-1	0	0	0	1	0	0	0	0	1	0	1	0	0	0	0	0	0	0	0
AX-123366053	5B	2517126	1	1	1	1	1	1	1	1	1	1	1	1	1	1	1	1	1	1	1	1	1	1	1	1	1	1	1	1	1	1	1	1	1	1	1	1	1	1	1	1	1	NA	1	1	1	1	1
AX-123366056	0	0	1	1	1	1	1	1	1	1	1	1	1	1	1	1	1	1	1	1	1	1	1	1	1	1	1	1	1	1	1	1	1	1	1	1	1	1	1	1	1	1	NA	1	1	1	1	1	1
AX-123366058	5B	2788540	-1	-1	-1	-1	-1	-1	-1	-1	-1	-1	-1	-1	-1	-1	-1	-1	-1	-1	-1	-1	-1	-1	-1	0	-1	-1	-1	-1	-1	-1	-1	-1	-1	-1	-1	-1	-1	-1	-1	-1	-1	-1	-1	-1	-1	-1	-1
AX-123366070	5A	4853087	1	1	1	1	1	1	1	1	1	1	1	1	1	1	1	1	1	1	1	1	1	1	1	1	1	1	1	1	1	1	1	1	1	1	1	1	1	1	1	1	1	1	1	1	1	1	1
AX-123366089	5C	5278097	-1	0	0	1	-1	0	-1	1	1	-1	-1	1	0	1	0	0	0	-1	0	1	1	-1	1	-1	0	1	1	0	1	0	0	0	-1	0	-1	0	-1	1	0	1	-1	-1	1	1	1	1	1
AX-123366100	5C	5567342	-1	0	0	0	-1	0	-1	1	1	-1	-1	1	0	1	0	0	0	-1	0	1	1	-1	1	-1	0	1	1	0	0	0	0	0	-1	0	-1	0	NA	1	0	1	-1	-1	1	1	1	1	1
AX-123366119	3D	10628912	-1	-1	-1	-1	-1	-1	-1	-1	-1	-1	-1	-1	-1	-1	-1	-1	-1	-1	-1	-1	-1	-1	-1	-1	-1	-1	-1	-1	-1	-1	-1	-1	-1	-1	-1	-1	-1	-1	-1	-1	NA	-1	-1	-1	-1	-1	-1
AX-123366131	5C	5989899	1	0	0	0	1	0	1	-1	-1	1	1	-1	0	-1	-1	0	0	1	0	-1	-1	1	-1	1	0	-1	-1	0	0	0	0	0	1	1	1	0	1	-1	0	-1	1	1	-1	-1	0	-1	-1
AX-123366135	5C	10437924	1	1	1	1	1	1	1	1	1	1	1	1	1	1	1	1	1	1	1	1	1	1	1	1	1	1	1	1	1	1	1	1	1	1	1	1	1	1	1	1	1	1	1	1	1	1	1
AX-123366138	0	0	1	1	1	1	1	1	1	1	1	1	1	1	1	1	1	1	1	1	1	1	1	1	1	1	1	1	1	1	1	1	1	1	1	1	1	1	1	1	1	1	1	1	1	1	1	1	1
AX-123366158	6B	16547649	NA	NA	NA	0	NA	-1	NA	NA	NA	NA	NA	-1	NA	NA	-1	-1	NA	NA	NA	-1	-1	NA	-1	-1	NA	NA	NA	NA	NA	0	NA	0	1	1	NA	0	NA	NA	1	NA	-1	NA	-1	NA	NA	-1	NA
AX-123366169	7A	1755870	-1	-1	-1	-1	-1	-1	-1	-1	-1	-1	-1	-1	-1	-1	-1	-1	-1	-1	-1	-1	-1	-1	-1	-1	-1	-1	-1	-1	-1	-1	-1	-1	-1	-1	-1	-1	-1	-1	-1	-1	0	-1	-1	-1	-1	-1	-1
AX-123366173	7D	1941321	-1	-1	-1	-1	-1	-1	-1	-1	-1	-1	-1	-1	-1	-1	-1	-1	-1	-1	-1	-1	-1	-1	-1	-1	-1	-1	-1	-1	-1	-1	-1	-1	-1	-1	-1	-1	-1	-1	-1	-1	-1	-1	-1	-1	-1	-1	-1
AX-123366179	6A	10105146	1	1	1	1	1	1	1	1	1	1	1	1	1	1	1	1	1	1	1	1	1	1	1	1	1	1	1	1	1	1	1	1	1	1	1	1	1	1	1	1	1	1	1	1	1	1	1
AX-123366187	2B	22385161	1	1	1	1	1	1	1	1	1	1	1	1	1	1	1	1	1	1	1	1	1	1	1	NA	1	1	1	1	1	1	1	1	1	1	1	1	1	1	1	1	0	1	1	1	1	1	1
AX-123366193	0	0	1	1	1	1	1	1	1	1	1	1	1	1	1	1	1	1	1	1	1	1	1	1	1	1	1	1	1	1	1	1	1	1	1	1	1	1	1	1	1	1	NA	1	1	1	1	1	1
AX-123366199	0	0	0	0	0	0	0	0	0	0	0	-1	0	0	NA	-1	0	0	-1	0	0	-1	0	0	0	0	-1	0	0	0	0	0	0	0	0	0	0	-1	0	0	0	0	0	0	0	0	0	0	0
AX-123366207	6A	11652283	1	1	1	1	1	1	1	1	1	1	1	1	1	1	1	1	1	1	1	1	1	1	1	1	1	1	1	1	1	1	1	1	1	1	1	1	1	1	1	1	1	1	1	1	1	1	1
AX-123366252	6A	12610536	0	1	0	0	0	0	0	0	1	-1	1	1	0	-1	0	1	-1	0	0	-1	0	1	0	1	-1	0	1	1	1	0	0	0	1	1	0	-1	0	0	0	0	1	0	1	0	1	0	0
AX-123366267	5D	26080919	1	1	1	1	1	1	1	1	1	1	1	1	1	1	1	1	1	1	1	1	1	1	1	1	1	1	1	1	1	1	1	1	1	1	1	1	1	1	1	1	1	1	1	1	1	1	1
AX-123366271	0	0	NA	1	0	1	1	NA	0	-1	0	NA	0	NA	0	0	0	NA	-1	0	NA	-1	-1	1	-1	1	1	0	NA	1	NA	-1	-1	0	NA	1	0	0	1	-1	0	0	1	0	NA	0	0	1	-1
AX-123366279	6B	18923272	1	1	1	1	0	-1	0	0	0	0	0	-1	0	1	-1	-1	-1	0	0	-1	-1	0	-1	0	0	0	0	0	0	0	1	0	1	1	0	0	0	-1	1	0	-1	0	0	0	0	-1	0
AX-123366284	6B	19090619	1	1	1	1	1	1	1	1	1	1	1	1	1	1	1	1	1	1	1	1	1	1	1	1	1	1	1	1	1	1	1	1	1	1	1	1	1	1	1	1	NA	1	1	1	1	1	1
AX-123366286	6A	17615618	-1	-1	-1	-1	-1	-1	-1	-1	-1	-1	-1	-1	-1	-1	-1	-1	-1	-1	-1	-1	-1	-1	-1	-1	-1	-1	-1	-1	-1	-1	-1	-1	-1	-1	-1	-1	-1	-1	-1	-1	-1	-1	-1	-1	-1	-1	-1
AX-123366288	6A	17664824	0	1	0	0	0	-1	0	0	1	-1	1	1	0	-1	0	0	-1	0	0	-1	0	1	0	1	-1	1	1	1	1	0	0	0	1	0	0	-1	0	0	0	0	1	0	1	0	1	0	0
AX-123366296	6A	3225178	1	1	0	1	1	0	0	-1	0	0	0	0	0	0	0	0	-1	0	0	-1	-1	0	-1	1	1	0	1	1	0	-1	-1	0	1	1	0	0	1	-1	0	0	0	0	1	0	0	1	-1
AX-123366305	6B	20571414	1	1	1	1	0	-1	0	0	0	0	0	-1	0	1	-1	-1	-1	0	0	-1	-1	0	-1	0	0	0	0	0	0	0	1	0	1	1	0	0	0	-1	1	0	-1	0	0	0	0	-1	0
AX-123366310	6A	19435378	1	1	1	1	1	1	1	1	1	1	1	1	1	1	1	1	1	1	1	1	1	1	1	1	1	1	1	1	1	1	1	1	1	1	1	1	1	1	1	1	1	1	1	1	1	1	1
AX-123366318	6C	21708233	1	1	1	1	1	1	1	1	1	1	1	1	1	1	1	1	1	1	1	1	1	1	1	1	1	1	1	1	1	1	1	1	1	1	1	1	1	1	1	1	1	1	1	1	1	1	1
AX-123366321	6A	20301956	-1	-1	-1	-1	-1	-1	-1	-1	-1	-1	-1	-1	-1	-1	-1	-1	-1	-1	-1	-1	-1	-1	-1	-1	-1	-1	-1	-1	-1	-1	-1	-1	-1	-1	-1	-1	-1	-1	-1	-1	-1	-1	-1	-1	-1	-1	-1
AX-123366342	6A	23645204	1	1	1	1	1	1	1	1	1	1	1	1	1	1	1	1	1	1	1	1	1	1	1	1	1	1	1	1	1	1	1	1	1	1	1	1	1	1	1	1	NA	1	1	1	1	1	1
AX-123366351	6B	26297700	1	1	1	1	1	1	1	1	1	1	1	1	1	1	1	1	1	1	1	1	1	1	1	1	1	1	1	1	1	1	1	1	1	1	1	1	1	1	1	1	NA	1	1	1	1	1	1
AX-123366353	6A	24292346	1	1	1	1	1	1	1	1	1	1	1	1	1	1	1	1	1	1	1	1	1	1	1	1	1	1	1	1	1	1	1	1	1	1	1	1	1	1	1	1	1	1	1	1	1	1	1
AX-123366361	6C	25458320	1	1	1	1	1	1	1	1	1	1	1	1	1	1	1	1	1	1	1	1	1	1	1	1	1	1	1	1	1	1	1	1	1	1	1	1	1	1	1	1	1	1	1	1	1	1	1
AX-123366393	6B	28400745	-1	-1	-1	-1	-1	-1	-1	-1	-1	-1	-1	-1	-1	-1	-1	-1	-1	-1	-1	-1	-1	-1	-1	-1	-1	-1	-1	-1	-1	-1	-1	-1	-1	-1	-1	-1	-1	-1	-1	-1	-1	-1	-1	-1	-1	-1	-1
AX-123366403	6B	28662282	-1	-1	-1	-1	-1	0	NA	NA	NA	0	0	0	0	0	0	NA	0	NA	-1	-1	-1	-1	-1	-1	-1	-1	-1	-1	-1	0	NA	0	0	0	0	0	0	0	NA	0	NA	-1	-1	-1	-1	-1	NA
AX-123366408	6D	27432195	1	1	1	1	1	1	1	1	1	1	1	1	1	1	1	1	1	1	1	1	1	1	1	1	1	1	1	1	1	1	1	1	1	1	1	1	1	1	1	1	1	1	1	1	1	1	1
AX-123366420	6D	29371673	1	1	1	1	1	1	1	1	1	1	1	1	1	1	1	1	1	1	1	1	1	1	1	1	1	1	1	1	1	1	1	1	1	1	1	1	1	1	1	1	1	1	1	1	1	1	1
AX-123366428	6D	29773379	1	1	1	1	1	1	1	1	1	1	1	1	1	1	1	1	1	1	1	1	1	1	1	1	1	1	1	1	1	1	1	1	1	1	1	1	1	1	1	1	1	1	1	1	1	1	1
AX-123366433	6C	2319394	0	-1	-1	1	0	0	0	-1	1	0	0	1	1	0	-1	1	0	0	0	0	-1	0	0	0	1	-1	0	0	1	0	0	-1	-1	1	1	0	1	0	1	0	1	-1	1	0	0	-1	1
AX-123366442	0	0	1	1	1	1	1	1	1	1	1	1	1	1	1	1	1	1	1	1	1	1	1	1	1	1	1	1	1	1	1	1	1	1	1	1	1	1	1	1	1	1	1	1	1	1	1	1	1
AX-123366478	6B	34519243	-1	-1	-1	-1	-1	-1	-1	-1	-1	-1	-1	-1	-1	-1	-1	-1	-1	-1	-1	-1	-1	-1	-1	-1	-1	-1	-1	-1	-1	-1	-1	-1	-1	-1	-1	-1	-1	-1	-1	-1	-1	-1	-1	-1	-1	-1	-1
AX-123366486	6D	8071845	-1	-1	-1	-1	-1	-1	-1	-1	-1	-1	-1	-1	-1	-1	-1	-1	-1	-1	-1	-1	-1	-1	-1	-1	-1	-1	-1	-1	-1	-1	-1	-1	-1	-1	-1	-1	-1	-1	-1	-1	-1	-1	-1	-1	-1	-1	-1
AX-123366493	6A	1311393	-1	0	0	-1	0	0	0	0	0	0	0	0	0	0	0	0	1	0	0	0	1	0	1	0	-1	-1	-1	-1	0	1	1	0	-1	-1	0	0	0	1	0	0	1	0	-1	0	0	-1	1
AX-123366494	6A	1309544	1	0	0	1	0	0	0	0	0	0	0	0	0	0	0	0	-1	0	0	0	-1	0	-1	0	1	1	1	1	0	-1	-1	0	1	1	0	0	0	-1	0	0	-1	0	1	0	0	1	-1
AX-123366506	6A	7015030	-1	-1	-1	-1	-1	-1	-1	-1	-1	-1	-1	-1	-1	-1	-1	-1	-1	-1	-1	-1	-1	-1	-1	-1	-1	-1	-1	-1	-1	-1	-1	-1	-1	-1	-1	-1	-1	-1	-1	-1	0	-1	-1	-1	-1	-1	-1
AX-123366521	6A	5824476	1	1	0	0	1	0	0	-1	1	0	1	0	0	0	0	0	-1	0	0	-1	0	0	-1	1	0	0	1	1	1	0	0	0	1	1	0	-1	0	0	0	0	0	0	1	0	0	0	-1
AX-123366528	6A	5378478	1	1	1	1	1	1	1	1	1	1	1	1	1	1	1	1	1	1	1	1	1	1	1	1	1	1	1	1	1	1	1	1	1	1	1	1	1	1	1	1	1	NA	1	1	1	1	1
AX-123366533	6C	4600604	1	1	1	1	1	1	1	1	1	1	1	1	1	1	1	1	1	1	1	1	1	1	1	NA	1	1	1	1	1	1	1	1	1	1	1	1	1	1	1	1	1	1	1	1	1	1	1
AX-123366541	6A	951646	-1	0	0	-1	0	0	0	0	0	0	0	0	0	0	0	0	1	0	NA	0	1	0	1	0	-1	-1	-1	-1	0	1	1	0	-1	-1	0	0	0	1	0	0	NA	0	-1	0	0	-1	1
AX-123366549	6D	8737851	0	1	1	-1	0	-1	1	0	-1	0	1	0	0	-1	-1	0	-1	0	0	NA	1	0	-1	0	0	-1	1	-1	0	1	0	-1	1	1	-1	0	1	1	1	-1	-1	0	1	-1	1	1	0
AX-123366552	0	0	1	1	1	1	1	1	1	1	1	1	1	1	1	1	1	1	1	1	1	1	1	1	1	1	1	1	1	1	1	1	1	1	1	1	1	1	1	1	1	1	1	1	1	1	1	1	1
AX-123366557	6D	9379125	1	1	1	1	1	1	1	1	1	1	1	1	1	1	1	1	1	1	1	1	1	1	1	1	1	1	1	1	1	1	1	1	1	1	1	1	1	1	1	1	NA	1	1	1	1	1	1
AX-123366571	7C	8924656	1	0	-1	0	-1	0	1	1	0	-1	0	0	0	0	1	-1	1	-1	0	1	-1	1	0	1	0	-1	0	0	1	-1	0	0	-1	0	-1	-1	1	0	0	0	0	-1	0	1	0	1	0
AX-123366575	7B	6690611	-1	-1	-1	-1	-1	-1	-1	-1	-1	-1	-1	-1	-1	-1	-1	-1	-1	-1	-1	-1	-1	-1	-1	-1	-1	-1	-1	-1	-1	-1	-1	-1	-1	-1	-1	-1	-1	-1	-1	-1	0	-1	-1	-1	-1	-1	-1
AX-123366576	7D	6742007	1	1	1	1	1	1	1	1	1	1	1	1	1	1	1	1	1	1	1	1	1	1	1	1	1	1	1	1	1	1	1	1	1	1	1	1	1	1	1	1	NA	1	1	1	1	1	1
AX-123366577	7B	6382884	1	1	1	1	1	1	1	1	1	1	1	1	1	1	1	1	1	1	1	1	1	1	1	1	1	1	1	1	1	1	1	1	1	1	1	1	1	1	1	1	NA	1	1	1	1	1	1
AX-123366580	7D	5611417	1	1	1	1	1	1	1	1	1	1	1	1	1	1	1	1	1	1	1	1	1	1	1	1	1	1	1	1	1	1	1	1	1	1	1	1	1	1	1	1	1	1	1	1	1	1	1
AX-123366583	7B	5673468	1	1	1	1	1	1	1	1	1	1	1	1	1	1	1	1	1	1	1	1	1	1	1	1	1	1	1	1	1	1	1	1	1	1	1	1	1	1	1	1	1	1	1	1	1	1	1
AX-123366585	7C	4441951	-1	0	1	0	1	0	-1	-1	0	1	0	0	0	1	-1	1	-1	1	0	-1	1	-1	0	-1	0	1	0	0	-1	1	0	0	1	0	1	1	-1	0	-1	0	0	1	0	-1	0	-1	0
AX-123366598	0	0	0	NA	1	1	0	0	1	0	1	0	0	0	-1	-1	0	0	-1	1	0	0	0	0	0	0	0	0	-1	1	-1	1	0	1	1	1	0	1	-1	-1	0	1	-1	0	1	-1	1	0	1
AX-123366626	7A	16166802	-1	-1	-1	-1	-1	-1	-1	-1	-1	-1	-1	-1	-1	-1	-1	-1	-1	-1	-1	-1	-1	-1	-1	-1	-1	-1	-1	-1	-1	-1	-1	-1	-1	-1	-1	-1	-1	-1	-1	-1	-1	-1	-1	-1	-1	-1	-1
AX-123366628	7A	15961305	-1	-1	-1	-1	-1	-1	-1	-1	-1	-1	-1	-1	-1	-1	-1	-1	-1	-1	-1	-1	-1	-1	-1	-1	-1	-1	-1	-1	-1	-1	-1	-1	-1	-1	-1	-1	-1	-1	-1	-1	-1	-1	-1	-1	-1	-1	-1
AX-123366633	7A	15846217	-1	-1	-1	-1	-1	-1	-1	-1	-1	-1	-1	-1	-1	-1	-1	-1	-1	-1	-1	-1	-1	-1	-1	-1	-1	-1	-1	-1	-1	-1	-1	-1	-1	-1	-1	-1	-1	-1	-1	-1	-1	-1	-1	-1	-1	-1	-1
AX-123366635	7A	16753679	1	1	1	1	1	1	1	1	1	1	1	1	1	1	1	1	1	1	1	1	1	1	1	1	1	1	1	1	1	1	1	1	1	1	1	1	1	1	1	1	NA	1	1	1	1	1	1
AX-123366651	7D	22242006	-1	-1	0	0	-1	-1	0	0	-1	0	0	0	0	0	-1	-1	1	-1	0	0	0	0	0	NA	0	1	0	-1	NA	0	0	1	0	-1	0	0	1	-1	0	0	0	0	-1	0	0	-1	0
AX-123366658	7D	22160617	-1	-1	0	0	-1	-1	0	0	-1	0	0	0	0	0	-1	-1	1	-1	0	0	0	0	0	0	0	1	0	-1	1	0	0	1	0	-1	0	0	1	-1	0	0	0	0	-1	0	-1	-1	0
AX-123366664	7C	21782533	0	1	0	-1	0	0	0	0	0	1	1	0	0	0	-1	-1	0	0	0	-1	1	-1	0	0	1	0	1	0	-1	1	1	0	1	0	0	0	1	1	0	0	0	-1	1	0	NA	-1	0
AX-123366665	7D	21443285	1	1	1	1	1	1	1	1	1	1	1	1	1	1	1	1	1	1	1	1	1	1	1	1	1	1	1	1	1	1	1	1	1	1	1	1	1	1	1	1	0	1	1	1	1	1	1
AX-123366672	7D	21167950	1	1	1	1	1	1	1	1	1	1	1	1	1	1	1	1	1	1	1	1	1	1	1	1	1	1	1	1	1	1	1	1	1	1	1	1	1	1	NA	1	NA	1	1	1	1	1	1
AX-123366687	7B	21030292	1	1	1	1	1	1	1	1	1	1	1	1	1	1	1	1	1	1	1	1	1	1	1	1	1	1	1	1	1	1	1	1	1	1	1	1	1	1	1	1	NA	1	1	1	1	1	1
AX-123366708	0	0	0	0	-1	-1	0	0	-1	0	-1	0	0	0	NA	1	0	0	1	-1	NA	0	0	0	0	0	0	0	0	-1	1	0	0	-1	-1	0	0	-1	1	1	0	-1	1	0	-1	1	0	0	-1
AX-123366710	0	0	0	0	1	1	0	0	1	0	1	0	0	0	0	-1	0	0	-1	1	0	0	0	0	0	0	0	0	0	1	-1	0	0	1	1	0	0	1	-1	-1	0	1	-1	0	1	-1	NA	0	1
AX-123366716	7D	11459419	1	1	1	1	1	1	1	1	1	1	1	1	1	1	1	1	1	1	1	1	1	1	1	1	1	1	1	1	1	1	1	1	1	1	1	1	1	1	1	1	0	1	1	1	1	1	1
AX-123366718	7A	10324884	1	1	1	1	1	1	1	1	1	1	1	1	1	1	1	1	1	1	1	1	1	1	1	1	1	1	1	1	1	1	1	1	1	1	1	1	1	1	1	1	1	1	1	1	1	1	1
AX-123366721	7C	10931014	1	-1	-1	0	-1	0	1	1	0	-1	0	0	0	0	1	-1	1	-1	0	1	-1	1	0	1	0	-1	0	0	1	-1	0	0	-1	0	-1	-1	1	0	0	-1	1	-1	-1	1	0	1	0
AX-123366735	7A	3351040	1	1	1	1	1	1	1	1	1	1	1	1	1	1	1	1	1	1	1	1	1	1	1	1	1	1	1	1	1	1	1	1	1	1	1	1	1	1	1	1	1	1	1	1	1	1	1
AX-123366736	7B	4403269	1	1	1	1	1	1	1	1	1	1	1	1	1	1	1	1	1	1	1	1	1	1	1	1	1	1	1	1	1	1	1	1	1	1	1	1	1	1	1	1	0	1	1	1	1	1	1
AX-123366744	7B	4176816	-1	-1	-1	-1	-1	-1	-1	-1	-1	-1	-1	-1	-1	-1	-1	-1	-1	-1	-1	-1	-1	-1	-1	-1	-1	-1	-1	-1	-1	-1	-1	-1	-1	-1	-1	-1	-1	-1	-1	-1	-1	-1	-1	-1	-1	-1	-1
AX-123366747	1A	13617610	-1	-1	-1	-1	-1	-1	-1	-1	-1	-1	-1	-1	-1	-1	-1	-1	-1	-1	-1	-1	-1	-1	-1	-1	-1	-1	-1	-1	-1	-1	-1	-1	-1	-1	-1	-1	-1	-1	-1	-1	-1	-1	-1	-1	-1	-1	-1
AX-123366751	7D	2860173	1	1	1	1	1	1	1	1	1	1	1	1	1	1	1	1	1	1	1	1	1	1	1	1	1	1	1	1	1	1	1	1	1	1	1	1	1	1	1	1	1	1	1	1	1	1	1
AX-123366766	7B	5012612	-1	-1	-1	-1	-1	-1	-1	-1	-1	-1	-1	-1	-1	-1	-1	-1	-1	-1	-1	-1	-1	-1	-1	-1	-1	-1	-1	-1	-1	-1	-1	-1	-1	-1	-1	-1	-1	-1	-1	-1	-1	-1	-1	-1	-1	-1	-1
AX-123366774	7B	7396305	-1	-1	-1	-1	-1	-1	-1	-1	-1	-1	-1	-1	-1	-1	-1	-1	-1	-1	-1	-1	-1	-1	-1	-1	-1	-1	-1	-1	-1	-1	-1	-1	-1	-1	-1	-1	-1	-1	-1	-1	-1	-1	-1	-1	-1	-1	-1
AX-123366780	7B	7631847	-1	-1	-1	-1	-1	-1	-1	-1	-1	-1	-1	-1	-1	-1	-1	-1	-1	-1	-1	-1	-1	-1	-1	-1	-1	-1	-1	-1	-1	-1	-1	-1	-1	-1	-1	-1	-1	-1	-1	-1	-1	-1	-1	-1	-1	-1	-1
AX-123366794	1B	20666803	0	0	0	0	-1	0	0	-1	0	0	0	0	0	-1	-1	-1	0	-1	NA	1	-1	-1	-1	0	0	-1	-1	0	1	-1	-1	0	0	0	0	0	0	0	-1	0	0	0	0	0	0	1	0
AX-123366796	6A	3581739	-1	-1	-1	-1	-1	-1	-1	-1	-1	-1	-1	-1	-1	-1	-1	-1	-1	-1	-1	-1	-1	-1	-1	-1	-1	-1	-1	-1	-1	-1	-1	-1	-1	-1	-1	-1	-1	-1	-1	-1	-1	-1	-1	-1	-1	-1	-1
AX-123366803	1A	9481292	-1	-1	-1	-1	-1	-1	-1	-1	-1	-1	-1	-1	-1	-1	-1	-1	-1	-1	-1	-1	-1	-1	-1	-1	-1	-1	-1	-1	-1	-1	-1	-1	-1	-1	-1	-1	-1	-1	NA	-1	0	-1	-1	-1	-1	-1	-1
AX-123366812	6C	1629387	1	0	0	1	1	1	1	0	1	1	1	1	1	1	0	1	1	1	1	1	0	1	1	1	1	0	1	1	1	1	1	0	0	1	1	1	1	1	1	1	NA	0	1	1	1	0	1
AX-123366823	1A	1096162	0	1	0	0	1	1	0	0	0	-1	0	0	1	0	0	0	0	0	0	0	0	0	1	0	0	1	-1	1	1	0	-1	0	1	0	1	0	1	0	1	0	0	0	-1	1	0	0	0
AX-123366828	0	0	0	-1	0	0	0	0	0	-1	-1	0	0	0	0	0	-1	0	1	0	-1	0	0	1	0	0	-1	0	0	1	-1	0	0	0	-1	0	0	-1	0	1	-1	1	NA	-1	1	-1	-1	0	0
AX-123366832	1D	3811063	-1	-1	-1	-1	-1	-1	-1	-1	-1	-1	-1	-1	-1	-1	-1	-1	-1	-1	-1	-1	-1	-1	-1	-1	-1	-1	-1	-1	-1	-1	-1	-1	-1	-1	-1	-1	-1	-1	-1	-1	-1	-1	-1	-1	-1	-1	-1
AX-123366833	1A	4114354	0	-1	0	0	-1	-1	0	0	0	1	0	0	-1	-1	0	0	-1	0	0	0	0	0	-1	0	0	-1	1	-1	-1	0	1	0	-1	0	-1	0	-1	-1	-1	0	0	0	1	-1	0	0	0
AX-123366834	1B	3788593	-1	1	-1	0	0	-1	0	-1	0	1	1	0	0	0	0	1	0	0	0	1	0	-1	0	-1	0	-1	0	-1	0	-1	0	0	1	1	0	1	0	0	-1	0	1	-1	1	-1	0	0	0
AX-123366835	1A	4360907	1	1	1	1	1	1	1	1	1	1	1	1	1	1	1	1	1	1	1	1	1	1	1	1	1	1	1	1	1	1	1	1	1	1	1	1	1	1	1	1	1	1	1	1	1	1	1
AX-123366841	1A	5645940	0	1	0	0	1	1	0	0	0	-1	0	0	1	1	0	0	1	0	0	0	0	0	1	0	0	1	-1	1	1	0	-1	0	1	0	1	0	1	1	1	0	0	0	-1	1	0	0	-1
AX-123366843	1C	5748901	1	-1	0	0	0	0	0	0	0	0	1	1	1	1	1	0	0	0	0	-1	0	-1	-1	-1	0	1	0	0	0	-1	1	0	-1	0	1	-1	0	1	0	1	1	1	1	-1	0	0	1
AX-123366844	1B	5462268	1	1	1	1	1	1	1	1	1	1	1	1	1	1	1	1	1	1	1	1	1	1	1	1	1	1	1	1	1	1	1	1	1	1	1	1	1	1	1	1	1	1	1	1	1	1	1
AX-123366845	1A	6385645	-1	-1	-1	-1	-1	-1	-1	-1	-1	-1	-1	-1	-1	-1	-1	-1	-1	-1	-1	-1	-1	-1	-1	-1	-1	-1	-1	-1	-1	-1	-1	-1	-1	-1	-1	-1	-1	-1	-1	-1	NA	-1	-1	-1	-1	-1	-1
AX-123366849	1B	19503900	1	0	0	0	-1	0	0	-1	1	0	1	0	1	-1	0	-1	0	-1	1	1	-1	-1	-1	1	0	-1	-1	0	1	-1	-1	0	0	1	1	0	0	0	-1	0	1	0	1	1	0	1	1
AX-123366851	1B	20214731	-1	0	0	0	1	0	0	1	-1	0	-1	0	-1	1	1	1	0	1	-1	-1	1	1	1	-1	0	1	1	0	-1	1	1	0	0	-1	-1	0	0	0	1	0	-1	0	-1	-1	0	-1	-1
AX-123366854	2D	13392997	-1	-1	-1	-1	-1	-1	-1	-1	-1	-1	-1	-1	-1	-1	-1	-1	-1	-1	-1	-1	-1	-1	-1	-1	-1	-1	-1	-1	-1	-1	-1	-1	-1	-1	-1	-1	-1	-1	-1	-1	-1	-1	-1	-1	-1	-1	-1
AX-123366857	2A	14275172	1	1	1	1	1	1	1	1	1	1	1	1	1	1	1	1	1	1	1	1	1	1	1	1	1	1	1	1	1	1	1	1	1	1	1	1	1	1	1	1	1	1	1	1	1	1	1
AX-123366865	2B	18392538	-1	1	-1	0	-1	0	0	0	0	0	0	0	0	0	0	0	0	0	0	-1	0	0	1	0	0	0	-1	1	-1	0	0	1	0	1	0	0	1	-1	1	1	0	0	-1	-1	-1	0	-1
AX-123366869	2A	18551178	NA	NA	1	-1	-1	-1	-1	0	1	0	1	-1	-1	-1	0	1	1	0	0	-1	0	-1	0	1	0	0	1	1	0	-1	1	-1	0	0	1	0	0	0	1	1	NA	0	1	0	-1	0	-1
AX-123366871	2B	20056048	-1	1	-1	0	-1	0	0	0	0	0	0	0	0	1	0	0	0	0	0	NA	0	0	1	0	0	0	-1	1	-1	0	0	1	0	1	0	0	1	0	1	0	0	0	-1	-1	-1	0	-1
AX-123366875	2A	20022901	1	1	1	1	1	1	1	1	1	1	1	1	1	1	1	1	1	1	1	1	1	1	1	1	1	1	1	1	1	1	1	1	1	1	1	1	1	1	1	1	NA	1	1	1	1	1	1
AX-123366880	2A	11062774	1	1	1	1	1	1	1	1	1	1	1	1	1	1	1	1	1	1	1	1	1	1	1	1	1	1	1	1	1	1	1	1	1	1	1	1	1	1	1	1	1	1	1	1	1	1	1
AX-123366882	0	0	-1	-1	0	0	1	1	1	0	-1	-1	0	1	1	1	0	-1	-1	0	0	0	1	1	1	0	0	0	0	-1	0	1	-1	1	0	0	0	0	0	0	0	0	-1	-1	-1	0	1	1	0
AX-123366890	2C	3232119	1	1	1	1	1	1	1	1	1	1	1	1	1	1	1	1	1	1	1	1	1	1	1	1	1	1	1	1	1	1	1	1	1	1	1	1	1	1	1	1	NA	1	1	1	1	1	1
AX-123366894	2C	3426471	1	1	1	1	1	1	1	1	1	1	1	1	1	1	1	1	1	1	1	1	1	1	1	1	1	1	1	1	1	1	1	1	1	1	1	1	1	1	1	1	1	1	1	1	1	1	1
AX-123366900	2C	896567	1	1	1	1	1	1	1	1	1	1	1	1	1	1	1	1	1	1	1	1	1	1	1	1	1	1	1	1	1	1	1	1	1	1	1	1	1	1	1	1	1	1	1	1	1	1	1
AX-123366904	3A	20022850	0	0	-1	-1	1	0	1	1	0	NA	-1	1	1	-1	0	1	-1	1	-1	0	0	0	0	0	1	0	0	0	1	-1	1	0	0	1	1	0	-1	0	0	-1	NA	-1	0	0	0	0	-1
AX-123366909	3A	18860929	0	0	-1	-1	1	0	1	1	0	-1	-1	1	1	-1	0	1	-1	1	-1	0	0	0	0	0	1	0	0	0	1	-1	1	0	0	1	1	0	-1	0	0	-1	NA	-1	0	0	0	0	-1
AX-123366911	3A	18326208	0	0	1	1	-1	0	-1	-1	0	1	1	-1	-1	1	0	-1	1	-1	1	0	0	0	0	0	-1	0	0	0	-1	1	-1	0	0	-1	-1	0	1	0	0	1	0	1	0	0	0	0	1
AX-123366916	2D	12679118	1	1	1	1	1	1	1	1	1	1	1	1	1	1	1	1	1	1	1	1	1	1	1	1	1	1	1	1	1	1	1	1	1	1	1	1	1	1	1	1	NA	1	1	1	1	1	1
AX-123366921	2D	9406183	1	1	1	1	1	1	1	1	1	1	1	1	1	1	1	1	1	1	1	1	1	1	1	1	1	1	1	1	1	1	1	1	1	1	1	1	1	1	1	1	1	1	1	1	1	1	1
AX-123366927	0	0	-1	1	-1	0	0	0	-1	0	0	1	0	1	0	0	0	0	1	0	1	0	0	0	1	0	0	0	-1	1	0	-1	0	1	-1	1	1	1	1	-1	0	1	0	0	1	-1	-1	-1	1
AX-123366932	2A	1663627	0	-1	0	-1	0	0	0	1	0	0	0	0	-1	1	-1	1	0	0	0	0	0	-1	1	1	-1	1	0	0	0	0	0	-1	-1	0	1	-1	0	0	0	0	-1	0	0	0	0	1	0
AX-123366933	3B	6633208	-1	-1	-1	-1	-1	-1	-1	-1	-1	-1	-1	-1	-1	-1	-1	-1	-1	-1	-1	-1	-1	-1	-1	-1	-1	-1	-1	-1	-1	-1	-1	-1	-1	-1	-1	-1	-1	-1	-1	-1	NA	-1	-1	-1	-1	-1	-1
AX-123366934	2D	7895254	-1	-1	-1	-1	-1	-1	-1	-1	-1	-1	-1	-1	-1	-1	-1	-1	-1	-1	-1	-1	-1	-1	-1	-1	-1	-1	-1	-1	-1	-1	-1	-1	-1	-1	-1	-1	-1	-1	-1	-1	-1	-1	-1	-1	-1	-1	-1
AX-123366935	2A	7334348	1	1	1	1	1	1	1	1	1	1	1	1	1	1	1	1	1	1	1	1	1	1	1	1	1	1	1	1	1	1	1	1	1	1	1	1	1	1	1	1	NA	1	1	1	1	1	1
AX-123366944	3B	11896297	1	1	1	1	1	1	1	1	1	1	1	1	1	1	1	1	1	1	1	1	1	1	1	1	1	1	1	1	1	1	1	1	1	1	1	1	1	1	1	1	1	1	1	1	1	1	1
AX-123366947	5D	20952274	0	1	0	-1	-1	1	-1	-1	0	-1	0	0	-1	0	0	0	0	-1	0	-1	-1	-1	0	0	0	0	1	0	0	0	0	0	-1	-1	1	0	0	0	0	0	1	0	1	-1	0	0	0
AX-123366952	3A	14388718	0	-1	0	1	-1	0	-1	-1	0	1	1	-1	-1	1	0	-1	1	-1	1	0	0	0	0	0	-1	0	0	0	-1	1	-1	0	0	-1	-1	0	1	0	0	1	-1	1	0	0	0	0	1
AX-123366953	3B	14600118	-1	-1	-1	-1	-1	-1	-1	-1	-1	-1	-1	-1	-1	-1	-1	-1	-1	-1	-1	-1	-1	-1	-1	-1	-1	-1	-1	-1	-1	-1	-1	-1	-1	-1	-1	-1	-1	-1	-1	-1	-1	-1	-1	-1	-1	-1	-1
AX-123366956	3B	15192995	1	1	1	1	1	1	1	1	1	1	1	1	1	1	1	1	1	1	1	1	1	1	1	1	1	1	1	1	1	1	1	1	1	1	1	1	1	1	1	1	NA	1	1	1	1	1	1
AX-123366959	3C	3173507	1	1	-1	-1	0	0	0	0	0	-1	0	-1	0	0	-1	0	-1	-1	0	1	NA	0	1	0	1	0	0	1	1	1	-1	1	1	0	1	1	-1	-1	1	0	NA	0	1	-1	1	0	1
AX-123366960	3D	16737954	-1	-1	-1	-1	-1	-1	-1	-1	-1	-1	-1	-1	-1	-1	-1	-1	-1	-1	-1	-1	-1	-1	-1	-1	-1	-1	-1	-1	-1	-1	-1	-1	-1	-1	-1	-1	-1	-1	-1	-1	-1	-1	-1	-1	-1	-1	-1
AX-123366961	3D	16657834	1	1	1	1	1	1	1	1	1	1	1	1	1	1	1	1	1	1	1	1	1	1	1	1	1	1	1	1	1	1	1	1	1	1	1	1	1	1	1	1	1	1	1	1	1	1	1
AX-123366964	3B	2863885	1	1	1	1	1	1	1	1	1	1	1	1	1	1	1	1	1	1	1	1	1	1	1	1	1	1	1	1	1	1	1	1	1	1	1	1	1	1	1	1	1	1	1	1	1	1	1
AX-123366965	3A	21815075	0	0	-1	-1	1	0	1	1	0	-1	-1	1	1	-1	0	1	-1	1	-1	0	0	0	0	NA	1	0	0	0	1	-1	1	0	0	1	1	0	-1	0	0	-1	1	-1	0	0	0	-1	-1
AX-123366968	3A	22904456	0	0	1	1	-1	0	-1	-1	0	1	1	-1	-1	1	0	-1	1	-1	1	0	0	0	1	0	-1	0	0	0	-1	1	-1	0	0	-1	-1	0	1	0	0	1	-1	0	0	0	0	1	1
AX-123366970	3B	23112449	0	0	-1	0	0	0	0	0	1	-1	1	0	0	0	-1	-1	0	1	1	1	-1	0	-1	1	0	0	-1	-1	0	-1	1	-1	0	-1	0	0	1	0	0	1	1	0	1	0	0	0	0
AX-123366971	3A	21404275	0	0	1	1	-1	0	-1	-1	0	1	1	-1	-1	1	0	-1	1	-1	1	0	0	0	0	0	-1	0	0	0	-1	1	-1	0	0	-1	-1	0	1	0	0	1	-1	1	0	0	0	1	1
AX-123366972	3C	21729714	-1	-1	-1	-1	-1	-1	-1	-1	-1	-1	-1	-1	-1	-1	-1	-1	-1	-1	-1	-1	-1	-1	-1	-1	-1	-1	-1	-1	-1	-1	-1	-1	-1	-1	-1	-1	-1	-1	-1	-1	-1	-1	-1	-1	-1	-1	-1
AX-123366975	3A	20319317	0	0	-1	-1	1	0	1	1	0	-1	-1	1	1	-1	0	NA	-1	1	-1	0	0	0	0	0	1	0	0	0	1	-1	1	0	0	1	1	0	-1	0	0	-1	NA	-1	0	0	0	0	-1
AX-123366976	3A	23249330	0	0	-1	-1	1	0	1	1	0	-1	-1	1	1	-1	0	1	-1	1	-1	0	0	0	-1	0	1	0	0	0	1	-1	1	0	0	1	1	0	-1	0	0	-1	NA	0	0	0	0	-1	-1
AX-123366977	0	0	0	0	1	1	-1	0	-1	-1	0	1	1	-1	-1	1	0	-1	1	-1	0	0	0	0	1	0	-1	0	0	0	-1	1	-1	0	0	-1	-1	0	1	0	0	1	-1	0	0	0	0	1	1
AX-123366979	3B	28259225	-1	0	1	0	0	0	0	0	-1	1	-1	0	0	-1	1	0	1	-1	0	-1	1	0	1	-1	1	0	1	1	0	1	-1	1	0	1	0	0	-1	0	0	-1	0	0	-1	0	0	0	0
AX-123366983	2B	4015928	1	1	1	1	1	1	1	1	1	1	1	1	1	1	1	1	1	1	1	1	1	1	1	1	1	1	1	1	1	1	1	1	1	1	1	1	1	1	1	1	1	1	1	1	1	1	1
AX-123366989	3A	26624117	0	0	1	1	-1	0	-1	-1	-1	1	0	-1	-1	0	0	-1	1	-1	0	0	0	0	1	0	-1	0	-1	0	-1	1	-1	0	0	-1	-1	0	1	0	0	1	-1	0	0	0	0	1	1
AX-123366992	3A	26766164	0	0	1	1	-1	0	-1	-1	-1	1	0	-1	-1	0	0	-1	1	-1	0	0	0	0	1	0	-1	0	-1	0	-1	1	-1	0	0	-1	-1	0	1	0	0	1	-1	0	0	0	0	1	1
AX-123366994	3A	10949085	1	1	1	1	1	1	1	1	1	1	1	1	1	1	1	1	1	1	1	1	1	1	1	1	1	1	1	1	1	1	1	1	1	1	1	1	1	1	1	1	NA	1	1	1	1	1	1
AX-123366996	3B	7888783	-1	-1	-1	-1	-1	-1	-1	-1	-1	-1	-1	-1	-1	-1	-1	-1	-1	-1	-1	-1	-1	-1	-1	-1	-1	-1	-1	-1	-1	-1	-1	-1	-1	-1	-1	-1	-1	-1	-1	-1	-1	NA	-1	-1	-1	-1	-1
AX-123366998	3A	8906692	0	1	0	-1	1	0	0	0	0	0	-1	1	1	-1	0	1	0	0	-1	1	1	0	0	0	1	0	0	-1	1	-1	1	-1	0	1	0	0	-1	1	0	-1	0	-1	0	0	0	0	-1
AX-123367000	3A	2465438	-1	-1	-1	-1	-1	-1	-1	-1	-1	-1	-1	-1	-1	-1	-1	-1	-1	-1	-1	-1	-1	-1	-1	-1	-1	-1	-1	-1	-1	-1	-1	-1	-1	-1	-1	-1	-1	-1	-1	-1	-1	-1	-1	-1	-1	-1	-1
AX-123367008	3A	2367263	-1	-1	-1	-1	-1	-1	-1	-1	-1	-1	-1	-1	-1	-1	-1	-1	-1	-1	-1	-1	-1	-1	-1	-1	-1	-1	-1	-1	-1	-1	-1	-1	-1	-1	-1	-1	-1	-1	-1	-1	-1	-1	-1	-1	-1	-1	-1
AX-123367011	3D	27303911	0	0	0	0	-1	0	0	1	0	-1	-1	0	1	0	0	-1	1	1	0	1	0	-1	0	0	1	1	0	0	1	1	0	0	0	0	-1	-1	-1	-1	0	1	0	0	1	0	1	-1	1
AX-123367012	3D	28017680	0	0	0	0	1	0	0	-1	0	1	1	0	-1	0	0	1	-1	-1	0	-1	0	1	0	0	-1	-1	0	0	-1	-1	0	0	0	0	1	1	1	1	0	-1	0	0	-1	0	-1	1	-1
AX-123367025	3A	21111206	0	0	-1	-1	1	0	1	1	0	-1	-1	1	1	-1	0	1	-1	1	-1	0	0	0	0	0	1	0	0	0	1	-1	1	0	0	1	1	0	-1	0	0	-1	1	-1	0	0	0	-1	-1
AX-123367029	3B	3178174	1	1	1	1	1	1	1	1	1	1	1	1	1	1	1	1	1	1	1	1	1	1	1	1	1	1	1	1	1	1	1	1	1	1	1	1	1	1	1	1	1	1	1	1	1	1	1
AX-123367034	3A	5169916	0	-1	0	1	-1	0	0	0	0	0	1	-1	-1	1	0	-1	0	0	0	-1	-1	0	0	1	0	0	0	1	-1	1	0	1	0	-1	1	-1	1	0	0	0	0	1	0	1	0	0	1
AX-123367036	3D	5143711	0	1	-1	-1	-1	-1	0	0	1	1	0	1	1	0	-1	-1	0	0	0	1	0	0	-1	-1	-1	1	0	0	1	-1	1	0	0	-1	-1	0	0	0	0	1	0	0	0	0	1	-1	-1
AX-123367040	3B	7242276	-1	-1	-1	-1	-1	-1	-1	-1	-1	-1	-1	-1	-1	-1	-1	-1	-1	-1	-1	-1	-1	-1	-1	-1	-1	-1	-1	-1	-1	-1	-1	-1	-1	-1	-1	-1	-1	-1	-1	-1	-1	-1	-1	-1	NA	-1	-1
AX-123367042	3A	7717675	0	1	0	-1	1	0	0	0	0	0	-1	1	1	-1	0	1	0	0	-1	1	1	0	0	0	1	0	0	-1	1	-1	1	-1	0	1	0	0	-1	0	0	-1	0	-1	0	0	0	0	-1
AX-123367043	3D	6664569	-1	-1	-1	-1	-1	-1	-1	-1	-1	-1	-1	-1	-1	-1	-1	-1	-1	-1	-1	-1	-1	-1	-1	-1	-1	-1	-1	-1	-1	-1	-1	-1	-1	-1	-1	-1	-1	-1	-1	-1	-1	-1	-1	-1	-1	-1	-1
AX-123367051	3D	5550489	0	1	-1	-1	-1	-1	0	0	1	1	0	1	1	0	-1	-1	0	0	0	1	0	0	-1	-1	-1	1	0	0	1	1	1	0	0	-1	-1	0	0	0	0	1	0	0	0	0	1	-1	-1
AX-123367052	3A	6362296	0	-1	0	1	-1	0	0	0	0	0	1	-1	-1	1	0	-1	0	0	1	-1	-1	0	0	0	0	0	0	1	-1	1	-1	1	0	-1	1	0	1	0	0	0	NA	1	0	0	0	0	1
AX-123367053	3D	5218013	0	-1	1	1	1	1	0	0	-1	-1	0	-1	-1	0	1	1	0	0	1	-1	0	0	1	1	1	-1	0	0	-1	1	-1	0	0	1	1	0	0	0	0	-1	0	0	0	0	-1	1	1
AX-123367055	3B	21072526	1	1	1	1	1	1	1	1	1	1	1	1	1	1	1	1	1	1	1	1	1	1	1	1	1	1	1	1	1	1	1	1	1	1	1	1	1	1	1	1	1	1	1	1	1	1	1
AX-123367058	4A	3630376	-1	-1	-1	0	0	-1	-1	0	0	1	1	-1	0	1	1	0	0	0	0	-1	-1	0	0	0	1	1	0	0	1	1	0	0	1	0	0	0	1	0	0	0	0	1	1	-1	1	0	-1
AX-123367066	5A	3692121	-1	-1	-1	-1	-1	-1	-1	-1	-1	-1	-1	-1	-1	-1	-1	-1	-1	-1	-1	-1	-1	-1	-1	-1	-1	-1	-1	-1	-1	-1	-1	-1	-1	-1	-1	-1	-1	-1	-1	-1	-1	-1	-1	-1	-1	-1	-1
AX-123367068	5B	3851278	1	1	1	1	1	1	1	1	1	1	1	1	1	1	1	1	1	1	1	1	1	1	1	1	1	1	1	1	1	1	1	1	1	1	1	1	1	1	1	1	1	1	1	1	1	1	1
AX-123367073	4A	14015211	1	1	1	0	0	1	1	1	0	0	-1	1	0	-1	-1	0	0	-1	0	1	0	0	0	0	0	-1	0	0	-1	-1	0	1	-1	0	0	0	-1	-1	0	1	0	-1	-1	1	-1	0	0
AX-123367075	4A	12119870	1	1	1	0	0	1	1	1	0	0	-1	1	0	-1	-1	0	0	-1	0	1	0	0	0	0	0	-1	0	0	-1	-1	0	1	-1	0	0	0	-1	-1	0	1	-1	-1	-1	1	-1	0	1
AX-123367079	6D	25951308	-1	1	-1	-1	1	-1	1	0	0	-1	0	0	1	0	0	0	0	0	0	-1	0	0	-1	0	0	1	1	0	-1	-1	0	0	0	1	0	0	1	-1	0	-1	-1	1	0	1	1	1	0
AX-123367080	4A	477254	-1	-1	-1	-1	-1	-1	-1	-1	-1	-1	-1	-1	-1	-1	-1	-1	-1	-1	-1	-1	-1	-1	-1	-1	-1	-1	-1	-1	-1	-1	-1	-1	-1	-1	-1	-1	-1	-1	-1	-1	-1	-1	-1	-1	-1	-1	-1
AX-123367081	4D	13755466	1	1	1	1	1	1	1	1	1	1	1	1	1	1	1	1	1	1	1	1	1	1	1	1	1	1	1	1	1	1	1	1	1	1	1	1	1	1	1	1	1	1	1	1	1	1	1
AX-123367083	4A	15690651	1	1	1	1	1	1	1	1	1	1	1	1	1	1	1	1	1	1	1	1	1	1	1	1	1	1	1	1	1	1	1	1	1	1	1	1	1	1	1	1	1	1	1	1	1	1	1
AX-123367084	4A	15709523	-1	-1	-1	-1	-1	-1	-1	-1	-1	-1	-1	-1	-1	-1	-1	-1	-1	-1	-1	-1	-1	-1	-1	-1	-1	-1	-1	-1	-1	-1	-1	-1	-1	-1	-1	-1	-1	-1	-1	-1	-1	-1	-1	-1	-1	-1	-1
AX-123367086	4C	16189337	1	1	1	1	1	1	1	1	1	1	1	1	1	1	1	1	1	1	1	1	1	1	1	1	1	1	1	1	1	1	1	1	1	1	1	1	1	1	1	1	NA	1	1	1	1	1	1
AX-123367087	4C	18138931	0	-1	1	0	1	1	1	-1	0	0	1	0	0	0	0	1	0	0	0	-1	0	0	0	0	1	1	0	0	0	-1	0	1	1	0	0	0	0	1	0	0	NA	-1	0	1	-1	0	0
AX-123367088	4D	16325881	1	1	1	1	1	1	1	1	1	1	1	1	1	1	1	1	1	1	1	1	1	1	1	1	1	1	1	1	1	1	1	1	1	1	1	1	1	1	1	1	1	1	1	1	1	1	1
AX-123367093	3C	21929267	1	1	1	1	1	1	1	1	1	1	1	1	1	1	1	1	1	1	1	1	1	1	1	1	1	1	1	1	1	1	1	1	1	1	1	1	1	1	1	1	NA	1	1	1	1	1	1
AX-123367097	0	0	1	-1	1	1	0	1	-1	0	0	1	0	0	-1	1	1	0	1	0	0	0	1	0	1	0	0	1	-1	0	0	1	0	0	0	-1	0	0	-1	1	0	1	1	-1	0	-1	-1	-1	0
AX-123367100	4D	18586925	1	1	1	1	1	1	1	1	1	1	1	1	1	1	1	1	1	1	1	1	1	1	1	1	1	1	1	1	1	1	1	1	1	1	1	1	1	1	1	1	1	1	1	1	1	1	1
AX-123367102	4D	18639329	1	1	1	1	1	1	1	1	1	1	1	1	1	1	1	1	1	1	1	1	1	1	1	1	1	1	1	1	1	1	1	1	1	1	1	1	1	1	1	1	NA	1	1	1	1	1	1
AX-123367103	4A	1483438	-1	-1	-1	-1	-1	-1	-1	-1	-1	-1	-1	-1	-1	-1	-1	-1	-1	-1	-1	-1	-1	-1	-1	-1	-1	-1	-1	-1	-1	-1	-1	-1	-1	-1	-1	-1	-1	-1	-1	-1	-1	-1	-1	-1	-1	-1	-1
AX-123367106	4A	21542206	0	0	0	0	0	-1	0	-1	0	0	1	-1	-1	1	1	0	0	1	0	-1	0	-1	0	1	0	1	0	0	1	-1	1	0	1	0	0	0	0	0	1	-1	1	0	0	-1	1	0	0
AX-123367109	4A	22049191	0	0	0	0	0	-1	0	-1	0	0	1	-1	-1	1	1	0	0	1	0	-1	0	-1	0	1	0	1	0	0	1	-1	1	0	1	0	0	0	0	0	1	-1	NA	0	0	-1	1	0	0
AX-123367124	4A	3104290	-1	-1	-1	-1	-1	-1	-1	-1	-1	-1	-1	-1	-1	-1	-1	-1	-1	-1	-1	-1	-1	-1	-1	-1	-1	-1	-1	-1	-1	-1	-1	-1	-1	-1	-1	-1	-1	-1	-1	-1	-1	-1	-1	-1	-1	-1	-1
AX-123367128	4C	835089	-1	-1	-1	-1	-1	-1	-1	-1	-1	-1	-1	-1	-1	-1	-1	-1	-1	-1	-1	-1	-1	-1	-1	-1	-1	-1	-1	-1	-1	-1	-1	-1	-1	-1	-1	-1	-1	-1	-1	-1	0	-1	-1	-1	-1	-1	-1
AX-123367129	4C	845976	1	1	1	1	1	1	1	1	1	1	1	1	1	1	1	1	1	1	1	1	1	1	1	1	1	1	1	1	1	1	1	1	1	1	1	1	1	1	1	1	0	1	1	1	1	1	1
AX-123367132	0	0	0	0	0	0	1	0	1	-1	0	0	1	0	0	0	0	1	0	1	0	-1	0	1	1	0	1	0	0	0	0	-1	0	0	0	1	0	0	0	0	0	0	0	0	NA	0	0	1	0
AX-123367133	4D	5317849	1	1	1	1	1	1	1	1	1	1	1	1	1	1	1	1	1	1	1	1	1	1	1	1	1	1	1	1	1	1	1	1	1	1	1	1	1	1	1	1	NA	1	1	1	1	1	1
AX-123367138	4A	953224	-1	-1	-1	-1	-1	-1	-1	-1	-1	-1	-1	-1	-1	-1	-1	-1	-1	-1	-1	-1	-1	-1	-1	-1	-1	-1	-1	-1	-1	-1	-1	-1	-1	-1	-1	-1	-1	-1	-1	-1	NA	-1	-1	-1	-1	-1	-1
AX-123367139	4A	7953509	-1	-1	-1	0	0	-1	-1	0	0	0	1	-1	0	1	1	0	0	1	1	-1	0	0	0	0	0	1	0	0	1	1	0	0	1	0	0	0	1	1	0	-1	0	1	1	-1	1	0	-1
AX-123367141	4A	2897583	-1	-1	-1	-1	-1	-1	-1	-1	-1	-1	-1	-1	-1	-1	-1	-1	-1	-1	-1	-1	-1	-1	-1	-1	-1	-1	-1	-1	-1	-1	-1	-1	-1	-1	-1	-1	-1	-1	-1	-1	0	-1	-1	-1	-1	-1	-1
AX-123367144	5C	8721780	-1	-1	-1	-1	-1	-1	-1	-1	-1	-1	-1	-1	-1	-1	-1	-1	-1	-1	-1	-1	-1	-1	-1	-1	-1	-1	-1	-1	-1	-1	-1	-1	-1	-1	-1	-1	-1	-1	-1	-1	-1	-1	-1	-1	-1	-1	-1
AX-123367152	5A	11837230	-1	0	0	0	0	0	0	0	-1	0	-1	0	-1	-1	-1	0	NA	0	0	0	1	0	-1	1	1	-1	-1	1	0	0	0	-1	0	0	0	0	-1	0	-1	-1	-1	0	0	0	0	0	0
AX-123367155	5D	12284094	-1	-1	-1	-1	-1	-1	-1	-1	-1	-1	-1	-1	-1	-1	-1	-1	-1	-1	-1	-1	-1	-1	-1	-1	-1	-1	-1	-1	-1	-1	-1	-1	-1	-1	-1	-1	-1	-1	-1	-1	-1	-1	-1	-1	-1	-1	-1
AX-123367159	5A	11565668	-1	0	0	0	0	0	0	0	-1	0	-1	0	-1	-1	-1	0	0	0	0	0	1	0	-1	1	1	-1	-1	1	0	0	0	-1	0	0	0	0	-1	0	-1	-1	-1	0	0	0	0	0	0
AX-123367160	5A	11527842	1	0	0	0	0	0	0	0	1	0	1	0	1	1	1	0	0	0	NA	0	-1	0	1	-1	-1	1	1	-1	0	0	0	1	0	0	0	0	1	0	1	1	NA	0	0	0	0	0	0
AX-123367162	5B	1085547	1	1	1	1	1	1	1	1	1	1	1	1	1	1	1	1	1	1	1	1	1	1	1	1	1	1	1	1	1	1	1	1	1	1	1	1	1	1	1	1	NA	1	1	1	1	1	1
AX-123367163	5A	11348802	-1	-1	-1	-1	-1	-1	-1	-1	-1	-1	-1	-1	-1	-1	-1	-1	-1	-1	-1	-1	-1	-1	-1	-1	-1	-1	-1	-1	-1	-1	-1	-1	-1	-1	-1	-1	-1	-1	-1	-1	-1	-1	-1	-1	-1	-1	-1
AX-123367165	5C	11448853	1	0	-1	0	1	0	1	0	-1	0	1	-1	0	-1	-1	0	-1	1	0	-1	-1	0	1	1	0	-1	-1	0	0	1	0	0	0	1	1	0	0	-1	0	-1	0	1	-1	-1	1	-1	-1
AX-123367172	5A	10573761	1	1	1	1	1	1	1	1	1	1	1	1	1	1	1	1	1	1	1	1	1	1	1	1	1	1	1	1	1	1	1	1	1	1	1	1	1	1	1	1	1	1	1	1	1	1	1
AX-123367174	5B	15798683	0	1	0	-1	0	0	0	1	1	1	0	0	0	0	1	0	-1	0	1	0	0	-1	0	0	1	0	0	0	0	0	0	0	1	0	0	1	0	-1	1	-1	0	1	-1	1	1	0	0
AX-123367179	5D	1167841	-1	-1	-1	-1	-1	-1	-1	-1	-1	-1	-1	-1	-1	-1	-1	-1	-1	-1	-1	-1	-1	-1	-1	-1	-1	-1	-1	-1	-1	-1	-1	-1	-1	-1	-1	-1	-1	-1	-1	-1	-1	-1	-1	-1	-1	-1	-1
AX-123367180	0	0	0	-1	1	-1	0	0	NA	0	-1	0	-1	1	0	1	1	-1	1	0	0	1	0	1	NA	-1	0	1	1	-1	0	0	-1	0	0	-1	-1	-1	0	1	-1	1	0	0	0	0	0	1	0
AX-123367182	3A	9820940	0	-1	0	1	-1	0	0	0	0	0	1	-1	-1	1	0	-1	0	0	1	-1	-1	0	0	0	-1	0	0	1	-1	1	-1	1	0	-1	0	0	1	-1	0	1	0	1	0	0	0	0	1
AX-123367184	5A	13582925	1	0	0	0	0	-1	0	0	1	0	1	0	1	1	1	0	0	0	0	0	-1	0	1	-1	-1	1	1	-1	0	0	0	1	0	0	0	0	1	0	1	0	1	0	0	0	0	0	0
AX-123367187	5A	13301262	1	0	0	0	0	-1	0	0	1	0	1	0	1	1	1	0	NA	0	0	0	-1	0	1	-1	-1	1	1	-1	0	0	0	1	0	0	0	0	1	0	1	1	NA	0	0	0	0	0	0
AX-123367189	5C	13693534	1	1	1	1	1	1	1	1	1	1	1	1	1	1	1	1	1	1	1	1	1	1	1	1	1	1	1	1	1	1	1	1	1	1	1	1	1	1	1	1	1	1	1	1	1	1	1
AX-123367190	5B	14421329	0	1	0	-1	0	0	0	1	1	1	0	0	0	0	1	0	-1	0	1	0	0	-1	0	0	1	0	0	0	0	0	0	0	1	0	0	1	0	-1	1	-1	NA	1	-1	1	0	0	0
AX-123367196	0	0	1	1	1	1	1	1	1	1	1	1	1	1	1	1	1	1	1	1	1	1	1	1	1	1	1	1	1	1	1	1	1	1	1	1	1	1	1	1	1	1	1	1	1	1	1	1	1
AX-123367201	5A	12601781	1	0	0	0	0	-1	0	0	1	0	1	0	1	1	1	0	1	0	0	0	-1	0	1	-1	-1	1	1	-1	0	0	0	1	0	0	0	0	1	0	1	1	1	0	0	0	0	0	0
AX-123367205	5A	14871290	1	1	1	1	1	1	1	1	1	1	1	1	1	1	1	1	1	1	1	1	1	1	1	1	1	1	1	1	1	1	1	1	1	1	1	1	1	1	1	1	NA	1	1	1	1	1	1
AX-123367208	5A	1823867	1	1	1	1	1	1	1	1	1	1	1	1	1	1	1	1	1	1	1	1	1	1	1	1	1	1	1	1	1	1	1	1	1	1	1	1	1	1	1	1	NA	1	1	1	1	1	1
AX-123367215	5B	20012071	0	1	0	0	0	0	0	1	1	1	0	0	0	0	1	0	-1	0	1	0	0	-1	0	0	1	0	0	0	1	0	0	0	1	0	0	1	0	-1	1	-1	0	1	-1	1	1	0	0
AX-123367218	5A	2040415	0	1	0	0	-1	0	0	-1	0	1	0	0	-1	-1	1	1	0	0	NA	-1	0	0	-1	1	0	-1	0	-1	0	0	-1	-1	0	1	0	-1	1	1	0	0	0	0	0	0	-1	0	1
AX-123367219	0	0	0	1	0	-1	-1	1	-1	-1	0	-1	0	0	-1	0	0	0	0	-1	NA	-1	-1	-1	0	0	0	0	1	0	0	0	0	0	0	-1	1	0	0	0	0	0	0	0	0	-1	0	0	0
AX-123367224	5B	22242169	0	1	0	0	0	0	0	1	1	0	0	0	0	0	1	0	-1	0	1	0	0	-1	0	0	1	0	0	-1	1	0	0	0	1	0	0	1	0	-1	1	-1	NA	1	-1	1	1	0	0
AX-123367226	5C	24466909	0	-1	1	-1	-1	0	-1	0	-1	0	-1	1	0	1	1	-1	1	0	0	1	-1	0	-1	-1	0	1	1	-1	0	0	-1	0	0	-1	-1	-1	0	1	-1	1	-1	-1	0	0	-1	1	0
AX-123367228	5A	2298389	1	1	1	1	1	1	1	1	1	1	1	1	1	1	1	1	1	1	1	1	1	1	1	1	1	1	1	1	1	1	1	1	1	1	1	1	1	1	1	1	1	1	1	1	1	1	1
AX-123367230	5C	24005122	0	1	-1	1	1	0	1	0	0	0	1	-1	0	-1	-1	1	-1	0	0	-1	1	0	NA	1	0	-1	-1	1	0	0	1	0	0	1	1	1	0	-1	1	-1	0	1	0	0	1	-1	0
AX-123367231	5D	22689102	1	1	1	1	1	1	1	1	1	1	1	1	1	1	1	1	1	1	1	1	1	1	1	1	1	1	1	1	1	1	1	1	1	1	1	1	1	1	1	1	1	1	1	1	1	1	1
AX-123367232	4A	4346780	1	1	1	0	0	1	1	0	0	-1	-1	1	0	-1	-1	0	0	0	0	1	1	0	0	NA	-1	-1	0	0	-1	-1	0	0	-1	0	0	-1	-1	-1	0	0	0	-1	-1	1	-1	0	1
AX-123367233	0	0	-1	-1	-1	0	0	-1	-1	0	0	1	1	-1	0	1	1	0	0	1	0	-1	-1	0	0	0	1	1	0	0	1	1	0	0	1	0	0	1	1	1	0	0	0	1	1	-1	1	0	-1
AX-123367234	4A	4904415	1	1	1	0	0	1	1	0	0	-1	-1	1	0	-1	-1	0	0	-1	0	1	1	0	0	0	-1	-1	0	0	-1	-1	0	0	-1	0	0	-1	-1	-1	0	0	0	-1	-1	1	-1	0	1
AX-123367235	5C	26617088	0	1	-1	1	1	0	1	0	1	0	1	-1	0	-1	-1	1	-1	0	0	-1	1	-1	1	1	0	-1	-1	1	0	0	1	0	0	1	1	1	0	-1	1	-1	0	1	0	0	1	-1	0
AX-123367238	5C	2358147	-1	0	-1	1	0	0	0	1	1	-1	-1	1	0	1	0	0	0	-1	0	1	1	-1	1	0	0	1	1	0	0	0	0	1	0	0	-1	0	-1	1	0	0	-1	0	-1	1	1	1	1
AX-123367240	5A	25254371	-1	0	0	0	0	1	0	1	-1	1	-1	0	-1	-1	-1	0	0	0	0	0	1	0	-1	1	1	1	-1	0	0	0	1	-1	0	0	0	0	-1	-1	-1	0	-1	1	-1	0	0	0	-1
AX-123367245	5A	24860201	-1	0	0	0	0	1	0	1	-1	1	-1	0	-1	-1	-1	0	0	0	0	0	1	0	-1	1	1	1	-1	0	0	0	1	-1	0	0	0	0	-1	-1	-1	0	-1	1	-1	0	0	0	-1
AX-123367252	5D	133268	1	1	1	1	1	1	1	1	1	1	1	1	1	1	1	1	1	1	1	1	1	1	1	1	1	1	1	1	1	1	1	1	1	1	1	1	1	1	1	1	1	1	1	1	1	1	1
AX-123367254	5C	3087061	1	0	1	-1	0	0	0	-1	-1	1	1	-1	0	-1	0	0	0	1	0	-1	-1	1	-1	0	0	-1	-1	0	0	0	0	-1	0	0	1	0	1	-1	0	0	0	0	1	-1	-1	-1	-1
AX-123367260	5C	4426267	1	0	0	-1	0	0	1	-1	-1	1	1	-1	0	-1	0	0	0	1	0	-1	-1	1	-1	0	0	-1	-1	0	-1	0	0	0	0	0	1	0	1	-1	0	-1	1	0	-1	-1	-1	-1	-1
AX-123367262	5B	4675856	1	1	1	1	1	1	1	1	1	1	1	1	1	1	1	1	1	1	1	1	1	1	1	1	1	1	1	1	1	1	1	1	1	1	1	1	1	1	1	1	1	1	1	1	1	1	1
AX-123367266	5C	4927720	1	0	0	-1	0	0	1	-1	-1	1	1	-1	0	-1	0	0	0	1	0	-1	-1	1	-1	1	0	-1	-1	0	-1	0	0	0	0	0	1	0	1	-1	0	-1	1	1	-1	-1	-1	-1	-1
AX-123367268	5A	5397943	-1	-1	-1	-1	-1	-1	-1	-1	-1	-1	-1	-1	-1	-1	-1	-1	-1	-1	-1	-1	-1	-1	-1	NA	-1	-1	-1	-1	-1	-1	-1	-1	-1	-1	-1	-1	-1	-1	-1	-1	-1	-1	-1	-1	-1	-1	-1
AX-123367270	5D	6150426	0	-1	-1	1	-1	0	1	0	0	-1	0	0	0	1	1	-1	0	0	0	0	-1	-1	-1	-1	0	1	0	-1	-1	0	1	0	-1	0	0	0	1	1	1	0	NA	0	0	0	0	1	1
AX-123367272	5B	6162304	1	1	1	1	1	1	1	1	1	1	1	1	1	1	1	1	1	1	1	1	1	1	1	1	1	1	1	1	1	1	1	1	1	1	1	1	1	1	1	1	1	1	1	1	1	1	1
AX-123367276	5A	7632485	-1	0	0	0	0	0	0	-1	0	0	-1	0	-1	-1	0	0	0	0	0	-1	1	1	-1	1	1	-1	-1	0	0	0	0	-1	0	0	0	-1	0	0	0	-1	0	0	0	0	0	0	1
AX-123367278	5A	7459995	1	0	0	0	0	0	0	1	0	0	1	0	1	1	0	0	0	0	NA	1	-1	-1	1	-1	0	1	1	0	0	0	0	1	0	0	0	1	0	0	0	1	1	0	0	0	0	0	-1
AX-123367279	0	0	0	0	0	1	0	0	0	-1	-1	-1	0	0	0	1	-1	0	1	0	-1	0	-1	1	0	0	-1	0	0	0	0	0	0	0	-1	-1	0	-1	0	1	-1	1	0	-1	0	-1	0	0	0
AX-123367282	5D	649265	-1	-1	-1	-1	-1	-1	-1	-1	-1	-1	-1	-1	-1	-1	-1	-1	-1	-1	-1	-1	-1	-1	-1	-1	-1	-1	-1	-1	-1	-1	-1	-1	-1	-1	-1	-1	-1	-1	-1	-1	-1	-1	-1	-1	-1	-1	-1
AX-123367289	5A	9967447	1	1	1	1	1	1	1	1	1	1	1	1	1	1	1	1	1	1	1	1	1	1	1	1	1	1	1	1	1	1	1	1	1	1	1	1	1	1	1	1	NA	1	1	1	1	1	1
AX-123367294	0	0	-1	-1	-1	-1	-1	-1	-1	-1	-1	-1	-1	-1	-1	-1	-1	-1	-1	-1	-1	-1	-1	-1	-1	-1	-1	-1	-1	-1	-1	-1	-1	-1	-1	-1	-1	-1	-1	-1	-1	-1	-1	-1	-1	-1	-1	-1	-1
AX-123367297	6A	15791383	-1	-1	-1	-1	-1	-1	-1	-1	-1	-1	-1	-1	-1	-1	-1	-1	-1	-1	-1	-1	-1	-1	-1	-1	-1	-1	-1	-1	-1	-1	-1	-1	-1	-1	-1	-1	-1	-1	-1	-1	-1	-1	-1	-1	-1	-1	-1
AX-123367301	7B	2669452	-1	-1	-1	-1	-1	-1	-1	-1	-1	-1	-1	-1	-1	-1	-1	-1	-1	-1	-1	-1	-1	-1	-1	-1	-1	-1	-1	-1	-1	-1	-1	-1	-1	-1	-1	-1	-1	-1	-1	-1	NA	-1	-1	-1	-1	-1	-1
AX-123367304	6A	10465598	-1	-1	-1	-1	-1	-1	-1	-1	-1	-1	-1	-1	-1	-1	-1	-1	-1	-1	-1	-1	-1	-1	-1	-1	-1	-1	-1	-1	-1	-1	-1	-1	-1	-1	-1	-1	-1	-1	-1	-1	-1	-1	-1	-1	-1	-1	-1
AX-123367306	6A	10048279	-1	-1	-1	-1	-1	-1	-1	-1	-1	-1	-1	-1	-1	-1	-1	-1	-1	-1	-1	-1	-1	-1	-1	-1	-1	-1	-1	-1	-1	-1	-1	-1	-1	-1	-1	-1	-1	-1	-1	-1	NA	-1	-1	-1	-1	-1	-1
AX-123367307	6A	10044613	-1	-1	-1	-1	-1	-1	-1	-1	-1	-1	-1	-1	-1	-1	-1	-1	-1	-1	-1	-1	-1	-1	-1	-1	-1	-1	-1	-1	-1	-1	-1	-1	-1	-1	-1	-1	-1	-1	-1	-1	-1	-1	-1	-1	-1	-1	-1
AX-123367308	6A	9994925	-1	-1	-1	-1	-1	-1	-1	-1	-1	-1	-1	-1	-1	-1	-1	-1	-1	-1	-1	-1	-1	-1	-1	-1	-1	-1	-1	-1	-1	-1	-1	-1	-1	-1	-1	-1	-1	-1	-1	-1	-1	-1	-1	-1	-1	-1	-1
AX-123367317	2A	22017337	-1	-1	0	0	1	1	1	0	-1	0	0	1	1	1	0	-1	-1	0	NA	1	1	1	1	0	0	0	0	-1	-1	1	-1	1	0	0	0	0	0	0	0	0	0	0	-1	0	1	1	1
AX-123367326	6B	11759020	-1	-1	-1	-1	-1	-1	-1	-1	-1	-1	-1	-1	-1	-1	-1	-1	-1	-1	-1	-1	-1	-1	-1	-1	-1	-1	-1	-1	-1	-1	-1	-1	-1	-1	-1	-1	-1	-1	-1	-1	-1	-1	-1	-1	-1	-1	-1
AX-123367327	6D	26702185	1	1	1	1	1	1	1	1	1	1	1	1	1	1	1	1	1	1	1	1	1	1	1	1	1	1	1	1	1	1	1	1	1	1	1	1	1	1	1	1	1	1	1	1	1	1	1
AX-123367328	6D	26618331	-1	1	-1	-1	1	-1	1	0	0	-1	0	0	1	0	0	0	0	0	0	-1	0	0	-1	0	0	1	1	0	-1	-1	0	0	0	1	0	0	1	-1	0	-1	0	1	0	1	1	1	0
AX-123367329	0	0	0	0	1	1	-1	0	-1	-1	0	1	1	-1	-1	1	0	-1	1	-1	1	0	0	0	1	NA	-1	0	0	0	-1	1	-1	0	0	-1	-1	0	1	0	0	1	NA	0	0	0	0	1	1
AX-123367331	0	0	0	1	0	0	0	-1	0	0	1	-1	1	1	0	-1	0	1	-1	0	NA	NA	0	1	0	1	-1	1	1	1	1	0	0	NA	1	0	0	-1	0	0	0	0	1	0	1	0	1	0	0
AX-123367350	6A	12413196	0	-1	0	0	0	0	0	0	-1	1	-1	0	0	1	0	-1	1	0	0	1	0	-1	0	-1	1	0	-1	-1	-1	0	0	0	-1	-1	0	1	0	0	0	0	NA	0	-1	0	-1	0	0
AX-123367354	6D	31249521	1	0	1	1	-1	1	-1	0	0	1	0	0	0	0	0	0	0	-1	0	1	0	0	0	-1	0	-1	-1	0	0	1	0	-1	0	-1	0	1	0	1	0	1	NA	0	0	-1	-1	-1	0
AX-123367360	6B	19221983	1	1	1	1	1	1	1	1	1	1	1	1	1	1	1	1	1	1	1	1	1	1	1	1	1	1	1	1	1	1	1	1	1	1	1	1	1	1	1	1	NA	1	1	1	1	1	1
AX-123367365	6B	19855469	-1	-1	-1	-1	0	1	0	0	0	0	0	1	0	-1	1	1	1	0	0	1	1	0	1	0	0	0	0	0	0	0	-1	0	-1	-1	0	0	0	1	-1	0	1	0	0	0	0	1	0
AX-123367377	6A	21177846	1	1	1	1	1	1	1	1	1	1	1	1	1	1	1	1	1	1	1	1	1	1	1	1	1	1	1	1	1	1	1	1	1	1	1	1	1	1	1	1	1	1	1	1	1	1	1
AX-123367379	6B	2863868	1	1	1	1	1	1	1	1	1	1	1	1	1	1	1	1	1	1	1	1	1	1	1	1	1	1	1	1	1	1	1	1	1	1	1	1	1	1	1	1	1	1	1	1	1	1	1
AX-123367383	6A	21933780	1	1	1	1	1	1	1	1	1	1	1	1	1	1	1	1	1	1	1	1	1	1	1	1	1	1	1	1	1	1	1	1	1	1	1	1	1	1	1	1	1	1	1	1	1	1	1
AX-123367386	4A	3740501	1	1	1	0	0	1	1	0	0	-1	-1	1	0	-1	-1	0	0	0	0	1	1	0	0	0	-1	-1	0	0	-1	-1	0	0	-1	0	0	0	-1	0	0	0	0	-1	-1	1	-1	0	1
AX-123367387	6A	22952734	1	1	1	1	1	1	1	1	1	1	1	1	1	1	1	1	1	1	1	1	1	1	1	1	1	1	1	1	1	1	1	1	1	1	1	1	1	1	1	1	1	1	1	1	1	1	1
AX-123367388	6A	22975845	1	1	1	1	1	1	1	1	1	1	1	1	1	1	1	1	1	1	1	1	1	1	1	1	1	1	1	1	1	1	1	1	1	1	1	1	1	1	1	1	1	1	1	1	1	1	1
AX-123367389	6A	23480937	1	1	1	1	1	1	1	1	1	1	1	1	1	1	1	1	1	1	1	1	1	1	1	1	1	1	1	1	1	1	1	1	1	1	1	1	1	1	1	1	NA	1	1	1	1	1	1
AX-123367399	6B	27325389	1	1	1	1	1	1	1	1	1	1	1	1	1	1	1	1	1	1	1	1	1	1	1	1	1	1	1	1	1	1	1	1	1	1	1	1	1	1	1	1	NA	1	1	1	1	1	1
AX-123367404	6B	27537616	-1	-1	-1	-1	-1	-1	-1	-1	-1	-1	-1	-1	-1	-1	-1	-1	-1	-1	-1	-1	-1	-1	-1	-1	-1	-1	-1	-1	-1	-1	-1	-1	-1	-1	-1	-1	-1	-1	-1	-1	-1	-1	-1	-1	-1	-1	-1
AX-123367413	6D	25695307	1	1	1	1	1	1	1	1	1	1	1	1	1	1	1	1	1	1	1	1	1	1	1	1	1	1	1	1	1	1	1	1	1	1	1	1	1	1	1	1	0	1	1	1	1	1	1
AX-123367415	6B	28222066	1	1	1	1	1	1	1	1	1	1	1	1	1	1	1	1	1	1	1	1	1	1	1	1	1	1	1	1	1	1	1	1	1	1	1	1	1	1	1	1	1	1	1	1	1	1	1
AX-123367421	6D	27561099	-1	-1	-1	-1	-1	-1	-1	-1	-1	-1	-1	-1	-1	-1	-1	-1	-1	-1	-1	-1	-1	-1	-1	-1	-1	-1	-1	-1	-1	-1	-1	-1	-1	-1	-1	-1	-1	-1	-1	-1	-1	-1	-1	-1	-1	-1	-1
AX-123367422	0	0	-1	0	1	1	1	0	0	0	1	-1	1	0	1	0	-1	-1	0	1	0	1	0	0	0	-1	1	1	1	0	1	0	0	-1	0	0	0	0	1	0	0	0	1	0	0	-1	1	0	0
AX-123367430	6B	32901219	-1	-1	1	0	0	1	0	0	0	0	-1	1	1	1	1	0	0	1	0	0	1	0	0	-1	-1	0	0	0	-1	1	-1	0	1	0	-1	0	0	0	0	0	0	1	-1	1	-1	0	1
AX-123367434	6B	30765366	-1	-1	-1	-1	-1	-1	-1	-1	-1	-1	-1	-1	-1	-1	-1	-1	-1	-1	-1	-1	-1	-1	-1	-1	-1	-1	-1	-1	-1	-1	-1	-1	-1	-1	-1	-1	-1	-1	-1	-1	NA	-1	-1	-1	-1	-1	-1
AX-123367436	6D	27846891	1	1	1	1	1	1	1	1	1	1	1	1	1	1	1	1	1	1	1	1	1	1	1	1	1	1	1	1	1	1	1	1	1	1	1	1	1	1	1	1	1	1	1	1	1	1	1
AX-123367437	6D	27811522	1	1	1	1	1	1	1	1	1	1	1	1	1	1	1	1	1	1	1	1	1	1	1	1	1	1	1	1	1	1	1	1	1	1	1	1	1	1	1	1	1	1	1	1	1	1	1
AX-123367440	1A	8717889	-1	-1	-1	-1	-1	-1	-1	-1	-1	-1	-1	-1	-1	-1	-1	-1	-1	-1	-1	-1	-1	-1	-1	-1	-1	-1	-1	-1	-1	-1	-1	-1	-1	-1	-1	-1	-1	-1	-1	-1	NA	-1	-1	-1	-1	-1	-1
AX-123367449	6A	29112158	-1	0	1	1	1	0	0	0	1	-1	1	0	1	0	-1	-1	0	1	0	1	0	0	0	-1	1	1	1	0	1	0	0	-1	0	0	0	0	1	0	0	0	1	0	0	-1	1	0	0
AX-123367468	0	0	1	1	1	1	1	1	1	1	1	1	1	1	1	1	1	1	1	1	1	1	1	1	1	1	1	1	1	1	1	1	1	1	1	1	1	1	1	1	1	1	1	1	1	1	1	1	1
AX-123367469	6C	34920801	1	1	1	1	1	1	1	1	1	1	1	1	1	1	1	1	1	1	1	1	1	1	1	1	1	1	1	1	1	1	1	1	1	1	1	1	1	1	1	1	1	1	1	1	1	1	1
AX-123367477	6A	1384980	-1	0	0	-1	0	0	0	0	0	0	0	0	0	0	0	0	1	0	0	0	1	0	1	0	-1	-1	-1	-1	0	1	1	0	-1	-1	0	0	0	1	0	0	1	0	-1	0	0	-1	1
AX-123367478	6A	1377238	1	0	0	1	0	0	0	0	0	0	0	0	0	0	0	0	-1	0	0	0	-1	0	-1	0	1	1	1	1	0	-1	-1	0	1	1	0	0	0	-1	0	0	-1	0	1	0	0	1	-1
AX-123367483	6A	7634575	1	1	0	0	1	0	0	-1	1	0	1	0	0	0	0	0	-1	0	0	-1	0	0	-1	1	0	0	1	1	1	0	0	0	1	1	0	-1	0	0	0	0	1	0	1	0	0	0	-1
AX-123367484	6B	192948	1	1	1	-1	0	0	1	1	0	-1	0	-1	0	0	1	-1	0	1	0	-1	-1	-1	-1	0	0	0	1	1	-1	1	1	0	0	-1	0	1	-1	0	-1	1	-1	0	1	0	0	0	-1
AX-123367485	6A	7545388	1	1	0	0	1	0	0	-1	1	0	1	0	0	0	0	0	-1	0	0	-1	0	0	-1	1	0	0	1	1	1	0	0	0	1	1	0	-1	0	0	0	0	0	0	1	0	0	0	-1
AX-123367488	6A	7280433	-1	-1	0	0	-1	0	0	1	-1	0	-1	0	0	0	0	0	1	0	0	1	0	0	1	-1	0	0	-1	-1	-1	0	0	0	-1	-1	0	1	0	0	0	0	0	0	-1	0	0	0	1
AX-123367491	6A	6567196	1	1	0	0	1	0	0	-1	1	0	1	0	0	0	0	0	-1	0	0	-1	0	0	-1	1	0	0	1	1	1	0	0	0	1	1	0	-1	0	0	0	0	0	0	1	0	0	0	-1
AX-123367497	6B	5358620	-1	-1	-1	1	-1	1	-1	-1	0	0	0	1	0	1	0	1	0	-1	0	0	1	1	1	0	-1	0	-1	0	1	-1	-1	0	-1	1	0	-1	1	0	0	0	1	0	-1	0	0	1	1
AX-123367498	6C	5137896	1	1	1	1	1	1	1	1	1	1	1	1	1	1	1	1	1	1	1	1	1	1	1	1	1	1	1	1	1	1	1	1	1	1	1	1	1	1	1	1	1	1	1	1	1	1	1
AX-123367502	6A	9046091	1	1	1	1	1	1	1	1	1	1	1	1	1	1	1	1	1	1	1	1	1	1	1	1	1	1	1	1	1	1	1	1	1	1	1	1	1	1	1	1	1	1	1	1	1	1	1
AX-123367504	6A	9574194	1	1	1	1	1	1	1	1	1	1	1	1	1	1	1	1	1	1	1	1	1	1	1	1	1	1	1	1	1	1	1	1	1	1	1	1	1	1	1	1	1	1	1	1	1	1	1
AX-123367511	7B	10004773	1	1	1	1	1	1	1	1	1	1	1	1	1	1	1	1	1	1	1	1	1	1	1	1	1	1	1	1	1	1	1	1	1	1	1	1	1	1	1	1	1	1	1	1	1	1	1
AX-123367514	7B	9583537	1	1	1	1	1	1	1	1	1	1	1	1	1	1	1	1	1	1	1	1	1	1	1	1	1	1	1	1	1	1	1	1	1	1	1	1	1	1	1	1	1	1	1	1	1	1	1
AX-123367520	0	0	-1	-1	-1	-1	-1	-1	-1	-1	-1	-1	-1	-1	-1	-1	-1	-1	-1	-1	-1	-1	-1	-1	-1	-1	-1	-1	-1	-1	-1	-1	-1	-1	-1	-1	-1	-1	-1	-1	-1	-1	-1	-1	-1	-1	-1	-1	-1
AX-123367524	7A	4418849	-1	-1	-1	-1	-1	-1	-1	-1	-1	-1	-1	-1	-1	-1	-1	-1	-1	-1	-1	-1	-1	-1	-1	-1	-1	-1	-1	-1	-1	-1	-1	-1	-1	-1	-1	-1	-1	-1	-1	-1	NA	-1	-1	-1	-1	-1	-1
AX-123367525	7B	14856610	0	0	0	1	-1	1	0	-1	-1	0	0	1	0	-1	0	0	0	1	0	1	0	1	1	0	1	0	-1	1	0	1	-1	0	0	-1	0	0	0	-1	1	0	0	-1	0	1	0	-1	0
AX-123367533	7D	15214115	-1	-1	-1	-1	-1	-1	-1	-1	-1	-1	-1	-1	-1	-1	-1	-1	-1	-1	-1	-1	-1	-1	-1	-1	-1	-1	-1	-1	-1	-1	-1	-1	-1	-1	-1	-1	-1	-1	-1	-1	-1	-1	-1	-1	-1	-1	-1
AX-123367534	7A	14441343	-1	1	0	0	0	1	0	0	1	0	1	0	0	0	-1	0	1	0	0	1	0	0	0	-1	0	-1	1	1	-1	1	-1	0	0	0	0	1	1	0	0	1	0	1	-1	-1	0	-1	0
AX-123367536	7B	16123268	1	1	1	1	1	1	1	1	1	1	1	1	1	1	1	1	1	1	1	1	1	1	1	1	1	1	1	1	1	1	1	1	1	1	1	1	1	1	1	1	1	1	1	1	1	1	1
AX-123367537	7D	15782405	1	1	1	1	1	1	1	1	1	1	1	1	1	1	1	1	1	1	1	1	1	1	1	1	1	1	1	1	1	1	1	1	1	1	1	1	1	1	1	1	1	1	1	1	1	1	1
AX-123367540	7A	15239576	-1	-1	-1	-1	-1	-1	-1	-1	-1	-1	-1	-1	-1	-1	-1	-1	-1	-1	-1	-1	-1	-1	-1	-1	-1	-1	-1	-1	-1	-1	-1	-1	-1	-1	-1	-1	-1	-1	-1	-1	-1	-1	-1	-1	-1	-1	-1
AX-123367548	7A	15909180	-1	-1	-1	-1	-1	-1	-1	-1	-1	-1	-1	-1	-1	-1	-1	-1	-1	-1	-1	-1	-1	-1	-1	-1	-1	-1	-1	-1	-1	-1	-1	-1	-1	-1	-1	-1	-1	-1	-1	-1	-1	-1	-1	-1	-1	-1	-1
AX-123367551	7A	13124271	1	-1	0	0	0	-1	0	0	-1	0	-1	0	0	0	1	0	-1	0	0	-1	0	0	0	1	-1	1	-1	-1	1	-1	1	0	0	0	0	-1	-1	0	0	-1	0	-1	1	1	0	1	0
AX-123367561	7D	22068771	1	1	1	1	1	1	1	1	1	1	1	1	1	1	1	1	1	1	1	1	1	1	1	1	1	1	1	1	1	1	1	1	1	1	1	1	1	1	1	1	1	1	1	1	1	1	1
AX-123367562	7A	12779475	1	-1	0	0	0	-1	0	0	-1	0	-1	0	0	0	0	0	-1	0	NA	-1	0	0	0	1	-1	1	-1	-1	1	-1	1	0	0	0	0	-1	-1	0	0	-1	1	-1	1	1	0	1	0
AX-123367563	7A	21081238	-1	1	1	-1	0	0	0	0	1	0	-1	0	-1	-1	-1	0	0	0	0	1	1	1	0	-1	0	-1	1	0	0	1	-1	-1	0	0	0	0	0	0	0	0	-1	-1	-1	-1	1	0	0
AX-123367572	0	0	1	1	0	0	1	1	0	0	1	0	0	0	0	0	1	1	-1	1	0	0	0	0	0	0	0	-1	-1	1	-1	0	0	-1	0	1	0	1	-1	0	0	0	0	0	1	0	0	1	0
AX-123367574	7D	19987257	-1	-1	0	0	-1	-1	0	0	-1	0	0	0	0	0	-1	-1	1	-1	0	0	0	0	0	0	0	1	1	-1	1	0	0	1	0	-1	0	-1	1	0	0	0	0	0	-1	0	0	-1	0
AX-123367576	7A	12441152	-1	1	0	0	0	1	0	0	1	0	1	0	0	0	0	0	1	0	-1	1	0	0	0	-1	1	-1	1	1	-1	1	-1	0	0	0	0	1	1	0	0	1	0	1	-1	-1	0	-1	0
AX-123367577	7D	13325410	1	1	1	1	1	1	1	1	1	1	1	1	1	1	1	1	1	1	1	1	1	1	1	1	1	1	1	1	1	1	1	1	1	1	1	1	1	1	1	1	1	1	1	1	1	1	1
AX-123367578	3D	7649266	1	1	1	1	1	1	1	1	1	1	1	1	1	1	1	1	1	1	1	1	1	1	1	1	1	1	1	1	1	NA	1	1	1	1	1	1	1	1	1	1	NA	1	1	1	1	1	1
AX-123367579	7B	13520634	-1	-1	-1	-1	-1	-1	-1	-1	-1	-1	-1	-1	-1	-1	-1	-1	-1	-1	-1	-1	-1	-1	-1	-1	-1	-1	-1	-1	-1	-1	-1	-1	-1	-1	-1	-1	-1	-1	-1	-1	-1	-1	-1	-1	-1	-1	-1
AX-123367580	7A	12007272	-1	1	0	0	0	1	0	0	1	0	1	0	0	0	0	0	1	0	-1	1	0	0	0	-1	1	-1	1	1	-1	1	-1	0	0	0	0	1	1	0	0	1	0	1	-1	-1	0	-1	0
AX-123367583	7A	11604173	-1	1	0	0	0	1	0	0	1	0	1	0	0	0	0	0	1	0	0	1	0	0	0	-1	1	-1	1	1	-1	1	-1	0	0	0	0	1	1	0	0	1	0	1	-1	-1	0	-1	0
AX-123367589	7B	11312394	-1	-1	-1	-1	-1	-1	-1	-1	-1	-1	-1	-1	-1	-1	-1	-1	-1	-1	-1	-1	-1	-1	-1	-1	-1	-1	-1	-1	-1	-1	-1	-1	-1	-1	-1	-1	-1	-1	-1	-1	-1	-1	-1	-1	-1	-1	-1
AX-123367592	7B	673997	1	1	1	1	1	1	1	1	1	1	1	1	1	1	1	1	1	1	1	1	1	1	1	1	1	1	1	1	1	1	1	1	1	1	1	1	1	1	1	1	1	1	1	1	1	1	1
AX-123367594	7B	4426798	1	1	1	1	1	1	1	1	1	1	1	1	1	1	1	1	1	1	1	1	1	1	1	1	1	1	1	1	1	1	1	1	1	1	1	1	1	1	1	1	NA	1	1	1	1	1	1
AX-123367595	7C	3405576	-1	0	1	0	1	0	-1	-1	0	1	0	0	0	1	-1	0	-1	1	0	-1	1	-1	0	-1	0	1	0	0	-1	1	0	0	1	0	1	1	-1	0	-1	0	-1	1	0	-1	0	-1	0
AX-123367599	1C	15051195	0	-1	0	-1	0	0	0	-1	0	-1	1	1	1	1	1	0	0	0	0	0	-1	-1	0	0	0	0	0	-1	0	-1	1	1	0	0	1	-1	0	1	0	1	0	0	1	0	0	-1	1
AX-123367603	7A	2380384	-1	-1	-1	-1	-1	-1	-1	-1	-1	-1	-1	-1	-1	-1	-1	-1	-1	-1	-1	-1	-1	-1	-1	-1	-1	-1	-1	-1	-1	-1	-1	-1	-1	-1	-1	-1	-1	-1	-1	-1	-1	-1	-1	-1	-1	-1	-1
AX-123367604	7D	2769892	0	0	1	1	0	-1	1	0	0	0	0	0	0	-1	0	-1	0	1	0	-1	-1	-1	1	-1	0	1	0	1	-1	0	0	1	1	0	0	0	-1	-1	0	1	-1	-1	0	-1	0	-1	1
AX-123367606	7A	1331736	1	1	1	1	1	1	1	1	1	1	1	1	1	1	1	1	1	1	1	1	1	1	1	1	1	1	1	1	1	1	1	1	1	1	1	1	1	1	1	1	1	1	1	1	1	1	1
AX-123367608	1C	15175568	0	-1	0	-1	0	0	0	-1	0	-1	1	1	1	1	1	0	0	0	0	0	-1	-1	0	0	0	0	0	-1	0	-1	1	1	0	0	1	-1	0	1	0	1	0	0	1	0	0	-1	1
AX-123367609	5D	25357217	1	1	1	1	1	1	1	1	1	1	1	1	1	1	1	1	1	1	1	1	1	1	1	1	1	1	1	1	1	1	1	1	1	1	1	1	1	1	1	1	1	1	1	1	1	1	1
AX-123367613	7B	4781640	-1	-1	-1	-1	-1	-1	-1	-1	-1	-1	-1	-1	-1	-1	-1	-1	-1	-1	-1	-1	-1	-1	-1	-1	-1	-1	-1	-1	-1	-1	-1	-1	-1	-1	-1	-1	-1	-1	-1	-1	NA	-1	-1	-1	-1	-1	-1
AX-123367615	7B	6884437	1	1	1	1	1	1	1	1	1	1	1	1	1	1	1	1	1	1	1	1	1	1	1	1	1	1	1	1	1	1	1	1	1	1	1	1	1	1	1	1	1	1	1	1	1	1	1
AX-123367714	1D	14299458	1	0	-1	-1	1	1	-1	0	1	0	1	0	-1	0	0	0	-1	0	-1	1	-1	1	0	0	-1	0	1	0	-1	-1	1	0	0	-1	0	0	-1	0	-1	1	0	0	0	1	0	-1	-1
AX-123367715	1C	16836703	0	1	0	1	0	0	0	1	0	1	-1	-1	0	-1	-1	1	0	0	0	0	1	1	0	0	0	0	0	1	1	1	-1	-1	0	0	-1	1	0	-1	0	-1	NA	0	-1	0	0	1	-1
AX-123367724	1C	18838622	-1	-1	-1	-1	-1	-1	-1	-1	-1	-1	-1	-1	-1	-1	-1	-1	-1	-1	-1	-1	-1	-1	-1	-1	-1	-1	-1	-1	-1	-1	-1	-1	-1	-1	-1	-1	-1	-1	-1	-1	-1	-1	-1	-1	-1	-1	-1
AX-123367729	3D	8008660	0	1	-1	0	-1	-1	0	0	1	1	0	1	1	0	-1	-1	0	0	NA	1	0	0	NA	-1	0	1	0	0	1	1	1	0	0	-1	NA	0	0	0	0	1	0	0	0	0	1	-1	0
AX-123367743	5C	25104668	0	-1	1	-1	-1	0	-1	0	-1	0	-1	1	0	1	1	-1	1	0	0	1	-1	0	-1	-1	0	1	1	-1	0	0	-1	0	0	-1	-1	-1	0	1	-1	1	0	-1	0	0	-1	1	0
AX-123367752	6A	10426766	1	1	1	1	1	1	1	1	1	1	1	1	1	1	1	1	1	1	1	1	1	1	1	1	1	1	1	1	1	1	1	1	1	1	1	1	1	1	1	1	1	1	1	1	1	1	1
AX-123367759	5A	24368707	-1	-1	-1	-1	-1	-1	-1	-1	-1	-1	-1	-1	-1	-1	-1	-1	-1	-1	-1	-1	-1	-1	-1	-1	-1	-1	-1	-1	-1	-1	-1	-1	-1	-1	-1	-1	-1	-1	-1	-1	-1	-1	-1	-1	-1	-1	-1
AX-123367771	1D	14445762	-1	0	1	1	-1	-1	1	0	-1	0	-1	0	1	1	0	0	1	0	1	-1	1	-1	0	0	1	0	-1	0	1	1	-1	0	0	1	0	0	1	0	1	-1	0	0	0	-1	0	1	1
AX-123367772	2D	23392117	1	0	0	1	-1	0	0	-1	0	1	-1	1	NA	0	NA	0	-1	1	0	0	-1	0	1	-1	1	0	-1	-1	-1	0	-1	-1	1	1	1	0	1	0	-1	-1	-1	0	1	0	NA	0	1
AX-123367773	2B	11146535	-1	-1	-1	-1	-1	-1	-1	-1	-1	-1	-1	-1	-1	-1	-1	-1	-1	-1	-1	-1	-1	-1	-1	-1	-1	-1	-1	-1	-1	-1	-1	-1	-1	-1	-1	-1	-1	-1	-1	-1	-1	-1	-1	-1	-1	-1	-1
AX-123367777	1A	3086564	0	1	0	0	1	1	0	0	0	-1	0	0	1	1	0	0	1	0	0	0	0	0	1	0	0	1	-1	1	1	0	-1	0	1	0	1	0	1	0	1	0	0	0	-1	1	0	0	0
AX-123367782	6B	11415972	-1	-1	-1	-1	-1	-1	-1	-1	-1	-1	-1	-1	-1	-1	-1	-1	-1	-1	-1	-1	-1	-1	-1	-1	-1	-1	-1	-1	-1	-1	-1	-1	-1	-1	-1	-1	-1	-1	-1	-1	0	-1	-1	-1	-1	-1	-1
AX-123367788	1D	15677614	-1	0	1	1	-1	-1	1	0	-1	0	-1	0	1	1	0	0	1	0	1	-1	1	0	0	0	1	0	-1	0	1	1	-1	0	0	1	0	0	1	0	1	-1	-1	0	0	-1	0	1	1
AX-123367796	7C	7404741	-1	-1	-1	-1	-1	-1	-1	-1	-1	-1	-1	-1	-1	-1	-1	-1	-1	-1	-1	-1	-1	-1	-1	-1	-1	-1	-1	-1	-1	-1	-1	-1	-1	-1	-1	-1	-1	-1	-1	-1	-1	-1	-1	-1	-1	-1	-1
AX-123367800	3D	5543318	0	1	-1	-1	-1	-1	0	0	1	1	0	1	1	0	-1	-1	0	0	0	1	0	0	-1	-1	-1	1	0	0	1	1	1	0	0	-1	-1	0	0	0	0	1	0	0	0	0	1	-1	-1
AX-123367802	4A	12758785	1	1	1	1	1	1	1	1	1	1	1	1	1	1	1	1	1	1	1	1	1	1	1	1	1	1	1	1	1	1	1	1	1	1	1	1	1	1	1	1	NA	1	1	1	1	1	1
AX-123367803	4C	21209966	-1	-1	-1	-1	-1	-1	-1	-1	-1	-1	-1	-1	-1	-1	-1	-1	-1	-1	-1	-1	-1	-1	-1	-1	-1	-1	-1	-1	-1	-1	-1	-1	-1	-1	-1	-1	-1	-1	-1	-1	-1	-1	-1	-1	-1	-1	-1
AX-123367804	4C	22157452	1	1	1	1	1	1	1	1	1	1	1	1	1	1	1	1	1	1	1	1	1	1	1	1	1	1	1	1	1	1	1	1	1	1	1	1	1	1	1	1	1	1	1	1	1	1	1
AX-123367807	5D	12481278	1	1	1	1	1	1	1	1	1	1	1	1	1	1	1	1	1	1	1	1	1	1	1	1	1	1	1	1	1	1	1	1	1	1	1	1	1	1	1	1	1	1	1	1	1	1	1
AX-123367810	5B	20943072	0	-1	0	0	0	0	0	-1	-1	-1	0	0	0	0	-1	0	1	0	-1	0	0	1	0	0	-1	0	0	1	-1	0	0	0	-1	0	0	-1	0	1	-1	1	0	-1	1	-1	-1	0	0
AX-123367811	5A	12991345	1	0	0	0	0	-1	0	0	1	0	1	0	1	1	1	0	1	0	0	0	-1	0	1	-1	-1	1	1	-1	0	0	0	1	0	0	0	0	1	0	1	1	1	0	0	0	0	0	0
AX-123367812	5B	13803317	0	-1	0	1	0	0	0	-1	-1	-1	0	0	0	0	-1	0	1	0	-1	0	0	1	0	0	-1	0	0	0	0	0	0	0	-1	0	0	-1	0	1	-1	1	0	-1	1	-1	0	0	0
AX-123367817	6B	18702220	1	1	1	1	0	-1	0	0	0	0	0	-1	0	1	-1	-1	-1	0	0	-1	-1	0	-1	0	0	0	0	0	0	0	1	0	1	1	0	0	0	-1	1	0	-1	0	0	0	0	-1	0
AX-123367818	6A	19240993	1	1	1	1	1	1	1	1	1	1	1	1	1	1	1	1	1	1	1	1	1	1	1	1	1	1	1	1	1	1	1	1	1	1	1	1	1	1	1	1	1	1	1	1	1	1	1
AX-123367819	6A	22107357	-1	-1	-1	-1	-1	-1	-1	-1	-1	-1	-1	-1	-1	-1	-1	-1	-1	-1	-1	-1	-1	-1	-1	-1	-1	-1	-1	-1	-1	-1	-1	-1	-1	-1	-1	-1	-1	-1	-1	-1	-1	-1	-1	-1	-1	-1	-1
AX-123367820	6C	25313670	-1	-1	-1	-1	-1	-1	-1	-1	-1	-1	-1	-1	-1	-1	-1	-1	-1	-1	-1	-1	-1	-1	-1	-1	-1	-1	-1	-1	-1	-1	-1	-1	-1	-1	-1	-1	-1	-1	-1	-1	-1	-1	-1	-1	-1	-1	-1
AX-123367822	6B	32811917	-1	-1	-1	-1	-1	-1	-1	-1	-1	-1	-1	-1	-1	-1	-1	-1	-1	-1	-1	-1	-1	-1	-1	-1	-1	-1	-1	-1	-1	-1	-1	-1	-1	-1	-1	-1	-1	-1	-1	-1	NA	-1	-1	-1	-1	-1	-1
AX-123367826	7B	16318183	1	1	1	1	1	1	1	1	1	1	1	1	1	1	1	1	1	1	1	1	1	1	1	1	1	1	1	1	1	1	1	1	1	1	1	1	1	1	1	1	1	1	1	1	1	1	1
AX-123367828	7D	20437723	-1	-1	0	0	-1	-1	0	0	-1	0	0	0	0	0	-1	-1	1	-1	0	0	0	0	0	0	0	1	1	-1	1	0	0	1	0	-1	0	-1	1	0	0	0	0	0	-1	0	0	-1	0
AX-123367829	7B	7413183	1	1	1	1	1	1	1	1	1	1	1	1	1	1	1	1	1	1	1	1	1	1	1	1	1	1	1	1	1	1	1	1	1	1	1	1	1	1	1	1	1	1	1	1	1	1	1
AX-123367830	7B	7419840	-1	-1	-1	-1	-1	-1	-1	-1	-1	-1	-1	-1	-1	-1	-1	-1	-1	-1	-1	-1	-1	-1	-1	-1	-1	-1	-1	-1	-1	-1	-1	-1	-1	-1	-1	-1	-1	-1	-1	-1	-1	-1	-1	-1	-1	-1	-1
AX-123367833	0	0	0	0	0	0	-1	0	-1	1	0	0	-1	0	0	0	0	0	0	-1	0	1	0	-1	-1	0	-1	0	0	0	0	1	0	0	0	-1	1	0	-1	0	0	0	NA	0	-1	0	0	-1	0
AX-123367836	7A	19345400	1	1	1	1	1	1	1	1	1	1	1	1	1	1	1	1	1	1	1	1	1	1	1	1	1	1	1	1	1	1	1	1	1	1	1	1	1	1	1	1	1	1	1	1	1	1	1
AX-123369278	6A	28619551	1	1	1	1	1	1	1	1	1	1	1	1	1	1	1	1	1	1	1	1	1	1	1	1	1	1	1	1	1	1	1	1	1	1	1	1	1	1	1	1	1	1	1	1	1	1	1
AX-123375242	7A	1169573	1	1	1	1	1	1	1	1	1	1	1	1	1	1	1	1	1	1	1	1	1	1	1	1	1	1	1	1	1	1	1	1	1	1	1	1	1	1	1	1	1	1	1	1	1	1	1
AX-123376117	2A	16042472	1	1	1	1	1	1	1	1	1	1	1	1	1	1	1	1	1	1	1	1	1	1	1	1	1	1	1	1	1	1	1	1	1	1	1	1	1	1	1	1	1	1	1	1	1	1	1
AX-123377762	4A	18304589	0	0	-1	-1	1	-1	-1	-1	0	0	1	-1	0	1	1	-1	0	1	0	-1	-1	-1	0	1	0	1	0	0	1	0	0	0	1	0	0	0	0	1	1	-1	1	0	0	-1	1	0	0
AX-123378155	0	0	-1	-1	-1	-1	-1	-1	-1	-1	-1	-1	-1	-1	-1	-1	-1	-1	-1	-1	-1	-1	-1	-1	-1	-1	-1	-1	-1	-1	-1	-1	-1	-1	-1	-1	-1	-1	-1	-1	-1	-1	-1	-1	-1	-1	-1	-1	-1
AX-123383783	0	0	1	NA	1	0	-1	-1	-1	0	1	0	1	-1	-1	-1	0	1	1	0	0	-1	-1	-1	-1	0	0	0	0	1	1	-1	1	-1	0	0	0	0	0	0	0	1	0	0	1	0	-1	-1	-1
AX-123384894	6D	31086358	1	0	1	1	-1	1	-1	0	0	1	0	0	0	0	0	0	0	-1	0	1	0	0	0	-1	0	-1	-1	0	0	1	0	-1	0	-1	0	1	0	1	0	1	-1	0	0	-1	-1	-1	0
AX-123386382	7D	1530723	NA	-1	-1	-1	-1	0	-1	-1	NA	-1	NA	-1	NA	0	NA	0	NA	-1	NA	NA	NA	NA	-1	NA	0	-1	NA	-1	0	NA	-1	-1	-1	NA	NA	NA	0	0	NA	-1	-1	0	-1	0	-1	0	-1
AX-123386883	0	0	1	0	-1	0	-1	0	1	1	0	-1	0	0	0	-1	1	-1	1	-1	0	1	-1	1	0	1	0	-1	0	0	1	-1	0	0	-1	0	-1	-1	1	0	1	0	0	-1	0	1	0	1	0
AX-123390137	0	0	-1	-1	-1	-1	-1	-1	-1	-1	-1	-1	-1	-1	-1	-1	-1	-1	-1	-1	-1	-1	-1	-1	-1	-1	-1	-1	-1	-1	-1	-1	-1	-1	-1	-1	-1	-1	-1	-1	-1	-1	-1	-1	-1	-1	-1	-1	-1
AX-123391565	4A	14334312	1	1	1	0	0	1	1	1	0	0	-1	1	0	-1	-1	0	0	-1	0	1	0	0	0	0	0	-1	0	0	-1	-1	0	1	-1	0	0	0	-1	-1	0	1	0	-1	-1	1	-1	0	0
AX-123392225	0	0	-1	-1	-1	-1	-1	-1	-1	-1	-1	-1	-1	-1	-1	-1	-1	-1	-1	-1	-1	-1	-1	-1	-1	-1	-1	-1	-1	-1	-1	-1	-1	-1	-1	-1	-1	-1	-1	-1	-1	-1	NA	-1	-1	-1	-1	-1	-1
AX-123393539	0	0	-1	-1	-1	-1	-1	-1	-1	-1	-1	-1	-1	-1	-1	-1	-1	-1	-1	-1	-1	-1	-1	-1	-1	-1	-1	-1	-1	-1	-1	-1	-1	-1	-1	-1	-1	-1	-1	-1	-1	-1	-1	-1	-1	-1	-1	-1	-1
AX-123393574	0	0	1	1	1	1	1	1	1	1	1	1	1	1	1	1	1	1	1	1	1	1	1	1	1	1	1	1	1	1	1	1	1	1	1	1	1	1	1	1	1	1	1	1	1	1	1	1	1
AX-123394608	0	0	1	1	0	0	-1	-1	-1	0	1	0	0	-1	-1	-1	0	1	NA	0	0	0	-1	-1	-1	0	0	0	0	NA	0	-1	1	-1	1	0	0	0	0	0	0	0	0	0	1	0	-1	-1	0
AX-123395897	1C	18230199	0	-1	0	-1	0	0	0	-1	0	-1	1	1	0	1	1	-1	0	0	0	-1	-1	-1	0	0	0	0	0	-1	-1	-1	1	1	0	0	1	-1	0	1	0	1	-1	0	1	0	0	-1	1
AX-123397679	1C	17075602	0	1	0	1	0	0	0	1	0	1	-1	-1	0	-1	-1	1	0	0	0	0	1	1	0	0	0	0	0	1	1	1	-1	-1	0	0	-1	1	0	-1	0	-1	0	0	-1	0	0	1	-1
AX-123400854	0	0	1	1	1	0	-1	-1	-1	0	1	0	1	-1	-1	-1	0	1	1	0	NA	-1	-1	-1	-1	0	0	0	0	1	1	-1	1	-1	0	0	0	0	0	0	0	1	-1	0	1	0	-1	-1	-1
AX-123401194	2D	19439667	1	1	1	1	1	1	1	1	1	1	1	1	1	1	1	1	1	1	1	1	1	1	1	1	1	1	1	1	1	1	1	1	1	1	1	1	1	1	1	1	1	1	1	1	1	1	1
AX-123401380	4B	22289587	1	1	1	1	1	1	1	1	1	1	1	1	1	1	1	1	1	1	1	1	1	1	1	1	1	1	1	1	1	1	1	1	1	1	1	1	1	1	1	1	1	1	1	1	1	1	1
AX-123404648	0	0	1	0	-1	0	-1	0	0	0	-1	1	-1	0	-1	0	0	1	0	-1	0	-1	0	0	0	1	-1	-1	-1	0	-1	0	0	1	0	0	0	0	-1	0	0	0	-1	0	0	1	-1	0	0
AX-123404735	0	0	1	1	1	1	1	1	1	1	1	1	1	1	1	1	1	1	1	1	1	1	1	1	1	1	1	1	1	1	1	1	1	1	1	1	1	1	1	1	1	1	1	1	1	1	1	1	1
AX-123405927	6A	7164145	-1	-1	-1	-1	-1	-1	-1	-1	-1	-1	-1	-1	-1	-1	-1	-1	-1	-1	-1	-1	-1	-1	-1	-1	-1	-1	-1	-1	-1	-1	-1	-1	-1	-1	-1	-1	-1	-1	-1	-1	-1	-1	-1	-1	-1	-1	-1
AX-123406648	0	0	-1	-1	-1	-1	-1	-1	-1	-1	-1	-1	-1	-1	-1	-1	-1	-1	-1	-1	-1	-1	-1	-1	-1	-1	-1	-1	-1	-1	-1	-1	-1	-1	-1	-1	-1	-1	-1	-1	-1	-1	-1	-1	-1	-1	-1	-1	-1
AX-123407269	2A	15837006	-1	-1	-1	-1	-1	-1	-1	-1	-1	-1	-1	-1	-1	-1	-1	-1	-1	-1	-1	-1	-1	-1	-1	-1	-1	-1	-1	-1	-1	-1	-1	-1	-1	-1	-1	-1	-1	-1	-1	-1	NA	-1	-1	-1	-1	-1	-1
AX-123414509	7B	6438600	1	1	1	1	1	1	1	1	1	1	1	1	1	1	1	1	1	1	1	1	1	1	1	1	1	1	1	1	1	1	1	1	1	1	1	1	1	1	1	1	1	1	1	1	1	1	1
AX-123417267	7C	5228752	1	0	-1	0	-1	0	1	1	0	-1	0	0	0	-1	1	-1	1	-1	NA	1	-1	1	0	1	0	-1	0	0	1	-1	0	0	-1	0	-1	-1	1	0	1	0	NA	-1	0	1	0	1	0
AX-123418267	2C	7896919	1	1	1	1	1	1	1	1	1	1	1	1	1	1	1	1	1	1	1	1	1	1	1	1	1	1	1	1	1	1	1	1	1	1	1	1	1	1	1	1	1	1	1	1	1	1	1
AX-123420285	0	0	1	1	1	1	1	1	1	1	1	1	1	1	1	1	1	1	1	1	1	1	1	1	1	1	1	1	1	1	1	1	1	1	1	1	1	1	1	1	1	1	1	1	1	1	1	1	1
AX-123421400	3D	16144955	0	0	-1	0	-1	0	0	1	1	-1	-1	0	1	0	0	0	0	0	-1	1	0	0	0	0	0	1	-1	0	1	1	1	-1	0	0	-1	-1	0	0	0	1	0	0	1	0	1	-1	0
AX-123422175	6B	28606895	-1	-1	-1	-1	-1	-1	-1	-1	-1	-1	-1	-1	-1	-1	-1	-1	-1	-1	-1	-1	-1	-1	-1	-1	-1	-1	-1	-1	-1	-1	-1	-1	-1	-1	-1	-1	-1	-1	-1	-1	NA	-1	-1	-1	-1	-1	-1
AX-123423522	5D	2187357	1	1	1	1	1	1	1	1	1	1	1	1	1	1	1	1	1	1	1	1	1	1	1	1	1	1	1	1	1	1	1	1	1	1	1	1	1	1	1	1	NA	1	1	1	1	1	1
AX-123430180	0	0	0	-1	NA	0	1	NA	0	0	-1	-1	0	-1	-1	0	NA	1	0	0	0	-1	0	0	1	1	0	-1	0	0	-1	-1	-1	0	0	1	NA	0	0	0	0	-1	0	0	0	0	-1	NA	0
AX-123430358	7B	2743469	1	1	1	1	1	1	1	1	1	1	1	1	1	1	1	1	1	1	1	1	1	1	1	1	1	1	1	1	1	1	1	1	1	1	1	1	1	1	1	1	1	1	1	1	1	1	1
AX-123431094	6A	22110409	1	1	1	1	1	1	1	1	1	1	1	1	1	1	1	1	1	1	1	1	1	1	1	1	1	1	1	1	1	1	1	1	1	1	1	1	1	1	1	1	1	1	1	1	1	1	1
AX-123433833	1B	23191915	-1	-1	0	0	1	0	0	1	-1	0	-1	0	-1	1	1	1	0	1	-1	-1	NA	1	1	-1	0	1	1	0	-1	1	1	0	0	-1	-1	0	0	0	1	0	-1	0	-1	NA	0	-1	-1
AX-123434553	0	0	0	NA	1	1	0	0	1	0	1	0	0	0	0	-1	0	0	-1	1	0	0	0	0	0	NA	0	0	0	1	-1	0	0	1	1	0	0	1	-1	-1	0	1	-1	0	1	-1	1	0	1
AX-123437265	6D	31584620	1	0	1	1	-1	1	-1	0	0	1	0	0	0	0	0	0	0	-1	0	1	0	0	0	-1	0	-1	-1	0	0	1	0	-1	0	-1	0	1	0	1	0	1	0	0	0	-1	-1	-1	0
AX-123442685	6A	33599491	-1	-1	-1	-1	-1	-1	-1	-1	-1	-1	-1	-1	-1	-1	-1	-1	-1	-1	-1	-1	-1	-1	-1	-1	-1	-1	-1	-1	-1	-1	-1	-1	-1	-1	-1	-1	-1	-1	-1	-1	NA	-1	-1	-1	-1	-1	-1
AX-123446409	0	0	-1	-1	-1	-1	-1	-1	-1	-1	-1	-1	-1	-1	-1	-1	-1	-1	-1	-1	-1	-1	-1	-1	-1	-1	-1	-1	-1	-1	-1	-1	-1	-1	NA	-1	-1	-1	-1	-1	-1	-1	NA	-1	-1	-1	-1	-1	-1
AX-123446589	3A	10219421	0	1	0	-1	1	0	1	1	0	0	-1	1	1	-1	0	1	0	0	-1	1	1	0	0	NA	1	0	0	-1	1	-1	1	-1	0	1	0	0	-1	1	0	-1	0	-1	0	0	0	0	-1
AX-123447132	5A	567799	1	1	1	1	1	1	1	1	1	1	1	1	1	1	1	1	1	1	1	1	1	1	1	1	1	1	1	1	1	1	1	1	1	1	1	1	1	1	1	1	NA	1	1	1	1	1	1
AX-123447627	0	0	-1	NA	-1	0	1	1	1	0	-1	0	-1	1	1	1	0	-1	-1	0	0	1	1	1	0	NA	0	0	-1	-1	-1	1	-1	NA	0	0	0	0	0	0	NA	-1	1	0	-1	0	1	0	1
AX-123448657	0	0	-1	-1	-1	-1	-1	-1	-1	-1	-1	-1	-1	-1	-1	-1	-1	-1	-1	-1	-1	-1	-1	-1	-1	-1	-1	-1	-1	-1	-1	-1	-1	-1	-1	-1	-1	-1	-1	-1	-1	-1	-1	-1	-1	-1	-1	-1	-1
AX-123452159	6A	10499243	-1	-1	-1	-1	-1	-1	-1	-1	-1	-1	-1	-1	-1	-1	-1	-1	-1	-1	-1	-1	-1	-1	-1	-1	-1	-1	-1	-1	-1	-1	-1	-1	-1	-1	-1	-1	-1	-1	-1	-1	0	-1	-1	-1	-1	-1	-1
AX-123452358	6B	18788267	1	1	1	1	1	1	1	1	1	1	1	1	1	1	1	1	1	1	1	1	1	1	1	1	1	1	1	1	1	1	1	1	1	1	1	1	1	1	1	1	1	1	1	1	1	1	1
AX-123452367	0	0	1	1	1	1	1	1	1	1	1	1	1	1	1	1	1	1	1	1	1	1	1	1	1	1	1	1	1	1	1	1	1	1	1	1	1	1	1	1	1	1	1	1	1	1	1	1	1
AX-123453115	0	0	-1	-1	-1	-1	-1	-1	-1	-1	-1	-1	-1	-1	-1	-1	-1	-1	-1	-1	-1	-1	-1	-1	-1	-1	-1	-1	-1	-1	-1	-1	-1	-1	-1	-1	-1	-1	-1	-1	-1	-1	-1	-1	-1	-1	-1	-1	-1
AX-123453619	5D	13663309	-1	-1	-1	-1	-1	-1	-1	-1	-1	-1	-1	-1	-1	-1	-1	-1	-1	-1	-1	-1	-1	-1	-1	-1	-1	-1	-1	-1	-1	-1	-1	-1	-1	-1	-1	-1	-1	-1	-1	-1	-1	-1	-1	-1	-1	-1	-1
AX-123454604	6A	7809641	-1	-1	-1	-1	0	-1	NA	-1	NA	-1	NA	0	-1	-1	NA	-1	NA	-1	0	NA	0	-1	0	0	-1	-1	-1	-1	0	-1	NA	0	-1	-1	0	-1	0	-1	0	-1	1	0	-1	-1	0	-1	0
AX-123455642	3A	2461125	1	1	1	1	1	1	1	1	1	1	1	1	1	1	1	1	1	1	1	1	1	1	1	1	1	1	1	1	1	1	1	1	1	1	1	1	1	1	1	1	1	1	1	1	1	1	1
AX-123456177	0	0	1	1	1	1	1	1	1	1	1	1	1	1	1	1	1	1	1	1	1	1	1	1	1	1	1	1	1	1	1	1	1	1	1	1	1	1	1	1	1	1	1	1	1	1	1	1	1
AX-123456380	6B	1250836	1	1	1	1	1	1	1	1	1	1	1	1	1	1	1	1	1	1	1	1	1	1	1	1	1	1	1	1	1	1	1	1	1	1	1	1	1	1	1	1	1	1	1	1	1	1	1
AX-123456511	0	0	1	1	1	1	1	1	1	1	1	1	1	1	1	1	1	1	1	1	1	1	1	1	1	1	1	1	1	1	1	1	1	1	1	1	1	1	1	1	1	1	NA	1	1	1	1	1	1
AX-123456551	7C	9565986	1	1	1	1	1	1	1	1	1	1	1	1	1	1	1	1	1	1	1	1	1	1	1	1	1	1	1	1	1	1	1	1	1	1	1	1	1	1	1	1	1	1	1	1	1	1	1
AX-123458007	4A	15394630	1	1	1	1	-1	1	1	1	0	0	-1	1	0	-1	-1	0	0	-1	0	1	0	0	0	-1	0	-1	0	0	-1	-1	0	0	-1	0	0	0	-1	-1	0	1	0	-1	-1	1	-1	0	0
AX-123459570	5B	14680985	0	1	0	-1	0	0	0	1	1	1	0	0	0	0	1	0	-1	0	1	0	0	-1	0	0	1	0	0	0	0	0	0	0	1	0	0	1	0	-1	1	-1	0	1	-1	1	0	0	0
AX-123460153	0	0	-1	-1	-1	-1	-1	-1	-1	-1	-1	-1	-1	-1	-1	-1	-1	-1	-1	-1	-1	-1	-1	-1	-1	-1	-1	-1	-1	-1	-1	-1	-1	-1	-1	-1	-1	-1	-1	-1	-1	-1	-1	-1	-1	-1	-1	-1	-1
AX-123460457	0	0	-1	-1	-1	-1	-1	-1	-1	-1	-1	-1	-1	-1	-1	-1	-1	-1	-1	-1	-1	-1	-1	-1	-1	-1	-1	-1	-1	-1	-1	-1	-1	-1	-1	-1	-1	-1	-1	-1	-1	-1	-1	-1	-1	-1	-1	-1	-1
AX-123461851	0	0	1	1	1	1	1	1	1	1	1	1	1	1	1	1	1	1	1	1	1	1	1	1	1	1	1	1	1	1	1	1	1	1	1	1	1	1	1	1	1	1	1	1	1	1	1	1	1
AX-123462613	3C	22403448	1	1	1	1	1	1	1	1	1	1	1	1	1	1	1	1	1	1	1	1	1	1	1	1	1	1	1	1	1	1	1	1	1	1	1	1	1	1	1	1	1	1	1	1	1	1	1
AX-123463240	0	0	0	-1	0	1	-1	0	-1	-1	0	0	1	-1	-1	1	0	-1	0	-1	1	0	-1	0	0	0	-1	0	0	0	-1	1	-1	1	0	-1	-1	0	1	-1	0	1	-1	1	0	0	0	0	1
AX-123465536	0	0	-1	-1	-1	-1	-1	-1	-1	-1	-1	-1	-1	-1	-1	-1	-1	-1	-1	-1	-1	-1	-1	-1	-1	-1	-1	-1	-1	-1	-1	-1	-1	-1	-1	-1	-1	-1	-1	-1	-1	-1	-1	-1	-1	-1	-1	-1	-1
AX-123466241	3C	11944844	-1	-1	-1	-1	-1	-1	-1	-1	-1	-1	-1	-1	-1	-1	-1	-1	-1	-1	-1	-1	-1	-1	-1	-1	-1	-1	-1	-1	-1	-1	-1	-1	-1	-1	-1	-1	-1	-1	-1	-1	-1	-1	-1	-1	-1	-1	-1
AX-123467065	2A	5741136	-1	-1	-1	-1	-1	-1	-1	-1	-1	-1	-1	-1	-1	-1	-1	-1	-1	-1	-1	-1	-1	-1	-1	-1	-1	-1	-1	-1	-1	-1	-1	-1	-1	-1	-1	-1	-1	-1	-1	-1	-1	-1	-1	-1	-1	-1	-1
AX-123467580	1D	17623264	1	1	1	1	1	1	1	1	1	1	1	1	1	1	1	1	1	1	1	1	1	1	1	1	1	1	1	1	1	1	1	1	1	1	1	1	1	1	1	1	1	1	1	1	1	1	1
AX-123468162	6A	24513768	1	1	1	1	1	1	1	1	1	1	1	1	1	1	1	1	1	1	1	1	1	1	1	1	1	1	1	1	1	1	1	1	1	1	1	1	1	1	1	1	1	1	1	1	1	1	1
AX-123471845	2C	3548786	1	1	0	0	-1	-1	-1	0	1	0	0	-1	-1	-1	0	1	1	0	-1	0	-1	-1	-1	0	0	0	0	1	0	-1	1	0	1	0	0	0	0	0	0	0	-1	0	1	0	-1	-1	0
AX-123472401	0	0	-1	-1	-1	-1	-1	-1	-1	-1	-1	-1	-1	-1	-1	-1	-1	-1	-1	-1	-1	-1	-1	-1	-1	-1	-1	-1	-1	-1	-1	-1	-1	-1	-1	-1	-1	-1	-1	-1	-1	-1	-1	-1	-1	-1	-1	-1	-1
AX-123472589	5A	5280852	1	1	1	1	1	1	1	1	1	1	1	1	1	1	1	1	1	1	1	1	1	1	1	1	1	1	1	1	1	1	1	1	1	1	1	1	1	1	1	1	1	1	1	1	1	1	1
AX-123473564	0	0	1	1	1	1	1	1	1	1	1	1	1	1	1	1	1	1	1	1	1	1	1	1	1	1	1	1	1	1	1	1	1	1	1	1	1	1	1	1	1	1	1	1	1	1	1	1	1
AX-123474686	0	0	-1	-1	-1	-1	-1	-1	-1	-1	-1	-1	-1	-1	-1	-1	-1	-1	-1	-1	-1	-1	-1	-1	-1	-1	-1	-1	-1	-1	-1	-1	-1	-1	-1	-1	-1	-1	-1	-1	-1	-1	NA	-1	-1	-1	-1	-1	-1
AX-123475916	3A	21858846	0	0	-1	-1	1	0	1	1	0	-1	-1	1	1	-1	0	1	-1	1	-1	0	0	0	0	0	1	0	0	0	1	-1	1	0	0	1	1	0	-1	0	0	-1	NA	-1	0	0	0	-1	-1
AX-123476621	5B	20429487	0	-1	0	0	0	0	0	-1	-1	-1	0	0	0	0	-1	0	1	0	-1	0	NA	1	0	0	-1	0	0	1	-1	0	0	0	-1	0	0	-1	0	1	-1	NA	0	-1	1	-1	-1	0	0
AX-123477055	0	0	NA	1	0	0	1	1	0	0	0	NA	0	0	NA	0	1	1	-1	1	0	NA	0	0	1	0	0	0	1	0	-1	0	1	1	1	0	NA	0	0	1	0	0	0	0	0	0	NA	-1	0
AX-123477058	7D	837074	0	NA	-1	-1	0	1	-1	0	0	0	0	0	0	1	0	1	0	-1	0	1	1	1	NA	1	0	NA	0	-1	1	0	0	-1	-1	0	0	0	NA	1	-1	-1	0	1	0	1	-1	1	-1
AX-123479916	6C	6955296	-1	-1	-1	-1	-1	-1	-1	-1	-1	-1	-1	-1	-1	-1	-1	-1	-1	-1	-1	-1	-1	-1	-1	-1	-1	-1	-1	-1	-1	-1	-1	-1	-1	-1	-1	-1	-1	-1	-1	-1	NA	-1	-1	-1	-1	-1	-1
AX-123481523	0	0	-1	-1	-1	-1	-1	-1	-1	-1	-1	-1	-1	-1	-1	-1	-1	-1	-1	-1	-1	-1	-1	-1	-1	-1	-1	-1	-1	-1	-1	-1	-1	-1	-1	-1	-1	-1	-1	-1	-1	-1	NA	-1	-1	-1	-1	-1	-1
AX-123482530	0	0	1	1	1	1	1	1	1	1	1	1	1	1	1	1	1	1	1	1	1	1	1	1	1	1	1	1	1	1	1	1	1	1	1	1	1	1	1	1	1	1	1	1	1	1	1	1	1
AX-123483068	0	0	1	0	0	1	1	-1	1	0	1	1	1	0	1	1	0	0	0	1	NA	1	0	1	1	0	0	0	0	0	0	0	0	1	1	NA	0	0	1	0	1	0	0	0	0	NA	NA	0	0
AX-123484430	0	0	1	0	-1	0	-1	0	0	0	-1	1	-1	0	0	0	1	1	0	-1	0	-1	0	0	-1	1	-1	-1	-1	0	-1	0	0	1	0	-1	0	0	-1	0	0	0	0	0	0	1	-1	0	0
AX-123485146	7D	15567371	1	1	1	1	1	1	1	1	1	1	1	1	1	1	1	1	1	1	1	1	1	1	1	1	1	1	1	1	1	1	1	1	1	1	1	1	1	1	1	1	NA	1	1	1	1	1	1
AX-123485715	6D	32396080	1	0	1	1	-1	1	-1	0	0	1	0	0	0	0	0	0	0	-1	NA	1	0	0	0	-1	0	-1	-1	0	0	1	0	-1	0	-1	0	1	0	1	0	1	-1	0	0	-1	-1	-1	0
AX-123485791	0	0	-1	0	0	0	0	0	0	0	-1	0	-1	0	-1	-1	-1	0	-1	0	0	0	1	0	-1	1	1	-1	-1	1	0	0	0	-1	0	0	0	0	-1	0	-1	-1	-1	0	0	0	0	0	0
AX-123487245	1D	438002	-1	-1	-1	-1	-1	-1	-1	-1	-1	-1	-1	-1	-1	-1	-1	-1	-1	-1	-1	-1	-1	-1	-1	-1	-1	-1	-1	-1	-1	-1	-1	-1	-1	-1	-1	-1	-1	-1	-1	-1	0	-1	-1	-1	-1	-1	-1
AX-123488387	6B	15562615	-1	NA	-1	-1	0	1	0	0	0	0	0	1	0	0	1	1	1	0	0	1	1	0	1	1	0	0	0	0	0	0	-1	0	-1	-1	0	0	0	NA	-1	0	0	0	0	0	NA	NA	0
AX-123488415	7C	1585363	0	NA	1	1	1	1	0	0	1	1	1	1	1	1	0	1	0	1	1	0	1	0	1	NA	1	1	1	1	0	1	1	1	1	1	1	1	0	1	0	NA	1	1	1	0	0	1	1
AX-123488601	4A	26418448	-1	-1	-1	-1	-1	-1	-1	-1	-1	-1	-1	-1	-1	-1	-1	-1	-1	-1	-1	-1	-1	-1	-1	-1	-1	-1	-1	-1	-1	-1	-1	-1	-1	-1	-1	-1	-1	-1	-1	-1	-1	-1	-1	-1	-1	-1	-1
AX-123488679	0	0	1	1	1	1	1	1	1	1	1	1	1	1	1	1	1	1	1	1	1	1	1	1	1	1	1	1	1	1	1	1	1	NA	1	1	1	1	1	1	1	1	1	1	1	1	1	1	1
AX-123489434	0	0	1	1	1	1	1	1	1	1	1	1	1	1	1	1	1	1	1	1	1	1	1	1	1	1	1	1	1	1	1	1	1	1	1	1	1	1	1	1	1	1	1	1	1	1	1	1	1
AX-123490708	4A	17617294	-1	-1	-1	-1	-1	-1	-1	-1	-1	-1	-1	-1	-1	-1	-1	-1	-1	-1	-1	-1	-1	-1	-1	-1	-1	-1	-1	-1	-1	-1	-1	-1	-1	-1	-1	-1	-1	-1	-1	-1	-1	-1	-1	-1	-1	-1	-1
AX-123493895	5D	16542719	1	1	1	1	1	1	1	1	1	1	1	1	1	1	1	1	1	1	1	1	1	1	1	1	1	1	1	1	1	1	1	1	1	1	1	1	1	1	1	1	NA	1	1	1	1	1	1
AX-123494592	4C	26562351	1	1	1	1	1	1	1	1	1	1	1	1	1	1	1	1	1	1	1	1	1	1	1	1	1	1	1	1	1	1	1	1	1	1	1	1	1	1	1	1	1	1	1	1	1	1	1
AX-123494643	2A	3251940	0	1	0	1	1	0	0	-1	0	0	0	0	1	0	1	-1	-1	0	0	1	0	1	-1	-1	0	-1	0	0	0	0	-1	1	0	0	-1	1	0	0	0	0	1	0	0	0	0	-1	0
AX-123495353	0	0	1	1	0	0	0	0	-1	0	0	-1	0	-1	-1	-1	0	-1	0	0	0	1	1	0	0	0	0	1	0	1	-1	0	0	-1	1	0	-1	0	0	-1	0	0	1	1	-1	1	0	0	0
AX-123495868	4D	16082512	-1	-1	-1	-1	-1	-1	-1	-1	-1	-1	-1	-1	-1	-1	-1	-1	-1	-1	-1	-1	-1	-1	-1	-1	-1	-1	-1	-1	-1	-1	-1	-1	-1	-1	-1	-1	-1	-1	-1	-1	-1	-1	-1	-1	-1	-1	-1
AX-123497680	0	0	1	1	1	1	1	1	1	1	1	1	1	1	1	1	1	1	1	1	1	1	1	1	1	1	1	1	1	1	1	1	1	1	1	1	1	1	1	1	1	1	1	1	1	1	1	1	1
AX-123498535	0	0	0	0	0	-1	0	0	0	1	1	1	0	0	0	-1	1	0	-1	0	1	0	1	-1	0	NA	1	-1	0	0	0	0	0	0	1	1	0	1	0	-1	1	-1	0	1	0	1	0	1	0
AX-123500179	5A	8002536	0	-1	-1	-1	-1	-1	-1	0	-1	-1	0	-1	0	0	-1	-1	-1	-1	-1	0	-1	-1	0	-1	-1	0	0	-1	-1	-1	-1	0	-1	-1	-1	0	-1	-1	-1	0	0	-1	-1	-1	-1	-1	-1
AX-123501548	0	0	1	1	1	1	1	1	1	1	1	1	1	1	1	1	1	1	1	1	1	1	1	1	1	1	1	1	1	1	1	1	1	1	1	1	1	1	1	1	1	1	NA	1	1	1	1	1	1
AX-123501886	3A	16115033	1	1	1	1	1	1	1	1	1	1	1	1	1	1	1	1	1	1	1	1	1	1	1	1	1	1	1	1	1	1	1	1	1	1	1	1	1	1	1	1	1	1	1	1	1	1	1
AX-123503140	2C	356150	1	1	1	1	1	1	1	1	1	1	1	1	1	1	1	1	1	1	1	1	1	1	1	1	1	1	1	1	1	1	1	1	1	1	1	1	1	1	1	1	1	1	1	1	1	1	1
AX-123506346	2C	19121171	1	1	1	1	1	1	1	1	1	1	1	1	1	1	1	1	1	1	1	1	1	1	1	1	1	1	1	1	1	1	1	1	1	1	1	1	1	1	1	1	1	1	1	1	1	1	1
AX-123507379	0	0	1	1	1	1	1	1	1	1	1	1	1	1	1	1	1	1	1	1	1	1	1	1	1	1	1	1	1	1	1	1	1	1	1	1	1	1	1	1	1	1	1	1	1	1	1	1	1
AX-123507456	0	0	-1	0	1	0	1	0	0	0	1	-1	1	0	0	0	-1	-1	0	1	0	1	0	0	1	-1	1	1	0	0	1	0	0	-1	0	1	0	0	1	0	0	0	0	0	0	-1	1	0	0
AX-123507929	6D	28257233	-1	-1	-1	-1	-1	-1	-1	-1	-1	-1	-1	-1	-1	-1	-1	-1	-1	-1	-1	-1	-1	-1	-1	NA	-1	-1	-1	-1	-1	-1	-1	-1	-1	-1	-1	-1	-1	-1	-1	-1	NA	-1	-1	-1	-1	-1	-1
AX-123509380	0	0	1	1	1	1	1	1	1	1	1	1	1	1	1	1	1	1	1	1	1	1	1	1	1	1	1	1	1	1	1	1	1	1	1	1	1	1	1	1	1	1	1	1	1	1	1	1	1
AX-123509820	4B	26480809	0	1	0	1	0	1	1	1	0	-1	0	1	1	1	0	-1	1	0	0	0	0	0	-1	-1	0	0	0	0	-1	0	-1	-1	0	1	0	0	1	0	1	0	0	1	0	-1	1	-1	-1
AX-123509830	6A	27661081	1	1	1	1	1	1	1	1	1	1	1	1	1	1	1	1	1	1	1	1	1	1	1	1	1	1	1	1	1	1	1	1	1	1	1	1	1	1	1	1	1	1	1	1	1	1	1
AX-123511853	5A	13707171	1	0	0	0	0	-1	0	-1	1	0	1	0	1	1	1	0	0	0	0	0	-1	0	1	-1	-1	1	1	-1	0	0	0	1	0	0	0	0	1	0	1	0	1	0	0	0	0	0	0
AX-123511977	2A	16276818	1	1	1	1	1	1	1	1	1	1	1	1	1	1	1	1	1	1	1	1	1	1	1	1	1	1	1	1	1	1	1	1	1	1	1	1	1	1	1	1	1	1	1	1	1	1	1
AX-123512303	0	0	-1	-1	-1	-1	-1	-1	-1	-1	-1	-1	-1	-1	-1	-1	-1	-1	-1	-1	-1	-1	-1	-1	-1	-1	-1	-1	-1	-1	-1	-1	-1	-1	-1	-1	-1	-1	-1	-1	-1	-1	-1	-1	-1	-1	-1	-1	-1
AX-123512590	2A	16840044	1	1	1	1	1	1	1	1	1	1	1	1	1	1	1	1	1	1	1	1	1	1	1	1	1	1	1	1	1	1	1	1	1	1	1	1	1	1	1	1	1	1	1	1	1	1	1
AX-123512913	0	0	0	0	0	0	0	-1	1	-1	-1	-1	1	0	-1	0	1	0	0	1	0	-1	0	-1	0	1	0	1	0	0	0	0	1	0	1	0	1	0	0	0	1	0	1	0	-1	-1	1	1	1
AX-123515287	1A	10039283	0	0	-1	-1	0	0	-1	0	0	0	0	0	-1	-1	0	-1	-1	0	-1	0	-1	0	0	0	0	0	0	0	-1	-1	0	0	0	-1	0	0	-1	-1	-1	0	0	0	0	0	NA	0	-1
AX-123515672	2D	19453338	1	1	1	1	1	1	1	1	1	1	1	1	1	1	1	1	1	1	1	1	1	1	1	1	1	1	1	1	1	1	1	1	1	1	1	1	1	1	1	1	1	1	1	1	1	1	1
AX-123516514	3D	1142135	-1	-1	-1	-1	-1	-1	-1	-1	-1	-1	-1	-1	-1	-1	-1	-1	-1	-1	-1	-1	-1	-1	-1	-1	-1	-1	-1	-1	-1	-1	-1	-1	-1	-1	-1	-1	-1	-1	-1	-1	NA	-1	-1	-1	-1	-1	-1
AX-123518230	2A	17801895	1	1	1	1	1	1	1	1	1	1	1	1	1	1	1	1	1	1	1	1	1	1	1	1	1	1	1	1	1	1	1	1	1	1	1	1	1	1	1	1	1	1	1	1	1	1	1
AX-123522331	0	0	0	0	-1	0	0	1	0	0	0	-1	0	0	0	0	0	-1	0	-1	NA	1	0	1	-1	0	0	1	0	0	1	1	1	1	0	-1	0	-1	1	1	1	1	NA	0	-1	0	0	0	0
AX-123523931	5C	3858322	-1	-1	-1	-1	-1	-1	-1	-1	-1	-1	-1	-1	-1	-1	-1	-1	-1	-1	-1	-1	-1	-1	-1	-1	-1	-1	-1	-1	-1	-1	-1	-1	-1	-1	-1	-1	-1	-1	-1	-1	-1	-1	-1	-1	-1	-1	-1
AX-123524113	6B	1606090	1	1	1	-1	0	-1	1	1	0	-1	0	-1	0	0	0	-1	0	1	0	-1	-1	-1	-1	0	0	0	1	1	-1	1	1	0	1	-1	0	1	NA	0	0	1	-1	0	1	0	0	0	-1
AX-123524116	2B	5462592	-1	1	-1	0	0	0	-1	0	0	1	0	1	0	0	0	0	1	0	1	NA	0	0	1	0	0	0	-1	1	0	-1	0	1	-1	0	1	1	1	-1	0	1	0	0	1	-1	-1	-1	1
AX-123524165	0	0	0	-1	0	-1	0	0	0	-1	0	-1	1	1	1	1	1	0	0	0	0	0	-1	-1	-1	-1	0	0	0	-1	0	-1	1	0	0	0	1	-1	0	1	0	1	0	0	1	0	0	-1	1
AX-123524172	1B	14630803	-1	0	0	0	1	0	0	1	-1	0	-1	0	-1	1	0	0	0	1	-1	0	1	1	1	-1	0	1	1	0	-1	1	1	0	0	-1	-1	0	0	0	1	0	0	0	-1	-1	0	-1	0
AX-123524186	1A	2071827	-1	-1	-1	-1	-1	-1	-1	-1	-1	-1	-1	-1	-1	-1	-1	-1	-1	-1	-1	-1	-1	-1	-1	-1	-1	-1	-1	-1	-1	-1	-1	-1	-1	-1	-1	-1	-1	-1	-1	-1	-1	-1	-1	-1	-1	-1	-1
AX-123524204	1C	19673039	-1	-1	-1	-1	-1	-1	-1	-1	-1	-1	-1	-1	-1	-1	-1	-1	-1	-1	-1	-1	-1	-1	-1	-1	-1	-1	-1	-1	-1	-1	-1	-1	-1	-1	-1	-1	-1	-1	-1	-1	-1	-1	-1	-1	-1	-1	-1
AX-123524206	1A	1854318	0	-1	0	0	-1	-1	0	0	0	1	0	0	-1	-1	0	0	-1	0	0	0	0	0	-1	0	0	-1	1	-1	-1	0	1	0	-1	0	-1	0	-1	0	-1	0	0	0	1	-1	0	0	0
AX-123524238	5A	19617562	1	1	1	1	1	1	1	1	1	1	1	1	1	1	1	1	1	1	1	1	1	1	1	1	1	1	1	1	1	1	1	1	1	1	1	1	1	1	1	1	1	1	1	1	1	1	1
AX-123524239	0	0	-1	-1	-1	-1	-1	-1	-1	-1	-1	-1	-1	-1	-1	-1	-1	-1	-1	-1	-1	-1	-1	-1	-1	-1	-1	-1	-1	-1	-1	-1	-1	-1	-1	-1	-1	-1	-1	-1	-1	-1	-1	-1	-1	-1	-1	-1	-1
AX-123524241	1A	2725102	1	1	1	1	1	1	1	1	1	1	1	1	1	1	1	1	1	1	1	1	1	1	1	1	1	1	1	1	1	1	1	1	1	1	1	1	1	1	1	1	1	1	1	1	1	1	1
AX-123524258	1A	4486748	-1	-1	-1	-1	-1	-1	-1	-1	-1	-1	-1	-1	-1	-1	-1	-1	-1	-1	-1	-1	-1	-1	-1	-1	-1	-1	-1	-1	-1	-1	-1	-1	-1	-1	-1	-1	-1	-1	-1	-1	-1	-1	-1	-1	-1	-1	-1
AX-123524266	1A	4948735	1	1	1	1	1	1	1	1	1	1	1	1	1	1	1	1	1	1	1	1	1	1	1	1	1	1	1	1	1	1	1	1	1	1	1	1	1	1	1	1	1	1	1	1	1	1	1
AX-123524297	2C	20292616	-1	-1	-1	-1	-1	-1	-1	-1	-1	-1	-1	-1	-1	-1	-1	-1	-1	-1	-1	-1	-1	-1	-1	-1	-1	-1	-1	-1	-1	-1	-1	-1	-1	-1	-1	-1	-1	-1	-1	-1	-1	-1	-1	-1	-1	-1	-1
AX-123524323	2C	24047537	0	-1	-1	1	0	1	1	-1	0	-1	-1	0	0	0	1	-1	0	0	0	1	0	1	NA	1	-1	0	0	0	0	0	-1	1	-1	0	0	0	1	-1	1	1	0	0	0	0	0	0	0
AX-123524335	2D	20767238	1	1	1	1	1	1	1	1	1	1	1	1	1	1	1	1	1	1	1	1	1	1	1	1	1	1	1	1	1	1	1	1	1	1	1	1	1	1	1	1	NA	1	1	1	1	1	1
AX-123524337	2A	20093505	-1	-1	-1	0	1	1	1	0	-1	0	-1	1	1	1	0	-1	-1	0	0	1	1	1	0	0	0	0	-1	-1	-1	1	-1	1	0	0	0	0	0	0	0	-1	NA	0	-1	0	1	0	1
AX-123524339	0	0	-1	-1	-1	-1	-1	-1	-1	-1	-1	-1	-1	-1	-1	-1	-1	-1	-1	-1	-1	-1	-1	-1	-1	-1	-1	-1	-1	-1	-1	-1	-1	-1	-1	-1	-1	-1	-1	-1	-1	-1	-1	-1	-1	-1	-1	-1	-1
AX-123524365	2D	26551487	1	1	1	1	1	1	1	1	1	1	1	1	1	1	1	1	1	1	1	1	1	1	1	1	1	1	1	1	1	1	1	1	1	1	1	1	1	1	1	1	1	1	1	1	1	1	1
AX-123524382	2B	10902543	-1	1	-1	0	0	0	-1	0	0	1	0	1	0	0	0	0	1	0	1	-1	0	0	1	0	0	0	-1	1	0	0	0	1	-1	1	1	1	1	-1	0	1	0	0	1	-1	-1	-1	1
AX-123524400	2A	23726730	-1	-1	0	0	1	1	1	0	-1	0	0	1	1	1	0	-1	-1	0	0	0	1	1	1	0	0	0	0	-1	0	1	-1	1	-1	0	0	0	0	0	0	0	0	0	-1	0	1	1	0
AX-123524407	2D	26814678	-1	0	0	0	1	0	-1	1	0	-1	1	-1	0	0	-1	0	1	-1	0	0	1	0	-1	1	-1	0	1	NA	1	0	1	1	-1	-1	-1	0	-1	0	1	NA	NA	0	-1	0	0	0	-1
AX-123524408	3C	18821432	-1	-1	-1	-1	-1	-1	-1	-1	-1	-1	-1	-1	-1	-1	-1	-1	-1	-1	-1	-1	-1	-1	-1	-1	-1	-1	-1	-1	-1	-1	-1	-1	-1	-1	-1	NA	-1	-1	-1	-1	-1	-1	-1	-1	-1	-1	-1
AX-123524460	0	0	0	-1	-1	0	0	1	0	0	1	-1	0	0	0	0	1	-1	0	-1	NA	1	-1	1	0	0	0	0	0	0	1	0	0	1	-1	-1	0	0	1	0	0	1	NA	0	0	0	0	0	0
AX-123524469	2D	8576183	-1	-1	-1	-1	-1	-1	-1	-1	-1	-1	-1	-1	-1	-1	-1	-1	-1	-1	-1	-1	-1	-1	-1	NA	-1	-1	-1	-1	-1	-1	-1	-1	-1	-1	-1	-1	-1	-1	-1	-1	0	-1	-1	-1	-1	-1	-1
AX-123524472	2A	8860654	1	1	1	1	1	1	1	1	1	1	1	1	1	1	1	1	1	1	1	1	1	1	1	1	1	1	1	1	1	1	1	1	1	1	1	1	1	1	1	1	1	1	1	1	1	1	1
AX-123524500	7A	7596027	1	1	1	1	1	1	1	1	1	1	1	1	1	1	1	1	1	1	1	1	1	1	1	1	1	1	1	1	1	1	1	1	1	1	1	1	1	1	1	1	1	1	1	1	1	1	1
AX-123524522	3C	13144413	1	1	1	1	1	1	1	1	1	1	1	1	1	1	1	1	1	1	1	1	1	1	1	1	1	1	1	1	1	1	1	1	1	1	1	1	1	1	1	1	1	1	1	1	1	1	1
AX-123524527	3D	13414619	1	1	1	1	1	1	1	1	1	1	1	1	1	1	1	1	1	1	1	1	1	1	1	1	1	1	1	1	1	1	1	1	1	1	1	1	1	1	1	1	1	1	1	1	1	1	1
AX-123524537	0	0	-1	-1	-1	-1	-1	-1	-1	-1	-1	-1	-1	-1	-1	-1	-1	-1	-1	-1	-1	-1	-1	-1	-1	-1	-1	-1	-1	-1	-1	-1	-1	-1	-1	-1	-1	-1	-1	-1	-1	-1	NA	-1	-1	-1	-1	-1	-1
AX-123524541	0	0	0	0	-1	0	-1	0	0	1	1	-1	-1	0	1	0	0	0	0	0	-1	1	0	0	0	0	0	1	-1	0	1	1	1	-1	0	0	-1	-1	0	0	0	1	0	0	1	0	1	-1	0
AX-123524543	3B	16847288	1	1	1	1	1	1	1	1	1	1	1	1	1	1	1	1	1	1	1	1	1	1	1	1	1	1	1	1	1	1	1	1	1	1	1	1	1	1	1	1	1	1	1	1	1	1	1
AX-123524546	3B	2921455	1	1	1	1	1	1	1	1	1	1	1	1	1	1	1	1	1	1	1	1	1	1	1	1	1	1	1	1	1	1	1	1	1	1	1	1	1	1	1	1	NA	1	1	1	1	1	1
AX-123524547	3A	16829223	-1	-1	-1	-1	-1	-1	-1	-1	-1	-1	-1	-1	-1	-1	-1	-1	-1	-1	-1	-1	-1	-1	-1	-1	-1	-1	-1	-1	-1	-1	-1	-1	-1	-1	-1	-1	-1	-1	-1	-1	-1	-1	-1	-1	-1	-1	-1
AX-123524550	3A	17173266	1	1	1	1	1	1	1	1	1	1	1	1	1	1	1	1	1	1	1	1	1	1	1	1	1	1	1	1	1	1	1	1	1	1	1	1	1	1	1	1	1	1	1	1	1	1	1
AX-123524567	3A	20304995	-1	-1	-1	-1	-1	-1	-1	-1	-1	-1	-1	-1	-1	-1	-1	-1	-1	-1	-1	-1	-1	-1	-1	-1	-1	-1	-1	-1	-1	-1	-1	-1	-1	-1	-1	-1	-1	-1	-1	-1	-1	-1	-1	-1	-1	-1	-1
AX-123524576	0	0	1	1	1	1	1	1	1	1	1	1	1	1	1	1	1	1	1	1	1	1	1	1	1	1	1	1	1	1	1	1	1	1	1	1	1	1	1	1	1	1	1	1	1	1	1	1	1
AX-123524584	0	0	1	1	1	1	1	1	1	1	1	1	1	1	1	1	1	1	1	1	1	1	1	1	1	1	1	1	1	1	1	1	1	1	1	1	1	1	1	1	1	1	1	1	1	1	1	1	1
AX-123524603	2B	4008423	-1	NA	-1	0	0	0	-1	0	0	1	0	1	0	0	0	0	1	0	1	-1	0	0	1	0	0	0	-1	1	0	-1	0	1	-1	0	1	1	1	-1	0	1	0	0	1	-1	-1	-1	1
AX-123524615	0	0	0	0	0	0	1	0	0	-1	0	1	1	0	-1	0	0	1	-1	0	NA	-1	0	1	0	NA	-1	-1	0	0	-1	-1	0	0	0	0	NA	1	1	1	0	-1	1	0	-1	0	-1	1	-1
AX-123524620	3D	10373159	-1	-1	-1	-1	-1	-1	-1	-1	-1	-1	-1	-1	-1	-1	-1	-1	-1	-1	-1	-1	-1	-1	-1	-1	-1	-1	-1	-1	-1	0	-1	-1	-1	-1	-1	-1	-1	-1	-1	-1	-1	-1	-1	-1	-1	-1	-1
AX-123524644	0	0	-1	-1	-1	NA	-1	-1	-1	-1	-1	-1	-1	-1	-1	-1	-1	NA	NA	0	-1	0	-1	-1	-1	-1	-1	-1	-1	-1	-1	-1	-1	-1	-1	-1	-1	-1	-1	-1	-1	-1	0	-1	-1	-1	-1	-1	-1
AX-123524661	3C	23457540	-1	-1	-1	-1	-1	-1	-1	-1	-1	-1	-1	-1	-1	-1	-1	-1	-1	-1	-1	-1	-1	-1	-1	-1	-1	-1	-1	-1	-1	-1	-1	-1	-1	-1	-1	-1	-1	-1	-1	-1	-1	-1	-1	-1	-1	-1	-1
AX-123524662	3B	23866338	-1	-1	-1	-1	-1	-1	-1	-1	-1	-1	-1	-1	-1	-1	-1	-1	-1	-1	-1	-1	-1	-1	-1	-1	-1	-1	-1	-1	-1	-1	-1	-1	-1	-1	-1	-1	-1	-1	-1	-1	0	-1	-1	-1	-1	-1	-1
[truncated: 47,484 more rows]
[truncated: 280 more columns]
