# Supplementary material for: Whole‐genome sequencing bulked segregant analysis uncovered FW7, a Fusarium wilt resistance gene masked by epistasis in octoploid strawberry
Source: Plant Genome. 2025 Oct 22;18(4):e70136. doi: 10.1002/tpg2.70136 (PMC12541573; doi:10.1002/tpg2.70136)
Supplement: Supplementary file 1 — Supplemental File S1. Fusarium wilt race 1 resistance scores for 350 ‘Earliglow’ S1 n=350 individuals recorded on seven different dates six to 12 weeks post‐inoculation. Supplemental File S2. 50K array SNP genotypes (k=49,483) for an ‘Earliglow’ S1 family (n=327). Supplemental File S3. Fusarium wilt race 1 resistance scores for 109 ‘Earliglow’ S2 individuals recorded on four different dates six to 12 weeks post‐inoculation. Supplemental File S4. Genotypic data for ‘Earliglow’ S2 n=90 progeny and m=8,925 variants after filtering from the 50K SNP array. Supplemental File S5. Genotypic data for ‘Earliglow’ S2 progeny from the bulked‐segregant analysis in VCF format including data from four bulks with m=5,279,933 variants. Supplemental File S6. Allele‐specific forward and common reverse primer sequences for KASP markers targeting SNPs associated with the FW6 locus on chromosome 2B. The physical positions reported for these SNPs are in the ‘Royal Royce’ genome. Supplemental File S7. Genome assembly statistics for ‘Royal Royce’, ‘Earliglow1’, and ‘Earliglow2’ genomes. Supplemental Fig. S1. Number of genetic variants discovered between DNA sequence bulks of Fusarium wilt resistant and susceptible S2 individuals across the ‘Earliglow’ genome. Supplemental Fig. S2. Allele frequency differences for genetic variants identified between DNA sequence bulks of Fusarium wilt resistant and susceptible S2 individuals across the ‘Earliglow’ genome. Supplemental Fig. S3. Synteny among genes in ‘Royal Royce’, ‘Earliglow‐R’, and ‘Earliglow‐S’ genomic segments spanning the FW7 locus. ‘Royal Royce’ gene identifiers are shown for the 12 candidate disease resistance genes documented in Table 5. Supplemental Fig. S4. Predicted protein domains of FW7 candidate genes. [file TPG2-18-e70136-s001.zip › Supplementary data/Supplemental File S4 Genotypic Data - 50K - Earliglow S2.csv]

Probe	FaRR1_Chromosome	FaRR1_Position	1	12	21	31	39	48	57	68	76	86	97	106	2	13	22	32	40	50	58	69	77	87	98	109	3	14	23	33	41	51	61	70	78	88	99	5	15	24	34	43	52	62	71	79	89	100	6
AX-123356983	1B	15020215	-1	0	-1	0	0	-1	1	0	1	1	0	0	-1	-1	0	-1	-1	0	0	-1	0	0	0	1	-1	0	0	0	0	1	0	-1	0	0	-1	0	-1	0	-1	1	0	0	1	1	0	-1	-1
AX-123357020	1C	1165024	0	1	1	0	1	0	1	1	0	0	-1	1	1	0	0	1	0	0	1	1	0	-1	0	0	0	0	0	0	1	1	1	1	1	1	1	0	1	1	0	0	1	0	1	-1	1	0	1
AX-123357061	1C	3198380	0	-1	-1	0	-1	0	-1	-1	0	0	1	-1	-1	0	0	-1	0	0	-1	-1	0	1	0	0	-1	0	0	0	-1	-1	-1	-1	-1	-1	-1	0	-1	-1	0	0	-1	0	-1	1	0	-1	-1
AX-123357081	1C	2543383	0	-1	-1	0	-1	0	-1	-1	0	0	1	-1	-1	0	0	-1	0	0	-1	-1	0	1	0	0	-1	0	0	0	-1	-1	-1	-1	-1	-1	-1	0	-1	-1	0	0	-1	0	-1	1	-1	-1	-1
AX-123357091	1B	3360913	0	1	0	0	0	-1	0	-1	0	0	0	0	-1	-1	-1	1	-1	1	0	0	1	0	0	-1	-1	-1	0	-1	0	0	0	-1	0	1	-1	0	-1	-1	-1	0	0	-1	0	0	1	0	1
AX-123357109	1C	4113291	0	1	1	0	1	0	1	1	0	0	0	1	1	0	0	1	0	-1	1	1	-1	-1	0	0	1	0	0	0	1	1	1	1	1	1	1	0	1	1	0	0	1	0	1	-1	0	1	1
AX-123357138	1A	5901460	0	0	0	0	0	-1	-1	1	0	-1	-1	0	0	-1	0	-1	0	-1	0	1	-1	-1	0	0	0	0	0	-1	0	-1	-1	0	-1	0	0	-1	0	1	-1	0	0	0	1	-1	0	1	0
AX-123357239	2C	24096606	0	0	0	0	0	0	0	-1	0	0	0	0	0	-1	0	0	-1	1	0	1	0	0	1	0	0	1	-1	1	0	1	1	0	0	-1	1	0	0	1	1	1	0	-1	1	0	1	0	-1
AX-123357241	0	0	0	0	0	0	0	0	0	-1	0	0	0	0	0	-1	0	0	-1	1	0	1	0	0	1	0	0	1	-1	1	0	1	1	0	0	-1	1	0	0	1	1	1	0	-1	1	0	1	0	-1
AX-123357246	0	0	0	0	0	0	0	0	0	-1	0	0	0	0	0	-1	0	0	-1	1	0	1	0	0	0	0	0	1	-1	1	0	1	1	0	0	-1	1	0	0	1	1	1	0	-1	1	0	1	0	-1
AX-123357269	2A	20025566	0	-1	0	0	0	-1	0	1	-1	1	1	0	1	-1	NA	1	0	-1	-1	1	0	-1	-1	0	-1	1	0	0	0	0	0	0	0	0	1	0	0	1	1	0	0	1	-1	1	1	0	1
AX-123357330	2D	26562116	-1	1	0	0	0	1	0	1	1	0	1	0	1	1	0	1	NA	0	0	0	0	-1	0	0	0	0	0	0	-1	NA	-1	0	0	1	1	1	0	-1	1	-1	0	-1	0	0	-1	0	0
AX-123357335	0	0	0	-1	0	0	0	-1	NA	1	-1	0	0	1	0	1	0	1	0	-1	-1	0	1	-1	-1	0	-1	1	0	0	0	0	0	1	1	0	1	0	0	0	1	1	0	1	-1	0	0	0	1
AX-123357338	2C	1836735	-1	1	0	0	0	0	0	-1	1	0	-1	0	1	1	0	1	1	1	1	0	0	NA	0	1	0	1	-1	0	0	-1	0	1	0	0	NA	-1	0	1	-1	1	1	0	1	-1	0	0	1
AX-123357356	2C	2819926	-1	1	0	0	0	0	0	-1	1	0	-1	0	1	1	0	1	1	0	1	0	0	-1	0	1	0	0	-1	0	0	-1	-1	1	-1	0	-1	-1	0	1	-1	1	1	0	1	-1	0	0	1
AX-123357362	2C	3150558	-1	1	0	0	0	0	-1	-1	1	0	-1	0	1	1	0	1	1	0	1	0	0	-1	0	1	0	0	-1	0	0	-1	-1	1	-1	0	-1	-1	0	1	-1	1	1	0	1	-1	0	0	1
AX-123357409	0	0	0	1	0	0	0	1	0	-1	1	-1	-1	0	0	0	1	-1	0	1	1	-1	0	1	1	0	1	-1	0	0	0	0	0	0	0	0	-1	0	0	-1	-1	-1	0	-1	1	-1	-1	0	-1
AX-123357443	2C	12592259	1	0	1	0	0	0	0	0	-1	1	1	0	0	-1	0	-1	-1	0	0	0	0	1	0	-1	0	1	1	-1	0	1	1	0	0	0	1	0	1	-1	0	0	-1	0	0	1	1	0	-1
AX-123357499	2A	1480152	-1	0	1	0	1	1	1	0	1	1	1	0	1	0	-1	0	1	-1	0	-1	-1	1	0	-1	1	-1	-1	1	-1	0	1	1	1	0	0	0	0	-1	-1	-1	0	1	0	-1	-1	-1	0
AX-123357522	7C	7728006	-1	1	0	1	0	0	0	0	-1	-1	0	1	1	-1	0	1	1	0	1	0	0	-1	1	0	1	1	-1	0	0	1	0	-1	1	0	0	0	0	0	1	0	0	1	-1	-1	0	-1	1
AX-123357613	3A	21832065	-1	0	0	-1	1	0	1	0	-1	1	1	1	0	0	-1	0	0	0	0	1	1	-1	0	1	1	1	0	0	1	0	0	-1	0	-1	1	1	0	-1	0	0	-1	0	1	1	-1	-1	0
AX-123357625	3A	22379613	0	0	0	-1	1	0	1	0	-1	1	0	1	0	0	-1	0	0	0	0	1	1	-1	0	1	1	1	0	0	1	0	0	-1	0	-1	1	1	0	-1	0	0	-1	0	1	1	-1	-1	0
AX-123357632	3A	20362956	1	0	0	1	-1	0	-1	0	1	-1	-1	-1	0	0	1	0	0	0	0	-1	-1	1	0	-1	-1	-1	0	0	-1	0	0	1	0	1	-1	-1	0	1	0	0	1	0	-1	-1	1	1	0
AX-123357638	3A	20230741	1	0	0	1	-1	0	-1	0	1	-1	-1	-1	0	0	1	0	0	0	0	-1	-1	1	0	-1	-1	-1	1	0	-1	0	0	1	0	1	-1	-1	0	1	0	0	1	0	-1	-1	1	1	0
AX-123357645	3A	23546755	0	0	0	-1	1	0	1	0	-1	1	0	1	0	0	-1	0	0	0	0	1	1	-1	0	1	1	1	0	0	1	0	0	-1	0	-1	1	1	0	-1	0	0	-1	0	1	1	-1	-1	0
AX-123357663	3C	27717549	1	0	-1	0	0	0	0	1	0	1	1	0	-1	0	-1	-1	-1	1	0	0	0	1	0	1	0	-1	-1	0	1	1	0	0	1	0	0	0	0	1	0	0	1	-1	0	1	0	0	1
AX-123357709	3A	26228565	0	0	0	-1	1	0	1	0	-1	1	0	1	0	0	-1	0	0	0	0	1	1	-1	0	1	1	1	0	0	1	0	0	-1	0	-1	1	1	0	-1	0	0	-1	0	1	1	-1	-1	0
AX-123357711	3A	26315571	0	0	0	-1	1	0	1	0	-1	1	0	1	0	0	-1	0	0	0	0	1	1	-1	0	1	1	1	0	0	1	0	0	-1	0	-1	1	1	0	-1	0	0	-1	0	1	1	-1	-1	0
AX-123357712	3B	26574138	-1	0	-1	0	1	0	1	1	0	-1	0	1	1	0	0	0	0	0	0	-1	-1	1	-1	1	-1	0	1	0	1	1	-1	-1	1	0	-1	1	0	1	1	0	1	1	-1	1	0	0	-1
AX-123357717	3B	26625919	1	0	1	0	-1	0	-1	-1	0	1	0	-1	-1	0	0	0	0	0	0	1	1	-1	1	-1	1	0	-1	0	-1	-1	1	1	-1	0	1	-1	0	-1	-1	0	-1	-1	1	-1	0	0	1
AX-123357775	3B	25180690	1	0	1	0	-1	0	-1	-1	0	1	0	-1	-1	0	0	0	0	0	0	1	1	-1	1	-1	1	0	-1	0	-1	-1	1	1	-1	0	1	-1	0	-1	-1	0	-1	-1	1	-1	0	0	1
AX-123357777	3A	24876159	0	0	0	1	-1	0	-1	0	1	-1	0	-1	0	0	1	0	0	0	0	-1	-1	1	0	-1	-1	-1	0	0	-1	0	0	1	0	1	-1	-1	0	1	0	0	1	0	-1	-1	1	1	0
AX-123357805	3B	28437655	-1	0	-1	0	1	0	1	1	0	-1	0	1	1	0	0	0	0	0	0	-1	-1	1	-1	0	-1	0	1	0	1	1	-1	-1	1	0	-1	1	0	1	1	0	1	1	-1	1	0	0	-1
AX-123357810	3C	28458538	-1	0	1	0	0	0	0	-1	0	-1	-1	0	1	0	1	1	1	-1	0	0	0	-1	0	-1	0	1	1	0	-1	-1	0	0	-1	0	0	0	0	-1	0	0	-1	1	0	-1	0	0	-1
AX-123357823	3C	29106226	-1	0	1	0	0	0	0	-1	0	-1	-1	0	1	0	1	1	1	-1	0	0	0	-1	0	-1	0	1	1	0	-1	-1	0	0	-1	0	0	0	0	-1	0	0	-1	1	0	-1	0	0	-1
AX-123357840	3B	29970683	1	0	1	0	-1	0	-1	-1	0	1	0	-1	-1	0	0	0	0	0	0	1	1	-1	1	0	1	0	-1	0	-1	-1	1	1	-1	0	1	-1	0	-1	0	0	-1	-1	1	-1	0	0	1
AX-123357859	3B	20818775	-1	0	-1	0	1	0	1	1	0	0	0	1	1	0	0	0	0	0	0	-1	-1	1	1	1	-1	0	1	0	0	1	0	0	1	0	-1	1	0	1	1	0	1	1	-1	1	0	0	-1
AX-123357860	3B	20850017	1	0	1	0	-1	0	-1	-1	0	1	0	-1	-1	0	0	0	0	0	0	1	1	-1	-1	-1	1	0	-1	0	0	0	0	0	-1	0	1	-1	0	-1	-1	0	-1	-1	1	-1	0	0	1
AX-123357862	3A	21223484	1	0	0	1	-1	0	-1	0	1	-1	NA	-1	0	0	1	0	0	0	0	-1	-1	1	0	-1	-1	-1	0	0	-1	0	0	1	0	1	NA	-1	0	1	0	0	1	0	-1	-1	1	1	0
AX-123357894	3A	4803879	-1	-1	1	0	1	0	-1	0	0	1	0	-1	0	0	0	NA	-1	-1	0	0	0	0	1	1	1	1	0	-1	0	0	0	0	1	0	0	0	0	0	1	0	-1	1	0	-1	0	0	0
AX-123357907	3A	5521272	1	1	-1	0	-1	0	1	0	0	-1	0	1	0	0	0	1	1	1	0	0	0	0	-1	-1	-1	-1	0	1	0	0	0	0	-1	0	0	0	0	0	-1	0	1	-1	0	1	0	0	0
AX-123357913	3A	5831066	1	1	0	0	-1	0	1	0	0	-1	0	1	0	0	0	1	1	1	0	0	0	0	-1	-1	-1	-1	0	1	0	0	0	0	-1	0	0	0	0	0	-1	0	1	-1	0	1	0	0	0
AX-123357976	3B	11592032	-1	0	-1	0	1	0	1	1	0	0	0	1	1	0	0	0	0	0	0	-1	-1	1	1	1	-1	0	1	0	0	1	0	0	1	0	-1	1	0	1	1	0	1	1	-1	1	0	0	-1
AX-123358002	4A	10836325	1	0	0	0	0	0	0	1	0	1	1	-1	0	0	0	0	-1	1	0	0	-1	-1	0	-1	-1	1	0	-1	-1	0	1	-1	0	0	-1	1	0	-1	1	1	1	0	1	0	1	0	0
AX-123358051	4A	26324170	0	0	0	1	0	-1	-1	0	1	0	1	0	0	0	0	0	1	0	0	1	-1	-1	0	0	-1	0	-1	0	0	-1	0	-1	-1	0	0	-1	-1	0	0	0	0	0	0	0	0	0	1
AX-123358055	4A	26016682	0	0	0	-1	0	1	1	0	-1	0	-1	0	0	0	0	0	0	0	0	-1	1	1	-1	0	1	0	1	0	0	1	0	1	1	0	0	1	1	0	0	0	0	0	0	0	0	0	-1
AX-123358076	4A	14339439	1	0	0	0	0	0	0	1	0	0	1	-1	0	1	0	0	-1	1	0	0	-1	-1	0	0	-1	1	0	-1	-1	0	1	-1	0	1	-1	1	0	-1	1	1	1	0	1	0	1	0	0
AX-123358083	4A	12197144	1	0	0	0	0	0	0	1	0	1	1	-1	0	1	0	0	-1	1	0	0	-1	-1	0	-1	-1	1	0	-1	-1	0	1	-1	0	1	-1	1	0	-1	1	1	1	0	1	0	1	0	0
AX-123358085	4A	12167945	1	0	0	0	0	0	0	1	0	1	1	-1	0	1	0	0	-1	1	0	0	-1	-1	0	-1	-1	1	0	-1	-1	0	1	-1	0	1	-1	1	0	-1	1	1	1	0	1	0	1	0	0
AX-123358092	4A	11637936	1	0	0	0	0	0	0	1	0	1	1	-1	0	1	0	0	-1	1	0	0	-1	-1	0	-1	-1	1	0	-1	-1	0	1	-1	0	1	-1	1	0	-1	1	1	1	0	1	0	1	0	0
AX-123358209	4D	18849872	0	0	-1	0	-1	0	0	0	-1	NA	1	-1	-1	1	0	-1	0	0	1	1	-1	0	0	0	0	1	0	0	0	1	0	0	-1	1	-1	1	-1	1	-1	0	-1	-1	0	0	0	-1	0
AX-123358292	4A	5574525	-1	0	0	0	0	0	0	-1	0	-1	-1	1	0	0	0	0	1	-1	0	0	1	1	0	1	1	-1	0	1	1	0	-1	1	0	0	1	-1	0	1	0	-1	-1	0	-1	0	-1	-1	0
AX-123358394	5A	14287142	0	1	1	-1	0	0	0	1	-1	0	1	0	0	0	0	0	1	0	1	0	0	0	0	-1	1	0	-1	0	1	0	0	0	-1	1	1	0	1	1	0	0	-1	1	1	1	1	0	-1
AX-123358421	5C	20346150	0	-1	0	1	0	0	1	1	1	0	0	1	0	0	-1	0	1	1	-1	0	-1	0	-1	0	-1	-1	0	0	1	-1	0	-1	-1	0	0	0	1	0	0	1	-1	0	0	0	1	-1	0
AX-123358482	5C	17009731	0	-1	0	1	0	0	1	1	1	0	0	1	0	0	-1	0	1	1	-1	0	-1	0	-1	0	-1	-1	0	0	1	-1	0	-1	-1	0	0	0	1	0	0	1	-1	0	0	0	0	-1	0
AX-123358537	5B	23141406	0	0	0	0	0	-1	0	-1	0	-1	0	0	1	0	0	0	0	1	1	0	1	-1	1	0	0	1	1	0	1	0	1	0	0	0	1	1	0	1	0	0	1	0	-1	1	0	0	0
AX-123358547	5C	24843506	1	-1	0	1	0	0	1	1	1	0	0	1	1	0	-1	0	1	1	-1	0	-1	0	0	0	-1	-1	0	0	1	-1	1	-1	0	0	0	0	1	0	0	1	-1	0	0	0	1	-1	0
AX-123358553	5C	24430728	1	-1	0	1	0	0	1	1	1	0	0	1	1	0	-1	0	1	1	-1	0	-1	0	0	0	-1	-1	0	0	1	-1	1	-1	0	0	0	0	1	0	0	1	-1	0	0	0	1	-1	0
AX-123358561	5A	23368273	0	1	1	0	0	0	0	1	-1	1	1	0	0	0	0	0	0	0	0	0	0	-1	0	-1	1	1	0	1	0	0	0	1	-1	1	1	0	1	1	0	0	0	1	1	0	0	0	-1
AX-123358590	0	0	1	-1	0	1	0	0	1	1	1	0	0	1	1	0	-1	0	1	1	-1	0	-1	0	0	0	-1	-1	0	0	1	NA	1	-1	0	0	0	0	1	0	0	1	-1	0	0	0	1	-1	0
AX-123358622	5C	3192392	1	0	0	0	0	1	-1	-1	-1	0	1	-1	1	-1	1	0	-1	-1	0	0	1	0	1	0	0	1	-1	1	0	0	0	0	1	-1	-1	0	0	0	1	-1	1	-1	-1	0	0	1	0
AX-123358663	5C	4899669	0	0	0	0	0	-1	1	1	1	0	-1	1	-1	1	-1	0	1	1	NA	0	-1	0	-1	0	0	-1	1	-1	1	0	0	0	-1	1	1	0	1	0	-1	1	-1	1	1	0	0	-1	0
AX-123358680	5C	5546230	0	0	0	0	0	1	-1	-1	-1	1	1	-1	1	0	1	0	-1	-1	1	0	1	0	1	0	0	1	-1	1	-1	0	0	0	1	-1	-1	0	-1	0	1	-1	1	-1	-1	NA	0	1	0
AX-123358685	5C	5634306	0	0	0	0	0	-1	1	1	1	-1	-1	1	-1	0	-1	0	1	1	-1	0	-1	0	-1	0	0	-1	1	-1	1	0	0	0	-1	1	1	0	1	0	-1	1	-1	1	1	0	0	-1	0
AX-123358731	5C	6075106	0	0	0	0	0	-1	1	1	1	-1	-1	1	-1	0	-1	0	1	1	-1	0	-1	0	-1	0	0	-1	1	-1	1	0	0	0	-1	1	0	0	1	0	-1	1	-1	1	1	0	0	-1	0
AX-123358888	6A	9818	-1	1	1	0	-1	1	0	1	1	0	-1	0	0	0	0	0	0	-1	-1	1	0	0	1	0	0	-1	0	-1	0	0	-1	-1	0	-1	1	0	0	0	-1	0	0	0	0	0	1	0	1
AX-123358899	6A	17601399	1	0	0	-1	0	1	-1	-1	-1	0	1	1	-1	-1	-1	0	0	-1	0	-1	0	0	0	1	1	0	0	0	0	-1	0	0	-1	0	-1	1	1	0	1	-1	-1	0	1	1	1	1	1
AX-123359283	6A	6839286	1	-1	0	0	0	0	0	-1	0	1	1	0	-1	0	-1	0	1	1	1	-1	0	-1	0	1	1	1	0	1	1	NA	1	0	NA	0	NA	1	1	1	1	0	-1	0	1	-1	0	1	-1
AX-123359313	6B	5196160	0	1	1	1	-1	1	1	0	0	0	-1	0	-1	0	0	0	0	0	0	1	1	1	0	1	-1	0	0	1	0	0	0	0	0	1	0	0	0	-1	1	-1	-1	0	-1	0	0	1	0
AX-123359344	6D	8681320	0	1	1	1	0	1	0	1	1	0	1	0	1	1	0	0	1	0	1	-1	1	1	-1	0	0	1	1	0	0	0	0	0	1	1	0	1	-1	0	-1	-1	-1	0	-1	0	1	1	0
AX-123359347	6C	800089	0	1	0	0	-1	0	0	0	-1	0	-1	0	0	-1	0	1	0	-1	1	1	-1	0	0	1	-1	0	0	0	0	0	0	0	1	1	-1	0	0	0	0	0	-1	0	0	-1	0	1	0
AX-123359374	7A	13831935	0	1	0	0	0	0	0	-1	0	-1	0	1	0	-1	-1	0	0	1	1	0	0	0	-1	0	0	-1	0	0	0	-1	0	0	1	1	1	1	0	1	1	0	0	1	-1	1	1	0	0
AX-123359382	7C	9538694	-1	1	0	1	0	0	-1	0	-1	-1	0	1	1	-1	0	1	1	0	1	0	0	-1	1	0	1	1	-1	0	0	1	0	-1	1	0	0	0	0	0	1	0	0	1	-1	-1	0	-1	1
AX-123359384	7B	9788280	0	0	0	0	0	1	-1	-1	1	0	0	0	0	-1	1	0	0	1	0	-1	-1	-1	0	0	0	1	-1	0	0	-1	0	0	0	-1	0	1	0	1	1	0	1	1	0	0	-1	-1	0
AX-123359436	7A	14221042	0	1	0	0	0	0	0	-1	0	-1	0	1	0	-1	-1	0	0	1	1	0	0	0	-1	0	0	-1	0	0	0	-1	0	0	1	1	1	1	0	1	1	0	0	1	-1	1	1	0	0
AX-123359516	7A	12957723	0	-1	0	0	0	0	0	1	0	1	0	-1	0	1	1	0	0	-1	-1	0	0	0	0	0	0	1	0	0	0	1	0	0	-1	-1	0	-1	0	-1	-1	0	0	-1	0	-1	-1	0	0
AX-123359598	7A	11912809	0	1	0	0	0	0	0	-1	0	-1	0	1	0	-1	-1	0	0	1	1	0	0	0	0	0	0	-1	0	0	0	-1	0	0	1	1	0	1	0	1	1	0	0	1	0	1	1	0	0
AX-123359599	7A	11851410	0	1	0	0	0	0	0	-1	0	-1	0	1	0	-1	-1	0	0	1	1	0	0	0	0	0	0	-1	0	0	0	-1	0	0	1	1	0	1	0	1	1	0	0	1	0	1	1	0	0
AX-123359669	7D	1499518	1	-1	0	1	1	0	-1	0	0	0	0	1	0	1	1	-1	1	0	NA	0	0	1	0	0	-1	-1	-1	1	0	1	0	-1	NA	-1	0	1	-1	-1	-1	0	-1	-1	-1	1	-1	1	-1
AX-123359686	7D	7068517	1	1	1	1	1	1	1	1	1	1	1	1	1	1	1	1	1	1	-1	1	1	1	1	1	1	1	1	1	1	1	1	1	1	1	1	1	1	1	1	1	1	1	1	1	1	1	1
AX-123359687	7A	13983472	0	1	0	0	0	0	0	-1	0	-1	0	1	0	-1	-1	0	0	1	1	0	0	0	-1	0	0	-1	0	0	0	-1	0	0	1	1	1	1	0	1	1	0	0	1	-1	1	1	0	0
AX-123359746	7A	13897502	0	-1	0	0	0	0	0	1	0	1	0	-1	0	1	1	0	0	-1	-1	0	0	0	1	0	0	1	0	0	0	1	0	0	-1	-1	-1	-1	0	-1	-1	0	0	-1	1	-1	-1	0	0
AX-123359861	4A	10478979	-1	0	0	0	0	0	0	-1	0	-1	-1	1	0	0	0	0	1	-1	0	0	1	1	0	1	1	-1	0	1	1	0	-1	1	0	0	1	-1	0	1	-1	-1	-1	0	-1	0	-1	0	0
AX-123359878	5A	12340159	-1	1	1	-1	0	0	0	1	-1	0	1	0	0	0	0	0	1	0	1	0	0	0	0	-1	1	0	-1	0	1	0	0	0	0	0	1	0	1	1	0	0	-1	1	1	1	1	0	-1
AX-123359901	7C	6887414	-1	0	0	1	0	0	0	0	-1	-1	0	1	0	-1	0	1	1	0	0	0	0	-1	1	1	1	1	-1	0	0	1	0	-1	0	0	0	0	0	0	1	0	0	1	-1	-1	0	-1	1
AX-123359953	1D	13384804	0	-1	0	0	1	0	1	-1	0	-1	1	0	1	1	1	-1	-1	0	0	0	1	0	-1	0	0	0	1	1	1	-1	-1	0	0	0	0	-1	0	0	-1	-1	0	0	0	1	-1	0	-1
AX-123359964	1D	12590552	0	1	0	0	-1	0	-1	1	0	1	-1	0	-1	-1	-1	1	1	0	0	0	-1	0	1	0	0	0	-1	-1	-1	1	1	0	0	0	0	1	0	0	1	1	0	0	0	-1	1	0	1
AX-123360133	0	0	0	0	0	0	0	1	1	-1	0	1	1	0	0	1	0	1	1	0	0	0	1	1	0	0	0	0	1	1	1	1	1	0	1	0	0	1	0	-1	1	0	0	1	NA	1	0	-1	0
AX-123360151	5B	21265487	0	0	0	0	0	-1	0	-1	0	-1	0	0	1	0	0	0	0	1	0	0	1	-1	1	0	0	1	1	0	1	-1	1	0	0	0	1	1	0	1	0	0	1	0	-1	1	0	0	0
AX-123360189	1A	4176726	0	0	0	0	0	1	1	-1	0	1	1	0	0	1	0	1	1	1	0	-1	1	1	0	0	0	0	0	1	1	1	1	0	1	0	0	1	0	-1	1	0	0	1	NA	1	0	-1	0
AX-123360190	1A	4242625	0	0	0	0	0	-1	-1	1	0	-1	-1	0	0	-1	0	-1	-1	-1	0	1	-1	-1	0	0	0	0	0	-1	-1	-1	-1	0	-1	0	0	-1	0	1	-1	0	0	-1	1	-1	0	1	0
AX-123360206	1A	4828775	0	0	0	0	0	-1	-1	1	0	-1	-1	0	0	-1	0	-1	-1	-1	0	1	-1	-1	0	0	0	0	0	-1	0	-1	-1	0	-1	0	0	-1	0	1	-1	0	0	-1	1	-1	0	1	0
AX-123360247	1A	6317064	0	0	0	0	0	1	1	-1	0	1	1	0	0	1	0	1	0	1	0	-1	1	1	0	0	0	0	0	1	0	1	1	0	1	0	0	1	0	-1	1	0	0	0	-1	1	0	-1	0
AX-123360359	2A	19129550	0	-1	0	0	0	-1	0	1	-1	1	1	0	1	-1	-1	1	0	-1	-1	1	0	-1	-1	0	-1	1	0	0	0	0	0	0	-1	0	0	0	0	1	1	0	0	1	-1	1	1	0	1
AX-123360383	2B	20884696	0	-1	-1	-1	0	-1	-1	1	0	-1	-1	1	0	0	1	1	-1	1	0	1	0	0	0	0	0	-1	0	1	1	0	-1	-1	0	1	0	0	1	1	-1	-1	0	0	-1	0	0	0	0
AX-123360469	2C	3222195	-1	0	0	0	0	0	-1	-1	1	0	-1	0	1	1	0	1	1	0	1	0	0	-1	0	1	0	0	-1	0	0	-1	-1	1	-1	0	-1	-1	0	1	-1	1	1	0	1	-1	0	0	1
AX-123360503	0	0	1	0	0	1	-1	0	-1	0	1	-1	-1	-1	0	0	1	0	0	0	0	-1	-1	1	0	-1	-1	-1	1	0	-1	0	0	1	0	1	-1	-1	0	1	0	0	1	0	-1	-1	1	1	0
AX-123360508	0	0	-1	0	-1	0	1	0	1	1	0	0	0	1	1	0	0	0	0	0	0	-1	-1	1	1	1	-1	0	1	0	0	1	0	0	1	0	NA	1	0	1	1	0	1	1	-1	1	0	0	-1
AX-123360536	3A	18604376	-1	0	0	-1	1	0	1	0	-1	1	1	1	0	0	-1	0	0	0	0	1	1	-1	0	1	1	1	-1	0	1	0	0	-1	0	-1	1	1	0	0	0	0	-1	0	1	1	-1	-1	0
AX-123360537	3A	18594159	-1	0	0	-1	1	0	1	0	NA	1	1	1	0	0	-1	0	0	0	0	1	1	-1	0	1	1	1	-1	0	1	0	0	-1	0	-1	1	1	0	0	0	0	-1	0	1	1	-1	-1	0
AX-123360608	0	0	1	0	1	0	0	0	0	0	0	1	1	0	1	-1	0	-1	-1	1	1	0	0	1	0	-1	0	1	0	-1	0	1	1	0	0	0	1	1	0	-1	0	0	-1	0	0	1	1	0	-1
AX-123360791	3A	17173124	-1	0	0	-1	1	0	1	0	-1	1	1	1	0	0	-1	0	0	0	0	1	1	-1	0	1	1	1	-1	0	1	0	0	-1	0	-1	1	1	0	0	0	0	-1	0	1	1	-1	-1	0
AX-123360795	3B	21306850	-1	0	-1	0	1	0	1	1	0	-1	0	1	1	0	0	0	0	0	0	-1	-1	1	0	1	-1	0	1	0	0	1	-1	0	1	0	-1	1	0	1	1	0	1	1	-1	1	0	0	-1
AX-123360822	3A	23270108	0	0	0	-1	1	0	1	0	-1	1	0	1	0	0	-1	0	0	0	0	1	1	-1	0	1	1	1	0	0	1	0	0	-1	0	-1	1	1	0	-1	0	0	-1	0	1	1	-1	-1	0
AX-123360824	3A	23274236	0	0	0	1	-1	0	-1	0	1	-1	0	-1	0	0	1	0	0	0	0	-1	-1	1	0	-1	-1	-1	0	0	-1	0	0	1	0	1	-1	-1	0	1	0	0	1	0	-1	-1	1	1	0
AX-123360859	3C	27676305	-1	0	1	0	0	0	0	-1	0	-1	-1	0	1	0	1	1	1	-1	0	0	0	-1	0	-1	0	1	1	0	-1	-1	0	0	-1	0	0	0	0	-1	0	0	-1	1	0	-1	0	0	-1
AX-123360905	0	0	0	0	0	1	-1	0	-1	0	1	-1	0	-1	0	0	1	0	0	0	0	-1	-1	1	0	-1	-1	-1	0	0	-1	0	0	1	0	1	-1	-1	0	1	0	0	1	0	-1	-1	1	1	0
AX-123361010	3A	24399137	0	0	0	1	-1	0	-1	0	1	-1	0	-1	0	0	1	0	0	0	0	-1	-1	1	0	-1	-1	-1	0	0	-1	0	0	1	0	1	-1	-1	0	1	0	0	1	0	-1	-1	1	1	0
AX-123361045	3C	28215237	1	0	-1	0	0	0	0	1	0	1	1	0	-1	0	-1	-1	-1	1	0	0	0	1	0	1	0	-1	-1	0	1	1	0	0	1	0	0	0	0	1	0	0	1	-1	0	1	0	0	1
AX-123361092	3B	20729398	1	0	1	0	-1	0	-1	-1	0	0	0	-1	-1	0	0	0	0	0	0	1	1	-1	-1	-1	1	0	-1	0	0	-1	0	0	-1	0	1	-1	0	-1	-1	0	-1	-1	1	-1	0	0	1
AX-123361138	3A	5382630	1	1	-1	0	-1	0	1	0	0	-1	0	1	0	0	0	1	1	1	0	0	0	0	-1	-1	-1	-1	0	1	0	0	0	0	-1	0	0	0	0	0	-1	0	1	-1	0	1	0	0	0
AX-123361198	3B	21072413	1	0	1	0	-1	0	-1	-1	0	1	0	-1	-1	0	0	0	0	0	0	1	1	-1	-1	-1	1	0	-1	0	0	-1	1	0	-1	0	1	-1	0	-1	-1	0	-1	-1	1	-1	0	0	1
AX-123361249	4A	10446122	1	0	-1	-1	0	0	0	1	-1	1	1	-1	0	0	0	0	-1	1	0	0	-1	-1	0	-1	-1	1	0	NA	-1	0	1	-1	0	0	NA	1	0	-1	1	1	1	0	1	0	1	0	-1
AX-123361338	4A	14625466	1	0	0	0	0	0	0	1	0	0	1	-1	0	1	0	0	-1	1	0	0	-1	-1	0	0	-1	1	0	-1	-1	0	1	-1	0	1	-1	1	0	-1	1	1	1	0	1	0	1	0	0
AX-123361400	3A	22585618	0	0	0	1	-1	0	-1	0	1	-1	0	-1	0	0	1	0	0	0	0	-1	-1	1	0	-1	-1	-1	0	0	-1	0	0	1	0	1	-1	-1	0	1	0	0	1	0	-1	-1	1	1	0
AX-123361415	4B	21323804	0	-1	1	1	-1	0	0	0	0	0	0	0	-1	-1	0	-1	-1	0	0	0	-1	1	-1	0	0	-1	0	-1	0	-1	0	0	1	1	0	1	0	1	-1	0	-1	0	1	0	0	-1	1
AX-123361550	4A	5207320	1	0	0	0	0	0	0	1	0	1	1	-1	0	0	0	0	-1	1	0	0	-1	-1	0	-1	-1	1	0	-1	-1	-1	1	-1	0	0	-1	1	0	-1	0	1	1	0	1	0	1	1	0
AX-123361590	5C	8930033	0	1	0	-1	0	0	-1	-1	-1	0	1	-1	1	0	1	0	-1	-1	1	0	1	0	1	0	0	1	-1	1	-1	0	0	1	1	-1	0	0	-1	0	0	-1	1	0	-1	0	0	1	0
AX-123361621	5A	11814746	-1	1	1	-1	0	0	0	1	-1	0	1	0	0	0	0	0	1	0	1	0	0	1	0	-1	1	0	-1	0	1	0	0	0	0	0	1	0	1	1	0	0	-1	1	1	1	1	0	-1
AX-123361623	5A	11778092	-1	1	1	-1	0	0	0	1	-1	0	1	0	0	0	0	0	1	0	1	0	0	1	0	-1	1	0	-1	0	1	0	0	0	0	0	1	0	1	1	0	0	-1	1	1	1	1	0	-1
AX-123361631	5C	11952779	0	1	0	-1	0	0	-1	-1	-1	0	0	-1	1	0	1	0	-1	-1	1	0	1	0	1	0	1	1	0	1	-1	0	0	1	1	-1	0	0	-1	0	0	-1	1	0	-1	0	0	1	0
AX-123361632	5C	11952693	0	1	0	-1	0	0	-1	-1	-1	0	0	-1	1	0	1	0	-1	-1	1	0	1	0	1	0	1	1	0	1	-1	0	0	1	1	-1	0	0	-1	0	0	-1	1	0	-1	0	0	1	0
AX-123361666	5A	14351448	0	-1	-1	1	0	0	0	-1	1	0	-1	0	0	0	0	0	-1	0	-1	0	0	0	0	1	-1	0	1	0	-1	0	0	0	1	-1	-1	0	-1	-1	0	0	1	-1	-1	-1	-1	0	1
AX-123361703	5A	13845649	0	1	1	-1	0	0	0	1	-1	0	1	0	0	0	0	0	1	0	1	0	0	0	0	-1	1	0	-1	0	1	0	0	0	-1	1	1	0	1	1	0	0	-1	1	1	1	1	0	-1
AX-123361711	5A	13582812	0	-1	-1	NA	0	0	0	-1	NA	0	-1	0	0	0	0	0	-1	0	NA	0	0	0	0	1	-1	0	1	0	-1	0	0	0	1	-1	-1	0	-1	-1	0	0	1	-1	-1	-1	-1	0	1
AX-123361719	5A	13490583	0	-1	-1	1	0	0	0	-1	1	0	-1	0	0	0	0	0	-1	0	-1	0	0	0	0	1	-1	0	1	0	-1	0	0	0	1	-1	-1	0	-1	-1	0	0	1	-1	-1	-1	-1	NA	1
AX-123361726	5B	14654648	0	0	0	0	0	-1	-1	-1	0	-1	0	0	1	0	0	0	0	0	0	0	1	-1	1	0	0	1	1	0	1	-1	1	0	0	1	1	1	0	1	0	0	1	0	-1	0	0	0	0
AX-123361729	5A	13316529	0	1	1	-1	0	0	0	1	-1	0	1	0	0	0	0	0	1	0	1	0	0	0	0	-1	1	0	-1	0	1	0	0	0	-1	0	1	0	1	1	0	0	-1	1	1	1	1	0	-1
AX-123361730	5A	13313479	0	1	1	-1	0	0	0	1	-1	0	1	0	0	0	0	0	1	0	1	0	0	0	0	-1	1	0	-1	0	1	0	0	0	-1	0	1	0	1	1	0	0	-1	1	1	1	1	0	-1
AX-123361731	5B	14562877	0	0	0	0	0	-1	-1	-1	0	-1	0	0	1	0	0	0	0	0	0	0	1	-1	1	0	0	1	1	0	1	-1	1	0	0	1	1	1	0	1	0	0	1	0	-1	0	0	0	0
AX-123361742	5A	12921430	-1	1	1	-1	0	0	0	1	-1	0	1	0	0	0	0	0	1	NA	1	0	0	NA	0	-1	1	0	-1	0	1	0	NA	0	0	0	1	0	1	1	0	0	-1	1	1	1	1	0	-1
AX-123361746	5A	12848556	1	-1	-1	1	0	0	0	-1	1	0	-1	0	0	0	0	0	-1	0	-1	0	0	0	0	1	-1	0	1	0	-1	0	0	0	0	0	-1	0	-1	-1	0	0	1	-1	-1	-1	-1	0	1
AX-123361749	5A	12694182	1	-1	-1	1	0	NA	0	-1	1	0	-1	NA	0	0	0	0	-1	0	-1	0	0	0	0	1	-1	0	1	0	-1	0	0	0	0	0	-1	0	-1	-1	0	0	1	-1	-1	-1	-1	0	1
AX-123361757	5A	12564188	1	-1	-1	1	0	0	0	-1	1	0	-1	0	0	0	0	0	-1	0	-1	0	0	0	0	1	-1	0	1	0	-1	0	0	0	0	0	-1	0	-1	-1	0	0	0	-1	-1	-1	-1	0	1
AX-123361773	5A	14561005	0	-1	-1	1	0	0	0	-1	1	0	-1	0	0	0	0	0	-1	0	-1	0	0	0	0	1	-1	0	1	0	-1	0	0	0	1	-1	-1	0	-1	-1	0	0	1	-1	-1	-1	-1	0	1
AX-123361777	5B	19324947	0	0	0	0	0	1	0	1	0	1	0	0	-1	0	0	0	0	-1	0	0	-1	1	-1	0	0	-1	-1	0	-1	1	-1	0	0	0	-1	-1	0	-1	0	0	-1	0	1	-1	0	0	0
AX-123361852	0	0	0	1	1	0	0	0	0	1	-1	1	1	0	0	0	0	0	0	0	0	0	0	-1	0	-1	1	1	0	1	1	0	0	1	NA	1	1	0	1	1	0	0	0	1	1	1	0	0	NA
AX-123361874	0	0	-1	1	0	-1	0	0	-1	-1	-1	0	0	-1	-1	0	1	0	-1	-1	1	0	1	0	0	0	1	1	0	0	-1	1	-1	1	0	0	0	0	-1	0	0	-1	1	0	0	0	-1	1	0
AX-123361879	5A	23833878	0	-1	0	0	0	0	0	-1	1	-1	-1	0	0	0	0	0	0	0	0	0	0	1	0	1	-1	-1	0	-1	0	0	0	-1	1	-1	0	0	-1	-1	0	0	0	-1	-1	0	0	-1	1
AX-123361887	5A	23196336	0	-1	-1	0	0	0	0	-1	1	-1	-1	0	0	0	0	0	0	0	0	0	0	1	0	1	-1	-1	0	-1	0	0	0	-1	1	-1	-1	0	-1	-1	0	0	0	-1	-1	0	0	0	1
AX-123361930	5A	25132799	0	1	0	0	0	0	0	1	-1	1	1	0	0	0	-1	0	0	0	0	0	0	-1	0	-1	1	1	0	1	0	0	0	1	-1	1	0	0	1	1	0	0	0	1	1	0	0	1	-1
AX-123361951	5A	12381534	1	-1	-1	1	0	0	0	-1	1	0	-1	0	0	0	0	0	-1	0	-1	0	0	0	0	1	-1	0	1	0	-1	0	0	0	0	0	-1	0	-1	-1	0	0	1	-1	-1	-1	-1	0	1
AX-123361952	5A	12383487	-1	1	1	-1	0	0	0	1	-1	0	1	0	0	0	0	0	1	0	1	0	0	0	0	-1	1	0	-1	0	1	0	0	0	0	0	1	0	1	1	0	0	-1	1	1	1	1	0	-1
AX-123361955	5A	12453664	-1	1	1	-1	0	0	0	1	-1	0	1	0	0	0	0	0	1	0	1	0	0	0	0	-1	1	0	-1	0	1	0	0	0	0	0	1	0	1	1	0	0	-1	1	1	1	1	0	-1
AX-123361964	5A	13872693	0	-1	-1	1	0	0	0	-1	1	0	-1	0	0	0	0	0	-1	0	-1	0	0	0	0	1	-1	0	1	0	-1	0	0	0	1	-1	-1	0	-1	-1	0	0	1	-1	-1	-1	-1	0	1
AX-123361992	5C	4591918	0	0	0	0	0	1	NA	-1	-1	0	1	NA	1	-1	1	0	-1	-1	1	0	1	0	1	0	0	1	-1	1	0	0	0	0	1	NA	-1	0	-1	0	1	-1	1	-1	-1	0	0	1	0
AX-123362053	5C	26210687	-1	1	0	-1	0	0	-1	-1	-1	0	0	-1	-1	0	1	0	-1	-1	1	0	1	0	0	0	1	1	0	0	-1	1	-1	1	0	0	0	0	-1	0	0	-1	1	0	0	0	-1	1	0
AX-123362063	5C	5666076	0	0	0	0	0	1	-1	-1	NA	1	1	-1	1	0	1	0	-1	-1	1	0	1	0	1	0	0	1	-1	1	-1	0	0	0	1	-1	-1	0	-1	0	1	-1	1	-1	-1	0	0	1	0
AX-123362101	5B	7622484	0	0	-1	0	0	1	1	1	0	1	0	0	-1	0	0	0	0	0	0	0	-1	0	-1	-1	-1	-1	0	0	-1	1	-1	0	-1	-1	-1	-1	0	-1	0	0	-1	0	1	0	0	-1	0
AX-123362147	5C	9468349	0	1	0	-1	0	0	-1	-1	-1	0	1	-1	1	0	1	0	-1	-1	1	0	1	0	1	0	0	1	-1	1	-1	0	0	1	1	-1	0	0	-1	0	0	-1	1	0	-1	0	0	1	0
AX-123362151	5C	9270332	0	-1	0	1	0	0	1	1	1	0	-1	1	-1	0	-1	0	1	1	-1	0	-1	0	-1	0	0	-1	1	-1	1	0	0	-1	-1	1	0	0	1	0	0	1	-1	0	1	0	0	-1	0
AX-123362164	6A	793770	1	-1	-1	0	1	-1	0	-1	-1	0	1	0	0	0	0	0	0	1	1	-1	0	0	-1	0	0	1	0	1	0	0	1	0	0	1	-1	0	0	0	1	0	0	0	0	0	-1	0	-1
AX-123362209	0	0	-1	0	0	1	0	0	0	0	-1	-1	0	1	0	-1	0	1	1	0	0	0	0	-1	1	1	1	1	-1	0	0	1	0	-1	0	1	0	0	0	0	1	0	0	1	-1	-1	0	-1	1
AX-123362215	6A	594547	-1	1	1	0	-1	1	0	1	1	0	-1	0	0	0	0	0	0	-1	-1	1	0	0	1	0	0	-1	0	-1	0	0	-1	-1	0	-1	1	0	0	0	-1	0	0	0	0	0	1	0	1
AX-123362243	6A	10994507	-1	0	0	0	0	-1	1	1	1	0	-1	-1	1	0	1	0	1	1	0	1	0	0	0	-1	-1	0	0	0	0	1	-1	0	1	0	1	-1	-1	0	-1	1	1	0	-1	-1	-1	-1	-1
AX-123362257	6A	11495312	1	0	0	0	0	1	-1	-1	-1	0	1	1	-1	-1	-1	0	-1	-1	0	-1	0	0	0	1	1	0	0	0	0	-1	1	0	-1	0	-1	1	1	0	1	-1	-1	0	1	1	1	1	1
AX-123362269	2A	22332697	0	-1	0	0	0	-1	0	1	-1	1	1	1	0	1	-1	1	0	-1	-1	1	1	-1	-1	0	-1	1	0	0	0	0	0	0	0	0	1	0	0	1	1	1	0	1	-1	0	1	0	1
AX-123362346	6A	13192018	-1	0	0	1	0	-1	1	1	1	0	-1	-1	1	1	1	0	1	1	0	1	0	0	0	-1	-1	0	0	0	0	1	-1	0	1	0	1	-1	-1	0	-1	1	1	0	-1	-1	-1	-1	-1
AX-123362347	6A	13172607	-1	0	0	1	0	-1	1	1	1	0	-1	-1	1	1	1	0	1	1	0	1	0	0	0	-1	-1	0	0	0	0	1	-1	0	1	0	1	-1	-1	0	-1	1	1	0	-1	-1	-1	-1	-1
AX-123362354	6A	12659356	-1	0	0	1	0	-1	1	1	1	0	-1	-1	1	1	1	0	1	1	0	1	0	0	0	-1	-1	0	0	0	0	1	-1	0	1	0	1	-1	-1	0	-1	1	1	0	-1	-1	-1	-1	-1
AX-123362376	6A	14114979	-1	0	0	1	0	-1	1	1	1	0	-1	-1	1	1	1	0	1	1	0	1	0	0	0	-1	-1	0	0	0	0	1	0	0	1	0	1	-1	-1	0	-1	1	1	0	-1	-1	-1	-1	-1
AX-123362379	6A	14118272	1	0	0	-1	0	1	-1	-1	-1	0	1	1	-1	-1	-1	0	-1	-1	0	-1	0	0	0	1	1	0	0	0	0	-1	0	0	-1	0	-1	1	1	0	1	-1	-1	0	1	1	1	1	1
AX-123362422	6A	17885710	-1	0	0	1	0	-1	1	1	1	0	-1	-1	1	1	1	0	0	1	0	1	0	0	0	-1	-1	0	0	0	0	1	0	0	1	0	1	-1	-1	0	-1	1	1	0	-1	-1	-1	-1	-1
AX-123362431	6A	3226882	-1	1	1	0	-1	0	0	1	1	0	-1	0	1	0	0	0	0	0	-1	1	0	1	0	0	0	-1	0	-1	0	0	-1	0	0	-1	1	0	0	-1	-1	0	0	0	-1	0	1	-1	1
AX-123362703	6B	32426415	-1	-1	-1	-1	-1	-1	-1	-1	-1	-1	-1	-1	-1	-1	-1	-1	-1	-1	-1	-1	-1	-1	-1	-1	-1	-1	-1	-1	-1	-1	-1	1	-1	0	-1	-1	-1	-1	-1	-1	-1	-1	-1	-1	-1	-1	-1
AX-123362725	6B	33280078	-1	-1	0	1	-1	-1	0	0	1	0	0	0	0	0	-1	0	0	0	0	0	1	-1	0	-1	-1	0	NA	1	0	1	0	1	0	1	-1	-1	NA	1	1	1	-1	0	-1	0	-1	0	-1
AX-123362836	6B	1169072	0	1	1	1	NA	1	1	-1	0	0	-1	-1	0	0	0	1	0	0	0	1	1	1	1	1	-1	1	0	1	0	0	0	0	0	0	0	0	0	-1	1	-1	-1	0	-1	-1	0	1	0
AX-123362851	6A	7257609	-1	1	0	0	0	0	0	1	1	-1	-1	-1	1	0	1	0	0	0	-1	1	-1	1	0	-1	-1	-1	0	-1	0	1	-1	0	1	0	1	-1	-1	-1	-1	0	1	0	-1	1	0	-1	0
AX-123362871	6A	6418587	-1	1	0	0	0	0	0	1	1	-1	-1	0	1	0	0	0	0	0	-1	1	0	1	0	-1	-1	-1	0	-1	0	1	-1	0	1	0	1	-1	-1	-1	-1	0	1	0	-1	1	0	-1	1
AX-123362880	6A	6040915	1	-1	0	0	1	0	0	-1	-1	1	1	0	-1	0	0	0	0	0	1	-1	0	-1	0	1	1	1	0	1	0	-1	1	0	-1	0	-1	1	1	1	1	0	-1	0	1	-1	0	1	-1
AX-123362950	6A	906536	-1	1	1	0	-1	1	0	1	1	0	-1	0	0	0	0	0	0	-1	-1	1	0	0	1	0	0	-1	0	-1	0	0	-1	0	0	-1	1	0	0	0	-1	0	0	0	0	0	1	0	1
AX-123362977	7A	13831653	0	1	0	0	0	0	0	-1	0	-1	0	1	0	-1	-1	0	0	1	1	0	0	0	-1	0	0	-1	0	0	0	-1	0	0	1	1	1	1	0	1	1	0	0	1	-1	1	1	0	0
AX-123363005	7C	8888773	-1	1	0	1	0	0	-1	0	-1	-1	0	1	1	-1	0	1	1	0	1	0	0	-1	1	0	1	1	-1	0	0	1	0	-1	1	0	0	0	0	0	1	0	0	1	-1	-1	0	-1	1
AX-123363009	7C	8668708	-1	1	0	1	0	0	-1	0	-1	-1	0	1	1	-1	0	1	1	0	1	0	0	-1	1	0	1	1	-1	0	0	1	0	-1	1	0	0	0	0	0	1	0	0	1	-1	-1	0	-1	1
AX-123363065	7A	14393904	0	1	0	0	0	0	0	-1	0	-1	0	1	0	-1	-1	0	0	1	1	0	0	0	-1	0	0	-1	0	0	0	-1	0	0	1	1	1	1	0	1	1	0	0	1	-1	1	1	0	0
AX-123363068	7D	14261751	0	0	1	1	0	1	-1	0	-1	0	0	1	0	1	-1	0	0	0	0	1	-1	-1	1	1	1	0	1	1	0	-1	0	0	1	1	0	1	-1	0	0	0	-1	1	1	0	0	0	1
AX-123363272	7A	11288243	0	-1	0	0	0	0	0	1	0	1	0	-1	0	1	1	0	0	-1	-1	0	0	0	0	0	0	1	0	0	1	1	0	0	-1	-1	0	-1	0	-1	-1	0	0	-1	0	-1	-1	0	0
AX-123363282	7D	11462573	0	0	1	1	0	1	-1	0	-1	0	0	1	0	1	-1	-1	0	0	0	0	-1	-1	1	1	1	0	1	1	0	-1	0	0	0	1	0	1	-1	0	0	0	-1	1	0	0	0	0	0
AX-123363287	7A	10367907	0	-1	0	0	0	0	0	1	0	1	0	-1	0	1	1	0	0	-1	-1	0	0	0	0	0	0	1	0	0	1	1	0	0	-1	-1	0	-1	0	0	-1	0	0	-1	0	-1	-1	-1	0
AX-123363367	7C	1049998	-1	0	0	1	0	0	0	0	-1	0	0	0	0	-1	0	1	1	0	0	0	0	-1	1	1	1	0	-1	0	0	1	0	-1	0	1	0	0	0	0	1	0	0	1	-1	-1	0	0	1
AX-123363405	0	0	1	0	0	-1	0	0	0	0	1	1	0	-1	0	1	0	-1	-1	0	0	0	0	1	-1	-1	-1	-1	1	0	0	-1	0	1	0	-1	0	0	0	0	-1	0	0	-1	1	1	0	1	-1
AX-123363418	7A	13921158	0	1	0	0	0	0	0	-1	0	-1	0	1	0	-1	-1	0	0	1	1	0	0	0	-1	0	0	-1	0	0	NA	NA	1	0	1	1	1	1	0	1	1	0	0	1	-1	1	1	0	0
AX-123363433	7A	13887502	0	1	0	0	0	0	0	-1	0	-1	0	1	0	-1	-1	0	0	1	1	0	0	0	-1	0	0	-1	0	0	0	-1	0	0	1	1	1	1	0	1	1	0	0	1	-1	1	1	0	0
AX-123363441	1B	15272188	1	0	1	1	0	1	-1	0	-1	-1	0	0	1	1	0	1	1	0	0	1	0	0	0	-1	1	0	0	0	0	-1	0	1	0	0	1	0	1	0	1	-1	0	0	-1	-1	0	1	1
AX-123363444	1D	17624461	0	-1	0	0	1	0	0	-1	1	-1	1	0	1	1	1	-1	-1	0	-1	0	0	0	-1	0	-1	0	1	1	1	-1	-1	0	0	0	0	-1	0	0	-1	-1	0	0	0	1	-1	0	-1
AX-123363452	1B	14383914	-1	0	-1	0	0	-1	1	0	1	1	0	0	-1	-1	0	-1	-1	0	0	-1	0	0	0	1	-1	0	0	0	0	1	0	-1	0	0	-1	0	-1	0	-1	1	0	0	1	1	0	-1	-1
AX-123363455	1B	12277799	-1	1	-1	0	0	-1	1	0	1	1	0	0	-1	-1	0	-1	-1	0	0	0	0	0	0	1	-1	0	0	0	0	1	0	-1	0	0	-1	0	-1	0	-1	1	0	0	1	1	0	-1	0
AX-123363456	1D	12606697	0	1	0	0	-1	0	-1	1	0	1	-1	0	-1	-1	-1	1	1	0	0	0	-1	0	1	0	0	0	-1	-1	-1	1	1	0	0	0	0	1	0	0	1	1	0	0	0	-1	1	0	1
AX-123363457	1D	12537292	0	1	0	0	0	0	-1	1	0	1	-1	0	-1	-1	-1	1	1	0	0	0	-1	0	1	0	0	0	-1	-1	-1	1	1	0	0	0	0	1	0	0	1	1	0	0	0	-1	1	0	1
AX-123363473	1B	13580153	-1	0	-1	0	0	-1	1	0	1	1	0	0	-1	-1	0	-1	-1	0	0	0	0	0	0	1	-1	0	0	0	0	1	0	-1	0	0	-1	0	-1	0	-1	1	0	0	1	1	0	-1	-1
AX-123363475	1B	13374898	-1	0	-1	0	0	-1	1	0	1	1	0	0	-1	-1	0	-1	-1	0	0	0	0	0	0	1	-1	0	0	0	0	1	0	-1	0	0	-1	0	-1	0	-1	1	0	0	1	1	0	-1	-1
AX-123363476	1D	13647696	0	-1	0	0	1	0	1	-1	0	-1	1	0	1	1	1	-1	-1	0	0	0	1	0	-1	0	0	0	1	1	1	-1	-1	0	0	0	0	-1	0	0	-1	-1	0	0	0	1	-1	0	-1
AX-123363480	1D	10693829	0	-1	0	0	0	0	1	-1	0	-1	1	0	1	1	1	-1	-1	0	0	0	1	0	-1	0	0	0	1	1	1	-1	-1	0	0	-1	0	-1	0	0	-1	-1	0	0	0	0	-1	0	-1
AX-123363496	1A	1973974	0	0	0	0	0	1	1	-1	0	1	1	0	0	1	0	1	1	0	0	0	1	1	0	0	0	0	1	1	1	1	1	0	1	0	0	1	0	-1	1	0	0	1	-1	1	0	0	0
AX-123363507	5B	16127751	0	0	0	0	0	1	0	1	0	1	0	0	-1	0	0	0	0	-1	0	0	-1	1	-1	0	0	-1	-1	0	-1	1	-1	0	0	-1	-1	-1	0	-1	0	0	-1	0	1	-1	0	0	0
AX-123363513	5B	21319056	0	0	0	0	0	-1	0	-1	0	-1	0	0	1	0	0	0	0	1	0	0	1	-1	1	0	0	1	1	0	1	-1	1	0	0	0	1	1	0	1	0	0	1	0	-1	1	0	0	0
AX-123363514	1A	2599811	0	0	0	0	0	1	1	-1	0	1	1	0	0	1	0	1	1	0	0	0	1	1	0	0	0	0	1	1	1	1	1	0	1	0	0	1	0	-1	1	0	0	1	-1	1	0	0	0
AX-123363517	1A	3863574	0	0	0	0	0	-1	-1	1	0	-1	-1	0	0	-1	0	-1	-1	0	0	1	-1	-1	0	0	0	0	0	-1	-1	-1	-1	0	-1	0	0	-1	0	1	-1	0	0	-1	1	-1	0	1	0
AX-123363564	2C	16395374	1	0	1	0	0	0	0	0	0	1	1	0	1	-1	0	-1	-1	1	1	0	0	1	0	-1	0	1	0	-1	0	1	1	0	0	0	1	0	0	-1	0	0	-1	0	0	1	1	0	-1
AX-123363585	2C	1659359	-1	1	0	0	0	0	0	-1	1	0	-1	0	1	1	0	1	1	0	1	0	0	-1	0	1	0	1	-1	0	0	-1	-1	1	0	0	-1	-1	0	NA	-1	1	1	0	1	-1	1	0	1
AX-123363612	3B	18083859	1	0	1	0	-1	0	-1	-1	0	0	0	-1	-1	0	0	0	0	0	0	1	1	-1	-1	-1	1	0	-1	0	0	-1	0	0	-1	0	1	-1	0	-1	-1	0	-1	-1	1	-1	0	0	1
AX-123363634	2C	18446629	-1	0	-1	0	0	0	0	0	0	-1	-1	0	-1	1	0	1	1	-1	-1	0	0	-1	0	1	0	-1	0	1	0	-1	-1	0	0	0	-1	-1	0	1	0	0	1	0	0	-1	-1	0	1
AX-123363677	3A	17353030	1	0	0	1	-1	0	-1	0	1	-1	-1	-1	0	0	1	0	0	0	0	-1	-1	1	0	-1	-1	-1	1	0	-1	0	0	1	0	1	-1	-1	0	0	0	0	1	0	-1	-1	1	1	0
AX-123363694	0	0	0	0	0	1	-1	0	-1	0	1	-1	0	-1	0	0	1	0	0	0	0	-1	-1	1	0	-1	-1	-1	0	0	-1	0	0	1	0	1	-1	-1	0	1	0	0	1	0	-1	-1	1	1	0
AX-123363703	3A	26109460	0	0	0	1	-1	0	-1	0	1	-1	0	-1	0	0	1	0	0	0	0	-1	-1	1	0	-1	-1	-1	0	0	-1	0	0	1	0	1	-1	-1	0	1	0	0	1	0	-1	-1	1	1	0
AX-123363705	3A	26287065	0	0	0	-1	1	0	1	0	-1	1	0	1	0	0	-1	0	0	0	0	1	1	-1	0	1	1	1	0	0	1	0	0	-1	0	-1	1	1	0	-1	0	0	-1	0	1	1	-1	-1	0
AX-123363725	3A	22175208	0	0	0	-1	1	0	1	0	-1	1	0	1	0	0	-1	0	0	0	0	1	1	-1	0	1	1	1	0	0	1	0	0	-1	0	-1	1	1	0	-1	0	0	-1	0	1	1	-1	-1	0
AX-123363734	3B	28656599	-1	0	-1	0	1	0	1	1	0	-1	0	1	1	0	0	0	0	0	0	-1	-1	1	-1	0	-1	0	1	0	1	1	-1	-1	1	0	-1	1	0	1	1	0	1	1	-1	1	0	0	-1
AX-123363797	4A	13073660	1	0	0	0	0	0	0	1	0	0	1	-1	0	1	0	0	-1	1	0	0	-1	-1	0	0	-1	1	0	-1	-1	0	1	-1	0	1	-1	1	0	-1	1	1	1	0	1	0	1	0	0
AX-123363810	4D	12524585	1	1	1	1	1	1	1	1	1	1	1	1	1	1	1	1	1	1	1	1	1	1	1	1	1	1	1	1	1	1	1	1	1	1	1	1	1	1	1	1	1	1	1	1	1	1	1
AX-123363815	4A	11578096	-1	0	0	0	0	0	0	-1	0	-1	-1	1	0	-1	0	0	1	0	0	0	1	1	0	1	1	-1	0	1	1	0	-1	1	0	-1	1	-1	0	1	-1	-1	-1	0	-1	0	-1	0	0
AX-123363822	4A	14814006	-1	0	0	0	0	0	0	-1	0	0	-1	1	0	-1	0	0	0	-1	0	0	1	1	0	0	1	-1	0	1	1	0	-1	1	0	-1	1	-1	0	1	-1	-1	-1	0	-1	0	-1	0	0
AX-123363850	4B	20704812	0	1	-1	-1	1	0	0	0	0	0	0	0	1	1	0	1	1	0	0	0	1	-1	1	0	0	1	0	1	0	1	0	0	-1	-1	1	-1	0	-1	1	0	1	0	-1	0	0	1	-1
AX-123363867	4C	22072089	0	-1	0	1	-1	1	0	1	0	0	0	-1	1	-1	0	-1	-1	0	0	0	0	0	0	-1	1	-1	1	0	0	1	0	0	-1	0	0	1	1	0	0	0	0	0	-1	-1	0	1	-1
AX-123363883	0	0	0	0	0	1	0	-1	-1	0	1	0	1	0	0	0	0	0	0	0	0	1	-1	-1	1	0	-1	0	-1	0	0	0	0	-1	-1	0	0	-1	-1	0	0	0	0	0	0	0	0	0	1
AX-123363884	4C	25192122	0	-1	0	1	0	1	0	1	0	0	1	-1	1	-1	0	-1	-1	0	0	0	0	0	0	-1	1	-1	1	-1	0	1	0	-1	-1	0	0	1	1	-1	0	0	0	0	-1	-1	0	1	1
AX-123363888	4A	25178822	0	0	0	1	0	-1	-1	0	1	0	1	0	0	0	0	0	0	0	0	1	-1	-1	1	0	-1	0	-1	0	0	-1	0	-1	-1	0	0	-1	-1	0	0	0	0	0	0	0	0	0	1
AX-123363932	5A	12121246	1	-1	-1	1	0	0	0	-1	1	0	-1	0	0	0	0	0	-1	0	-1	0	0	0	0	1	-1	0	1	0	-1	0	0	0	0	0	-1	0	-1	-1	0	0	1	-1	-1	-1	-1	0	1
AX-123363933	5A	11994546	-1	1	1	-1	0	0	0	1	-1	0	1	0	0	0	0	0	1	0	1	0	0	0	0	-1	1	0	-1	0	1	0	0	0	0	0	1	0	1	1	0	0	-1	1	1	1	1	0	-1
AX-123363953	5A	10847150	-1	1	1	-1	0	0	0	1	-1	0	1	0	0	0	0	-1	1	0	1	0	0	1	0	-1	1	0	-1	0	0	0	0	0	-1	0	1	0	1	1	0	0	-1	1	1	1	1	-1	-1
AX-123363963	5B	15655376	0	0	0	0	0	1	0	1	0	1	0	0	-1	0	0	0	0	0	0	0	-1	1	-1	0	0	-1	-1	0	-1	1	-1	0	0	-1	-1	-1	0	-1	0	0	-1	0	1	-1	0	0	0
AX-123363969	5A	13757913	0	1	1	-1	0	0	0	1	-1	0	1	0	0	0	0	0	1	0	1	0	0	0	0	-1	1	0	-1	0	1	0	0	0	-1	1	1	0	1	1	0	0	-1	1	1	1	1	0	-1
AX-123363976	5A	13425704	0	-1	-1	1	0	0	0	-1	1	0	-1	0	0	0	0	0	-1	0	-1	1	0	0	0	1	-1	0	1	0	NA	NA	0	0	1	-1	-1	0	-1	NA	0	0	1	-1	-1	-1	-1	0	1
AX-123363978	5A	13198624	0	-1	-1	1	0	0	0	-1	1	0	-1	0	0	0	0	0	-1	0	-1	0	0	0	0	1	-1	0	1	0	-1	0	0	0	1	0	-1	0	-1	-1	0	0	1	-1	-1	-1	-1	0	1
AX-123363982	5A	13033085	-1	1	1	-1	0	0	0	1	-1	0	1	0	0	0	0	0	1	0	1	0	0	0	0	-1	1	0	-1	0	1	0	0	0	-1	0	1	0	1	1	0	0	-1	1	1	1	1	0	-1
AX-123363987	5A	12683707	1	-1	-1	1	0	0	0	-1	1	0	-1	0	0	0	0	0	-1	0	-1	0	0	0	0	1	-1	0	1	0	-1	0	0	0	0	0	-1	0	-1	-1	0	0	1	-1	-1	-1	-1	0	1
AX-123363988	5A	12582456	-1	1	1	-1	0	0	0	1	-1	0	1	0	0	0	0	0	1	0	1	0	0	0	0	-1	1	0	-1	0	1	0	0	0	0	0	1	0	1	1	0	0	-1	1	1	1	1	0	-1
AX-123364002	5C	17103230	0	-1	0	1	0	0	1	1	1	0	0	1	0	0	-1	0	1	1	-1	0	-1	0	-1	0	-1	-1	0	0	1	-1	0	-1	-1	0	0	0	1	0	0	1	-1	0	0	0	0	-1	0
AX-123364004	5B	17981262	0	0	0	0	0	1	0	1	0	1	0	0	-1	0	0	0	0	-1	0	0	-1	1	-1	0	0	-1	-1	0	-1	1	-1	0	0	0	-1	-1	0	-1	0	0	-1	0	1	-1	0	0	0
AX-123364016	5B	16688116	0	0	0	0	0	-1	0	-1	0	-1	0	0	1	0	0	0	0	1	0	0	1	-1	1	0	0	1	1	0	1	-1	1	0	0	0	1	1	0	1	0	0	1	0	-1	1	0	0	0
AX-123364024	1A	2841261	0	0	0	0	0	1	1	-1	0	1	1	0	0	1	0	1	1	0	0	0	1	1	0	0	0	0	1	1	1	1	1	0	1	0	0	1	0	-1	1	0	0	1	-1	1	0	0	0
AX-123364039	5A	24605843	0	-1	0	0	0	0	0	-1	1	-1	-1	0	0	0	0	0	0	0	0	0	0	1	0	1	-1	-1	0	-1	0	0	0	-1	1	-1	0	0	-1	-1	0	0	0	-1	-1	0	0	-1	1
AX-123364062	5D	25778874	NA	1	0	1	1	1	1	1	1	0	1	1	-1	1	1	0	0	1	1	1	1	-1	1	0	1	1	0	1	1	1	1	1	1	1	1	0	-1	1	1	1	1	1	0	1	1	1	1
AX-123364069	5A	24848676	0	-1	0	0	0	0	0	-1	1	-1	-1	0	0	0	0	0	0	0	0	0	0	1	0	1	-1	-1	0	-1	0	0	0	-1	1	-1	0	0	-1	-1	0	0	0	-1	-1	0	0	-1	1
AX-123364070	5A	24809213	0	1	0	0	0	0	0	1	-1	1	1	0	0	0	0	0	0	0	0	0	0	-1	0	-1	1	1	0	1	0	0	0	1	-1	1	0	0	1	1	0	0	0	1	1	0	0	1	-1
AX-123364078	5C	3279473	-1	0	0	0	0	-1	1	1	1	0	-1	1	-1	1	-1	0	1	1	0	0	-1	0	-1	0	0	-1	1	-1	0	0	0	0	-1	1	1	0	0	0	-1	1	-1	1	1	0	0	-1	0
AX-123364086	5C	4759738	0	0	0	0	0	-1	1	1	1	0	-1	1	-1	1	-1	0	1	1	-1	0	-1	0	-1	0	0	-1	1	-1	1	0	0	0	-1	1	1	0	1	0	-1	1	-1	1	1	0	0	-1	0
AX-123364089	5C	5003496	0	0	0	0	0	1	-1	-1	-1	1	1	-1	1	-1	1	0	-1	-1	1	0	1	0	1	0	0	1	-1	1	-1	0	0	0	1	-1	-1	0	-1	0	1	-1	1	-1	-1	0	0	1	0
AX-123364103	5B	8443319	0	0	-1	0	0	1	1	1	0	1	0	0	-1	0	0	0	0	0	0	0	-1	0	-1	0	-1	-1	0	0	-1	1	-1	0	-1	-1	-1	-1	0	-1	0	0	-1	0	1	0	0	-1	0
AX-123364129	5B	10282850	0	0	-1	0	0	1	1	1	0	1	0	0	-1	0	0	0	0	0	0	0	-1	0	-1	0	-1	-1	0	0	-1	1	-1	0	0	-1	-1	-1	0	-1	0	0	-1	0	1	0	0	-1	0
AX-123364138	6D	16381155	0	1	1	1	0	1	0	1	1	0	1	-1	1	1	0	0	1	0	0	-1	1	1	1	0	0	1	1	0	0	0	0	0	1	1	1	0	-1	0	-1	0	-1	0	-1	0	1	1	0
AX-123364151	6A	570315	-1	1	1	0	-1	1	0	1	1	0	-1	0	0	0	0	0	0	-1	-1	1	0	0	1	0	0	-1	0	-1	0	0	-1	-1	0	-1	1	0	0	0	-1	0	0	0	0	0	1	0	1
AX-123364152	6D	511062	0	1	0	1	0	1	0	1	0	0	1	0	1	1	0	0	1	0	1	-1	0	1	-1	0	0	1	1	0	-1	0	0	1	1	1	0	1	0	0	-1	-1	-1	0	0	0	0	0	1
AX-123364166	6C	458974	0	1	0	0	-1	0	0	0	-1	0	-1	0	0	-1	0	1	0	-1	1	1	-1	0	0	1	-1	0	0	0	0	0	0	0	1	1	-1	0	0	0	0	0	-1	0	0	-1	0	1	0
AX-123364180	6A	11783767	-1	0	0	1	0	-1	1	1	1	0	-1	-1	1	1	1	0	1	1	0	1	0	0	0	-1	-1	0	0	0	0	1	-1	0	1	0	1	-1	-1	0	-1	1	1	0	-1	-1	-1	-1	-1
AX-123364209	6A	13144878	1	0	0	-1	0	1	-1	-1	-1	0	1	1	-1	-1	-1	0	-1	-1	0	-1	0	0	0	1	1	0	0	0	0	-1	1	0	-1	0	-1	1	1	0	1	-1	-1	0	1	1	1	1	1
AX-123364231	6A	17475908	1	0	0	-1	0	1	-1	-1	-1	0	1	1	-1	-1	-1	0	0	-1	0	-1	0	0	0	1	1	0	0	0	0	-1	0	0	-1	0	-1	1	1	0	1	-1	-1	0	1	1	1	1	1
AX-123364239	6A	18319170	-1	0	0	1	0	-1	1	1	1	0	-1	-1	1	1	1	0	0	1	0	1	0	0	0	-1	-1	0	0	0	0	1	0	0	1	0	1	-1	-1	0	-1	1	1	0	-1	-1	-1	-1	-1
AX-123364240	6A	3229254	-1	1	1	0	-1	0	0	1	1	0	-1	0	1	0	0	0	0	0	-1	1	0	1	0	0	0	-1	0	-1	0	0	-1	0	0	-1	1	0	0	-1	-1	0	0	0	-1	0	1	-1	1
AX-123364242	6D	18283169	0	1	1	1	0	1	0	1	1	0	1	-1	1	1	0	0	1	0	0	NA	1	1	1	0	0	1	1	0	0	0	0	0	1	1	1	0	-1	0	0	0	-1	0	-1	0	1	1	0
AX-123364246	6D	18678580	0	1	1	1	0	1	0	1	1	0	1	-1	1	1	0	0	1	0	0	-1	1	1	1	-1	0	1	1	0	0	0	0	0	1	1	1	0	-1	0	0	0	-1	0	-1	0	1	1	0
AX-123364264	6A	1545808	1	-1	-1	0	1	-1	0	-1	-1	0	1	0	0	0	0	0	0	1	1	-1	0	0	-1	0	0	1	0	1	0	0	1	0	0	1	-1	0	0	0	1	0	0	0	0	0	-1	0	-1
AX-123364317	6A	1471851	NA	1	1	0	-1	1	0	1	1	0	-1	0	0	0	0	0	0	-1	-1	1	0	1	1	0	0	-1	0	-1	0	0	0	0	0	-1	1	0	0	0	-1	0	0	0	0	0	1	0	1
AX-123364366	0	0	1	-1	0	0	0	0	0	-1	-1	1	1	1	-1	0	-1	0	0	0	1	-1	1	-1	0	1	1	1	0	1	0	-1	1	0	-1	0	-1	1	1	1	1	0	-1	0	1	0	1	1	0
AX-123364368	6A	7546254	-1	1	0	0	0	0	0	1	1	-1	-1	-1	1	0	1	0	0	0	-1	1	-1	1	0	-1	-1	-1	0	-1	0	1	-1	0	1	0	1	-1	-1	-1	-1	0	1	0	-1	1	-1	-1	0
AX-123364371	6A	1257424	1	-1	-1	0	1	-1	0	-1	-1	0	1	0	0	0	0	0	0	1	1	-1	0	0	-1	0	0	1	0	1	0	0	1	0	0	1	-1	0	0	0	1	0	0	0	0	0	-1	0	-1
AX-123364377	6A	5776320	1	-1	0	0	1	0	0	-1	-1	1	1	0	-1	0	0	0	0	0	1	-1	0	-1	0	1	1	1	0	1	0	-1	1	0	-1	0	-1	1	1	1	1	0	-1	0	1	-1	-1	1	-1
AX-123364378	6A	5728368	-1	1	0	0	-1	0	0	1	1	-1	-1	0	1	0	0	0	0	0	-1	1	0	1	0	-1	-1	-1	0	-1	0	1	-1	0	1	0	1	-1	0	-1	-1	0	1	0	-1	1	1	-1	1
AX-123364383	6A	5032958	-1	1	0	0	-1	0	0	1	1	0	-1	0	1	0	0	1	0	0	-1	1	0	1	0	-1	-1	-1	0	-1	0	1	-1	0	1	0	1	-1	0	-1	-1	0	0	0	-1	1	1	-1	1
AX-123364388	6A	8973750	1	-1	0	0	0	0	0	-1	-1	0	1	1	-1	0	-1	0	0	0	1	-1	0	-1	0	1	1	1	0	0	0	-1	NA	0	-1	0	-1	1	1	0	1	0	-1	0	1	1	1	1	1
AX-123364403	7A	13852836	0	-1	0	0	0	0	0	1	0	1	0	-1	0	1	1	0	0	-1	-1	0	0	0	1	0	0	1	0	0	0	1	0	0	-1	-1	-1	-1	0	-1	-1	0	0	-1	1	-1	-1	0	0
AX-123364410	7D	8961448	-1	0	-1	-1	0	-1	1	0	1	0	0	-1	-1	-1	0	1	0	0	0	0	0	1	-1	-1	-1	0	-1	-1	0	0	0	0	0	0	0	-1	1	0	-1	0	1	-1	0	0	0	-1	0
AX-123364413	7D	14614916	0	0	1	1	0	1	-1	0	-1	0	0	1	0	1	-1	0	0	0	0	1	-1	-1	1	1	1	0	1	1	0	-1	0	0	1	1	0	1	-1	0	0	0	-1	1	1	0	0	0	1
AX-123364415	7A	13658420	0	-1	0	0	0	0	0	1	0	1	0	-1	0	1	1	0	0	-1	-1	0	0	0	1	0	0	1	0	-1	0	1	0	0	-1	-1	0	-1	0	-1	-1	0	0	-1	1	-1	-1	0	0
AX-123364418	0	0	1	0	0	-1	0	0	0	0	1	1	0	-1	0	1	0	-1	-1	0	0	0	0	1	-1	-1	-1	-1	1	0	0	-1	0	1	0	-1	0	0	0	0	-1	0	0	-1	1	1	0	1	-1
AX-123364425	7A	13503250	0	-1	0	0	0	0	0	1	0	1	0	-1	0	1	1	0	0	-1	-1	0	0	0	1	0	0	1	0	0	0	1	0	0	-1	-1	0	-1	0	-1	-1	0	0	-1	1	-1	-1	0	0
AX-123364466	7A	12809328	0	-1	0	0	0	0	0	1	0	1	0	-1	0	1	1	0	0	-1	-1	0	0	0	0	0	0	1	0	0	0	1	0	0	-1	-1	0	-1	0	-1	-1	0	0	-1	0	-1	-1	0	0
AX-123364482	7A	12565346	0	-1	0	0	0	0	0	1	0	1	0	-1	0	1	1	0	0	-1	-1	0	0	0	0	0	0	1	0	0	0	1	0	0	-1	-1	0	-1	0	-1	-1	0	0	-1	0	-1	-1	0	0
AX-123364485	7A	12351470	0	1	0	0	0	0	0	-1	0	-1	0	1	0	-1	-1	0	0	1	1	0	0	0	0	0	0	-1	0	0	0	-1	0	0	1	1	0	1	0	1	1	0	0	1	0	1	1	0	0
AX-123364486	7A	12131232	0	-1	0	0	0	0	0	1	0	1	0	-1	0	1	1	0	0	-1	-1	0	0	0	0	0	0	1	0	0	0	1	0	0	-1	-1	0	-1	0	-1	-1	0	0	-1	0	-1	-1	0	0
AX-123364489	7A	10886899	0	-1	0	0	0	0	0	1	0	1	0	-1	0	1	1	0	0	-1	-1	0	0	0	0	0	0	1	0	0	1	1	0	0	-1	-1	0	-1	0	-1	-1	0	0	-1	0	-1	-1	-1	0
AX-123364497	7D	134796	1	-1	-1	1	1	-1	-1	0	0	-1	0	1	0	1	1	-1	1	0	0	0	0	1	0	0	-1	-1	-1	1	0	1	0	-1	-1	-1	0	1	-1	-1	-1	0	-1	-1	-1	1	-1	1	-1
AX-123364531	7C	4628146	1	0	0	-1	0	0	0	0	1	1	0	-1	0	1	0	-1	-1	0	0	0	0	1	-1	-1	-1	-1	1	0	0	-1	0	1	0	-1	0	0	0	0	-1	0	0	-1	1	1	0	1	-1
AX-123364718	1B	13394486	-1	0	-1	0	0	-1	1	0	1	1	0	0	-1	-1	0	-1	-1	0	0	0	0	0	0	1	-1	0	0	0	0	1	0	-1	0	0	-1	0	-1	0	-1	1	0	0	1	1	0	-1	-1
AX-123364791	0	0	1	0	1	0	-1	0	-1	-1	0	1	0	-1	-1	0	0	0	0	0	0	1	1	-1	1	-1	1	0	-1	0	-1	-1	1	1	-1	0	1	-1	0	-1	-1	0	-1	-1	1	-1	0	0	1
AX-123364793	5C	5540732	0	0	0	0	0	-1	1	1	1	-1	-1	1	-1	0	-1	0	1	1	-1	0	-1	0	-1	0	0	-1	1	-1	1	0	0	0	-1	1	1	0	1	0	-1	1	-1	1	1	0	0	-1	0
AX-123364810	6B	5533593	0	1	1	1	-1	1	1	0	1	0	-1	0	-1	0	0	0	0	0	0	1	1	1	0	1	-1	0	0	1	0	0	0	0	0	1	0	0	0	-1	1	-1	-1	0	-1	0	0	1	0
AX-123364812	6B	5112681	0	1	1	1	-1	1	1	0	0	0	-1	0	-1	0	0	0	0	0	0	1	1	1	0	1	-1	0	0	1	0	0	0	0	0	1	0	0	0	-1	1	-1	-1	0	-1	0	0	1	0
AX-123364867	2C	3432802	-1	0	0	0	0	0	-1	-1	1	0	-1	0	1	1	0	1	1	0	1	0	0	-1	0	1	0	0	-1	0	0	-1	-1	1	-1	0	-1	-1	0	1	-1	1	1	0	1	-1	0	0	1
AX-123364907	5B	15676168	0	0	0	0	0	-1	0	-1	0	-1	0	0	1	0	0	0	0	0	0	0	1	-1	1	0	0	1	1	0	1	-1	1	0	0	1	1	1	0	1	0	0	1	0	-1	1	0	0	0
AX-123364910	5B	16604534	0	0	0	0	0	-1	0	-1	0	-1	0	0	1	0	0	0	0	1	0	0	1	-1	1	0	0	1	1	0	1	-1	1	0	0	0	1	1	0	1	0	0	1	0	-1	1	0	0	0
AX-123364962	1D	18329508	0	-1	0	0	1	0	0	-1	1	-1	1	0	1	1	1	-1	-1	-1	-1	0	0	0	-1	0	-1	0	1	1	1	-1	-1	0	0	0	0	-1	0	0	-1	-1	0	0	0	1	-1	0	-1
AX-123364969	1D	16114308	0	-1	0	0	1	0	1	-1	1	-1	1	0	1	1	1	-1	-1	0	-1	0	0	0	-1	0	-1	0	1	1	1	-1	-1	0	0	0	0	-1	0	0	-1	-1	0	0	0	1	-1	0	-1
AX-123364992	1A	2387203	0	0	0	0	0	1	1	-1	0	1	1	0	0	1	0	1	1	0	0	0	1	1	0	0	0	0	1	1	1	1	1	0	1	0	0	1	0	-1	1	0	0	1	-1	1	0	0	0
AX-123364994	1A	2358116	0	0	0	0	0	-1	-1	1	0	-1	-1	0	0	-1	0	-1	-1	0	0	0	-1	-1	0	0	0	0	-1	-1	-1	-1	-1	0	-1	0	0	-1	0	1	-1	0	0	-1	1	-1	0	0	0
AX-123365002	1D	10565162	0	1	0	0	0	0	-1	1	0	1	-1	0	-1	-1	-1	1	1	0	0	0	-1	0	1	0	0	0	-1	-1	-1	1	1	0	0	1	0	1	0	0	1	1	0	0	0	0	1	0	1
AX-123365035	0	0	-1	0	0	0	0	1	1	-1	0	1	1	0	0	1	0	1	1	0	0	0	1	1	0	0	0	0	1	1	1	1	1	0	1	0	0	1	0	-1	1	0	0	1	-1	1	0	0	0
AX-123365050	1C	2851537	0	1	1	0	1	0	1	1	0	0	-1	1	1	0	0	1	0	0	1	1	0	-1	0	0	1	0	0	0	1	1	1	1	1	1	1	0	1	1	0	0	1	0	1	-1	0	1	1
AX-123365063	1C	3384705	0	1	1	0	1	0	1	NA	0	0	0	1	1	0	0	1	0	0	1	1	0	-1	0	0	1	0	0	0	1	1	1	1	1	1	1	0	1	NA	0	0	1	0	1	-1	0	1	1
AX-123365098	1A	5530215	0	0	0	0	0	-1	-1	1	0	-1	-1	0	0	-1	0	-1	-1	-1	0	1	-1	-1	0	0	0	0	0	-1	0	-1	-1	0	-1	0	0	-1	0	1	-1	0	0	0	1	-1	0	1	0
AX-123365217	2D	22971520	-1	1	0	0	-1	1	0	1	1	0	1	0	1	1	0	1	-1	0	0	0	0	-1	0	0	0	0	0	0	-1	-1	-1	0	0	1	1	1	0	-1	1	-1	0	-1	0	0	-1	0	0
AX-123365224	2D	26620357	-1	1	0	0	0	1	0	1	1	0	1	0	1	1	0	1	-1	0	0	0	0	-1	0	0	0	0	0	0	-1	-1	-1	0	0	1	1	1	0	-1	1	-1	0	-1	0	0	-1	0	0
AX-123365244	2C	2753926	-1	1	0	0	0	0	0	-1	1	0	-1	0	1	1	0	1	1	0	1	0	0	-1	0	1	0	0	-1	0	0	-1	-1	1	-1	0	-1	-1	0	1	-1	1	1	0	1	-1	0	0	1
AX-123365264	2B	26710331	0	-1	0	-1	-1	-1	0	0	1	0	-1	1	1	0	1	0	-1	0	1	1	0	0	0	1	-1	0	0	1	0	0	0	-1	0	1	1	1	1	0	-1	-1	-1	0	-1	0	0	0	0
AX-123365294	2C	18798897	1	0	1	0	0	0	0	0	0	1	1	0	1	-1	0	-1	-1	1	1	0	0	1	0	-1	0	1	0	-1	0	1	1	0	0	0	1	1	0	-1	0	0	-1	0	0	1	1	0	-1
AX-123365409	3A	17160234	-1	0	0	-1	1	0	1	0	-1	1	1	1	0	0	-1	0	0	0	0	1	1	-1	0	1	1	1	-1	0	1	0	0	-1	0	-1	1	1	0	0	0	0	-1	0	1	1	-1	-1	0
AX-123365412	3B	23088384	-1	0	-1	0	1	0	1	1	0	-1	0	1	1	0	0	0	0	0	0	-1	-1	1	0	1	-1	0	1	0	1	1	-1	-1	1	0	-1	1	0	1	1	0	1	1	-1	1	0	0	-1
AX-123365446	3B	27341650	-1	0	-1	0	1	0	1	1	0	-1	0	1	1	0	0	0	0	0	0	-1	-1	1	-1	1	-1	0	1	0	1	1	-1	-1	1	0	-1	1	0	1	1	0	1	1	-1	1	0	0	-1
AX-123365469	3A	26475172	0	0	0	-1	1	0	1	0	-1	1	0	1	0	0	-1	0	0	0	0	1	1	-1	0	1	1	1	0	0	1	0	0	-1	0	-1	1	1	0	-1	0	0	-1	0	1	1	-1	-1	0
AX-123365478	3C	27016141	1	0	-1	0	0	0	0	1	0	1	1	0	-1	0	-1	-1	-1	1	0	0	0	1	0	1	0	-1	-1	0	1	1	0	0	1	0	0	0	0	1	0	0	1	-1	0	1	0	0	1
AX-123365510	3A	22075739	0	0	0	-1	1	0	1	0	-1	1	0	1	0	0	-1	0	0	0	0	1	1	-1	0	1	1	1	0	0	1	0	0	-1	0	-1	1	1	0	-1	0	0	-1	0	1	1	-1	-1	0
AX-123365534	3C	28187345	1	0	-1	0	0	0	0	1	0	1	1	0	-1	0	-1	-1	-1	1	0	0	0	1	0	1	0	-1	-1	0	1	1	0	0	1	0	0	0	0	1	0	0	1	-1	0	1	0	0	1
AX-123365554	3A	2027550	1	1	-1	1	-1	0	1	0	0	0	-1	1	0	0	0	1	1	0	0	0	0	0	-1	0	-1	-1	0	1	0	0	1	0	-1	0	0	0	-1	0	-1	0	1	-1	0	1	0	0	0
AX-123365613	3B	6246166	-1	1	-1	0	0	-1	-1	1	0	0	0	1	1	0	0	1	-1	0	-1	0	1	0	1	0	-1	0	0	0	0	1	0	0	1	-1	0	0	0	0	1	0	1	0	-1	1	-1	0	-1
AX-123365718	4A	11297279	-1	0	0	0	0	0	0	-1	0	-1	-1	1	0	0	0	0	1	-1	0	0	1	1	0	1	1	-1	0	1	1	0	-1	1	0	0	1	-1	0	1	-1	-1	-1	0	-1	0	-1	0	0
AX-123365727	4C	15345003	-1	0	0	0	0	0	0	-1	0	0	-1	1	0	-1	0	0	0	-1	0	0	1	1	0	0	1	-1	0	1	1	0	-1	1	0	-1	1	-1	0	1	-1	-1	-1	0	-1	0	-1	0	0
AX-123365756	4B	21525562	0	1	-1	-1	1	0	0	0	0	0	0	0	1	1	0	1	1	0	0	0	1	-1	1	0	0	1	0	1	0	1	0	0	-1	-1	0	-1	0	-1	1	0	1	0	-1	0	0	1	-1
AX-123365787	4D	19662962	0	0	-1	0	-1	0	0	0	-1	-1	1	-1	-1	1	0	-1	0	0	1	1	-1	0	0	0	0	1	0	0	-1	1	0	0	-1	1	-1	1	-1	1	-1	0	-1	-1	0	0	0	-1	0
AX-123365802	4A	25117829	0	0	0	-1	0	1	1	0	-1	0	-1	0	0	0	0	0	0	0	0	-1	1	1	-1	0	1	0	1	0	0	1	0	1	1	0	0	1	1	0	0	0	0	0	0	0	0	0	-1
AX-123365806	4A	9859224	1	0	0	0	0	0	0	1	0	1	1	-1	0	0	0	0	-1	1	0	0	-1	-1	0	NA	-1	1	0	-1	-1	0	1	-1	0	0	NA	1	0	NA	1	1	1	0	1	0	1	0	0
AX-123365859	5A	11972204	-1	1	1	-1	0	0	0	1	-1	0	1	0	0	0	0	0	1	0	1	0	0	0	0	-1	1	0	-1	0	1	0	0	0	0	0	1	0	1	1	0	0	-1	1	1	1	1	0	-1
AX-123365938	5A	12855753	-1	1	1	-1	0	0	0	1	-1	0	1	0	0	0	0	0	1	0	1	0	0	0	0	-1	1	0	-1	0	1	0	0	0	0	0	1	0	1	1	0	0	-1	1	1	1	1	0	-1
AX-123365944	5A	12639255	-1	1	1	-1	0	0	0	1	-1	0	1	0	0	0	0	0	1	0	1	0	0	0	0	-1	1	0	-1	0	1	0	0	0	0	0	1	0	1	1	0	0	-1	1	1	1	1	0	-1
AX-123365947	5A	20304289	0	-1	-1	0	0	0	0	-1	1	-1	-1	0	0	0	0	0	0	0	0	0	0	1	0	1	-1	0	0	-1	-1	0	0	-1	1	-1	-1	0	-1	-1	0	0	1	-1	-1	-1	0	0	1
AX-123365973	5B	16611772	0	0	0	0	0	-1	0	-1	0	-1	0	0	1	0	0	0	0	1	0	0	1	-1	1	0	0	1	1	0	1	-1	1	0	0	0	1	1	0	1	0	0	1	0	-1	1	0	0	0
AX-123366028	5A	25863186	0	-1	0	0	0	0	0	-1	1	-1	-1	0	0	0	1	0	0	0	0	0	0	1	0	1	-1	-1	0	-1	0	0	0	-1	1	-1	0	0	-1	-1	0	0	0	-1	-1	0	0	-1	1
AX-123366038	5C	25511909	-1	1	0	-1	0	0	-1	-1	-1	0	0	-1	-1	0	1	0	-1	-1	1	0	1	0	0	0	1	1	0	0	-1	1	-1	1	0	0	0	0	-1	0	0	-1	1	0	0	0	-1	1	0
AX-123366051	5A	13898533	0	1	1	-1	0	0	0	1	-1	0	1	0	0	0	0	0	1	0	1	0	0	0	0	-1	1	0	-1	0	1	0	0	0	-1	1	1	0	1	1	0	0	-1	1	1	1	1	0	-1
AX-123366089	5C	5278097	0	0	0	0	0	-1	1	1	1	-1	-1	1	-1	0	-1	0	1	1	-1	0	-1	0	-1	0	0	-1	1	-1	1	0	0	0	-1	1	1	0	1	0	-1	1	-1	1	1	0	0	-1	0
AX-123366100	5C	5567342	0	0	0	0	0	-1	1	1	1	-1	-1	1	-1	0	NA	0	1	1	-1	0	-1	0	-1	0	0	-1	1	-1	1	0	0	0	NA	1	1	0	1	0	-1	1	-1	1	1	0	0	-1	0
AX-123366252	6A	12610536	-1	0	0	1	0	-1	1	1	1	0	-1	-1	1	1	1	0	1	1	0	1	0	0	0	-1	-1	0	0	0	0	1	-1	0	1	0	1	-1	-1	0	-1	1	1	0	-1	-1	-1	-1	-1
AX-123366288	6A	17664824	-1	0	0	1	0	-1	1	1	1	0	-1	-1	1	1	1	0	0	1	0	1	0	0	0	-1	-1	0	0	0	0	1	0	0	1	0	1	-1	-1	0	-1	1	1	0	-1	-1	-1	-1	-1
AX-123366296	6A	3225178	-1	1	1	0	-1	0	0	1	1	0	-1	0	1	0	0	0	0	0	-1	1	0	1	0	0	0	-1	0	-1	0	0	0	0	0	-1	1	0	0	-1	-1	0	0	0	-1	0	1	-1	1
AX-123366433	6C	2319394	0	-1	0	0	1	0	0	0	1	0	1	0	0	1	0	-1	0	1	-1	-1	1	0	0	-1	1	0	1	0	0	0	0	0	-1	-1	1	0	0	0	0	0	1	0	0	1	0	-1	0
AX-123366493	6A	1311393	1	-1	-1	0	1	-1	0	-1	-1	0	1	0	0	0	0	0	0	1	1	-1	0	0	-1	0	0	1	0	1	0	0	1	0	0	1	-1	0	0	0	1	0	0	0	0	0	-1	0	-1
AX-123366494	6A	1309544	-1	1	1	0	-1	1	0	1	1	0	-1	0	0	0	0	0	0	-1	-1	1	0	0	1	0	0	-1	0	-1	0	0	-1	0	0	-1	1	0	0	0	-1	0	0	0	0	0	1	0	1
AX-123366521	6A	5824476	-1	1	0	0	-1	0	0	1	1	-1	-1	0	1	0	0	0	0	0	-1	1	0	1	0	-1	-1	-1	0	-1	0	1	-1	0	1	0	1	-1	-1	-1	-1	0	1	0	-1	1	1	-1	1
AX-123366541	6A	951646	1	-1	-1	0	1	-1	0	-1	-1	0	1	0	0	0	0	0	0	1	1	-1	0	0	-1	0	0	1	0	1	0	0	1	0	0	1	-1	0	0	0	1	0	0	0	0	0	-1	0	-1
AX-123366549	6D	8737851	0	-1	-1	-1	NA	-1	0	-1	-1	0	-1	0	-1	-1	0	0	-1	0	-1	1	-1	-1	1	0	0	-1	-1	0	0	0	0	0	-1	-1	0	-1	1	0	1	1	1	0	1	0	-1	-1	0
AX-123366585	7C	4441951	-1	0	0	1	0	0	0	0	-1	-1	0	1	0	-1	0	1	1	0	0	0	0	-1	1	1	1	1	-1	0	0	1	0	-1	0	1	0	0	0	0	1	0	0	1	-1	-1	0	-1	1
AX-123366664	7C	21782533	-1	-1	1	-1	0	1	1	0	-1	NA	0	0	0	0	-1	0	0	-1	0	0	0	0	1	0	0	0	0	0	-1	1	1	1	-1	0	-1	1	1	-1	-1	1	0	0	0	0	1	-1	1
AX-123366708	0	0	0	0	-1	-1	0	-1	1	0	1	0	0	-1	0	-1	1	1	0	0	0	0	1	1	-1	-1	-1	0	-1	-1	0	1	0	0	0	-1	0	-1	1	0	0	0	1	-1	0	0	0	0	0
AX-123366710	0	0	0	0	1	1	0	1	-1	0	-1	0	0	1	0	1	-1	-1	0	0	0	0	-1	-1	1	1	1	0	1	1	0	-1	NA	0	0	1	0	1	-1	0	0	0	-1	1	0	0	0	0	0
AX-123366794	1B	20666803	-1	0	-1	-1	0	0	1	0	1	1	0	0	-1	-1	0	-1	-1	0	0	-1	0	0	0	1	-1	0	0	0	0	1	0	-1	0	0	-1	0	-1	0	-1	1	0	0	1	1	0	-1	-1
AX-123366823	1A	1096162	-1	0	0	0	0	1	1	-1	0	1	1	0	0	1	0	1	1	0	0	0	1	1	0	0	0	0	1	1	1	1	1	0	1	0	0	1	0	-1	1	0	0	1	-1	1	0	0	0
AX-123366828	0	0	0	0	0	0	0	1	0	1	0	1	0	0	-1	0	0	0	0	-1	0	0	-1	1	-1	0	0	-1	-1	0	-1	1	-1	0	0	0	-1	-1	0	-1	0	0	-1	0	1	-1	0	0	0
AX-123366833	1A	4114354	0	0	0	0	0	-1	-1	1	0	-1	-1	0	0	-1	0	-1	-1	-1	0	1	-1	-1	0	0	0	0	0	-1	-1	-1	-1	0	-1	0	0	-1	0	1	-1	0	0	-1	1	-1	0	1	0
AX-123366834	1B	3788593	0	-1	0	0	0	1	0	1	0	0	0	0	1	1	1	-1	1	-1	0	0	-1	0	0	1	1	1	0	1	0	0	0	1	0	-1	1	0	1	1	1	0	0	1	0	0	-1	0	-1
AX-123366841	1A	5645940	0	0	0	0	0	1	1	-1	0	1	1	0	0	1	0	1	0	1	0	-1	1	1	0	0	0	0	0	1	0	1	1	0	1	0	0	1	0	-1	1	0	0	0	-1	1	0	-1	0
AX-123366849	1B	19503900	-1	0	-1	-1	0	0	1	0	1	1	0	0	-1	-1	0	-1	-1	0	0	-1	0	0	0	1	-1	0	0	0	0	1	0	-1	0	0	-1	0	-1	0	-1	1	0	0	1	1	0	-1	-1
AX-123366851	1B	20214731	1	0	1	1	0	0	-1	0	-1	-1	0	0	1	1	0	1	1	0	0	1	0	0	0	-1	1	0	0	0	0	-1	0	1	0	0	1	0	1	0	1	-1	0	0	-1	-1	0	1	1
AX-123366869	2A	18551178	0	-1	0	0	0	-1	0	1	-1	1	1	0	1	-1	-1	1	0	0	-1	1	0	-1	-1	0	-1	1	0	0	0	0	0	0	-1	0	0	0	0	1	1	0	0	1	-1	1	1	0	1
AX-123366882	0	0	0	1	0	0	0	1	1	-1	1	0	0	-1	0	-1	0	-1	0	1	1	0	-1	1	1	0	1	-1	0	0	0	0	0	-1	-1	0	-1	0	0	0	-1	-1	0	-1	1	0	0	0	-1
AX-123366904	3A	20022850	-1	0	0	-1	1	0	1	0	-1	1	1	1	0	0	-1	0	0	0	0	1	1	-1	0	1	1	1	-1	0	1	0	0	-1	0	-1	NA	1	0	-1	0	0	-1	0	1	1	-1	-1	0
AX-123366909	3A	18860929	-1	0	0	-1	1	0	1	0	-1	1	1	1	0	0	-1	0	0	0	0	1	1	-1	0	1	1	1	-1	0	1	0	0	-1	0	-1	1	1	0	0	0	0	-1	0	1	1	-1	-1	0
AX-123366911	3A	18326208	1	0	0	1	-1	0	-1	0	1	-1	-1	-1	0	0	1	0	0	0	0	-1	-1	1	0	-1	-1	-1	1	0	-1	0	0	1	0	1	-1	-1	0	0	0	0	1	0	-1	-1	1	1	0
AX-123366932	2A	1663627	-1	0	1	0	1	1	1	0	1	1	1	-1	1	0	-1	0	1	-1	0	-1	-1	1	0	-1	1	-1	-1	1	-1	0	1	1	1	0	0	0	0	-1	-1	-1	0	1	0	-1	-1	-1	0
AX-123366965	3A	21815075	-1	0	0	-1	1	0	1	0	-1	1	1	1	0	0	-1	0	0	0	0	1	1	-1	0	1	1	1	0	0	1	0	0	-1	0	-1	1	1	0	-1	0	0	-1	0	1	1	-1	-1	0
AX-123366968	3A	22904456	0	0	0	1	-1	0	-1	0	1	-1	0	-1	0	0	1	0	0	0	0	-1	-1	1	0	-1	-1	-1	0	0	-1	0	0	1	0	1	-1	-1	0	1	0	0	1	0	-1	-1	1	1	0
AX-123366970	3B	23112449	-1	0	-1	0	1	0	1	1	0	-1	0	1	1	0	0	0	0	0	0	-1	-1	1	0	1	-1	0	1	0	1	1	-1	-1	1	0	-1	1	0	1	1	0	1	1	-1	1	0	0	-1
AX-123366971	3A	21404275	1	0	0	1	-1	0	-1	0	1	-1	-1	-1	0	0	1	0	0	0	0	-1	-1	1	0	-1	-1	-1	0	0	-1	0	0	1	0	1	-1	-1	0	1	0	0	1	0	-1	-1	1	1	0
AX-123366975	3A	20319317	-1	0	0	-1	1	0	1	0	-1	1	1	1	0	0	-1	0	0	0	0	0	NA	-1	0	1	0	1	0	0	1	0	0	-1	0	-1	NA	1	0	-1	0	0	-1	0	NA	1	-1	-1	0
AX-123366976	3A	23249330	0	0	0	-1	1	0	1	0	-1	1	0	1	0	0	-1	0	0	0	0	1	1	-1	0	1	1	1	0	0	1	0	0	-1	0	-1	1	1	0	-1	0	0	-1	0	1	1	-1	-1	0
AX-123366977	0	0	0	0	0	1	-1	0	-1	0	1	-1	0	-1	0	0	1	0	0	0	0	-1	-1	1	0	-1	-1	-1	0	0	-1	0	0	1	0	1	-1	-1	0	1	0	0	1	0	-1	-1	1	1	0
AX-123366979	3B	28259225	1	0	1	0	-1	0	-1	-1	0	1	0	-1	-1	0	0	0	0	0	0	1	1	-1	1	0	1	0	-1	0	-1	-1	1	1	-1	0	1	-1	0	-1	-1	0	-1	-1	1	-1	0	0	1
AX-123366989	3A	26624117	0	0	0	1	-1	0	-1	0	1	-1	0	-1	0	0	1	0	0	0	0	-1	-1	1	0	-1	-1	-1	0	0	-1	0	0	1	0	1	-1	-1	0	1	0	0	1	0	-1	-1	1	1	0
AX-123366992	3A	26766164	0	0	0	1	-1	0	-1	0	1	-1	0	-1	0	0	1	0	0	0	0	-1	-1	1	0	-1	-1	-1	0	0	-1	0	0	1	0	1	-1	-1	0	1	0	0	1	0	-1	-1	1	1	0
AX-123367025	3A	21111206	-1	0	0	-1	1	0	1	0	-1	1	1	1	0	0	-1	0	0	0	0	1	1	-1	0	1	1	1	0	0	1	0	0	-1	0	-1	1	1	0	-1	0	0	-1	0	1	1	-1	-1	0
AX-123367034	3A	5169916	-1	-1	1	0	1	0	-1	0	0	1	0	-1	0	0	0	-1	-1	-1	0	0	0	0	1	1	1	1	0	-1	0	0	0	0	1	0	0	0	0	0	1	0	-1	1	0	-1	0	0	0
AX-123367073	4A	14015211	1	0	0	0	0	0	0	1	0	0	1	-1	0	1	0	0	-1	1	0	0	-1	-1	0	0	-1	1	0	-1	-1	0	1	-1	0	1	-1	1	0	-1	1	1	1	0	1	0	1	0	0
AX-123367075	4A	12119870	1	0	0	0	0	0	0	1	0	1	1	-1	0	1	0	0	-1	1	0	0	-1	-1	0	-1	-1	1	0	-1	-1	0	1	-1	0	1	-1	1	0	-1	1	1	1	0	1	0	1	0	0
AX-123367087	4C	18138931	0	0	0	-1	1	-1	0	-1	0	0	0	0	-1	1	0	1	1	0	0	0	0	0	0	1	-1	1	-1	0	0	-1	-1	0	1	0	0	-1	-1	0	-1	0	0	0	1	1	0	-1	1
AX-123367139	4A	7953509	-1	0	0	0	0	0	0	-1	0	-1	-1	1	0	0	0	0	1	-1	0	0	1	1	0	1	1	-1	0	1	1	0	-1	1	0	0	1	-1	0	1	-1	-1	-1	0	-1	0	-1	0	0
AX-123367152	5A	11837230	1	-1	-1	1	0	0	0	-1	1	0	-1	0	0	0	0	0	-1	0	-1	0	0	-1	0	1	-1	0	1	0	-1	0	0	0	0	0	-1	0	-1	-1	0	0	1	-1	-1	-1	-1	0	1
AX-123367159	5A	11565668	1	-1	-1	1	0	0	0	-1	1	0	-1	0	0	0	0	0	-1	0	-1	0	0	-1	0	1	-1	0	1	0	-1	0	0	0	0	0	-1	0	-1	-1	0	0	1	-1	-1	-1	-1	0	1
AX-123367160	5A	11527842	-1	1	1	-1	0	0	0	1	-1	0	1	0	0	0	0	0	1	0	1	0	0	1	0	-1	1	0	-1	0	1	0	0	0	0	0	1	0	1	1	0	0	-1	1	1	1	1	0	-1
AX-123367165	5C	11448853	0	1	0	-1	0	0	-1	-1	-1	0	0	-1	1	0	1	0	-1	-1	1	0	1	0	1	0	1	1	0	1	-1	0	0	1	1	-1	0	0	-1	0	0	-1	1	0	-1	0	0	1	0
AX-123367174	5B	15798683	0	0	0	0	0	-1	0	-1	0	-1	0	0	1	0	0	0	0	0	0	0	1	-1	1	0	0	1	1	0	1	-1	1	0	0	1	1	1	0	1	0	0	1	0	-1	1	0	0	0
AX-123367184	5A	13582925	0	1	1	-1	0	0	0	1	-1	0	1	0	0	0	0	0	1	0	1	0	0	0	0	-1	1	0	-1	0	1	0	0	0	-1	1	1	0	1	1	0	0	-1	1	1	1	1	0	-1
AX-123367187	5A	13301262	0	1	1	-1	0	0	0	1	-1	0	1	0	0	0	0	0	1	0	1	0	0	0	0	-1	1	0	-1	0	1	0	0	0	-1	0	1	0	1	1	0	0	-1	1	1	1	1	0	-1
AX-123367190	5B	14421329	0	0	0	0	0	-1	-1	-1	0	-1	0	0	1	0	0	0	0	0	0	0	1	-1	1	0	0	1	1	0	1	-1	1	0	0	1	1	1	0	1	0	0	1	0	-1	0	0	0	0
AX-123367201	5A	12601781	-1	1	1	-1	0	0	0	1	-1	0	1	0	0	0	0	0	1	0	1	0	0	0	0	-1	1	0	-1	0	1	0	0	0	0	0	1	0	1	1	0	0	-1	1	1	1	1	0	-1
AX-123367215	5B	20012071	0	0	0	0	0	-1	0	-1	0	-1	0	0	1	0	0	0	0	1	0	0	1	-1	1	0	0	1	1	0	1	-1	1	0	0	0	1	1	0	1	0	0	1	0	-1	1	0	0	0
AX-123367224	5B	22242169	0	0	0	0	0	-1	0	-1	0	-1	0	0	1	0	0	0	0	1	1	0	1	-1	1	0	0	1	1	0	1	0	1	0	0	0	1	1	0	1	0	0	1	0	-1	1	0	0	0
AX-123367226	5C	24466909	1	-1	0	1	0	0	1	1	1	0	0	1	1	0	-1	0	1	1	-1	0	-1	0	0	0	-1	-1	0	0	1	-1	1	-1	0	0	0	0	1	0	0	1	-1	0	0	0	1	-1	0
AX-123367230	5C	24005122	-1	1	0	-1	0	0	-1	-1	-1	0	0	-1	-1	0	1	0	-1	-1	1	0	1	0	0	0	1	1	0	0	-1	1	0	1	1	0	0	0	-1	0	0	-1	1	0	0	0	-1	1	0
AX-123367232	4A	4346780	1	0	0	0	0	0	0	1	0	1	1	-1	0	0	0	0	-1	1	0	0	-1	-1	0	-1	-1	1	0	-1	-1	-1	1	-1	0	0	-1	1	0	-1	0	1	1	0	1	0	1	1	0
AX-123367233	0	0	-1	0	0	0	0	0	0	-1	0	-1	-1	1	0	0	0	0	1	-1	0	0	1	1	0	1	1	-1	0	1	1	1	-1	1	0	0	1	-1	0	1	0	-1	-1	0	-1	0	-1	-1	0
AX-123367234	4A	4904415	1	0	0	0	0	0	0	1	0	1	1	-1	0	0	0	0	-1	1	0	0	-1	-1	0	-1	-1	1	0	-1	-1	-1	1	-1	0	0	-1	1	0	-1	0	1	1	0	1	0	1	1	0
AX-123367235	5C	26617088	-1	1	0	-1	0	0	-1	-1	-1	0	0	-1	-1	0	1	0	-1	-1	1	0	1	0	0	0	1	1	0	0	-1	1	-1	1	0	0	0	0	-1	0	0	-1	1	0	0	0	-1	1	0
AX-123367240	5A	25254371	0	-1	0	0	0	0	0	-1	1	-1	-1	0	0	0	1	0	0	0	0	0	0	1	0	1	-1	-1	0	-1	0	0	0	-1	1	-1	0	0	-1	-1	0	0	0	-1	-1	0	0	-1	1
AX-123367245	5A	24860201	0	-1	0	0	0	0	0	-1	1	-1	-1	0	0	0	0	0	0	0	0	0	0	1	0	1	-1	-1	0	-1	0	0	0	-1	1	-1	0	0	-1	-1	0	0	0	-1	-1	0	0	-1	1
AX-123367254	5C	3087061	1	0	0	0	0	1	-1	-1	-1	0	1	-1	1	-1	1	0	-1	-1	0	0	1	0	1	0	0	1	-1	1	0	0	0	0	1	-1	-1	0	0	0	1	-1	1	-1	-1	0	0	1	0
AX-123367260	5C	4426267	0	0	0	0	0	1	-1	-1	-1	0	1	-1	1	-1	1	0	-1	-1	0	0	1	0	1	0	0	1	-1	1	0	0	0	0	1	-1	-1	0	-1	0	1	-1	1	-1	-1	0	0	1	0
AX-123367266	5C	4927720	0	0	0	0	0	1	-1	-1	-1	0	1	-1	1	-1	1	0	NA	-1	1	0	1	0	1	0	0	1	NA	1	-1	0	0	NA	1	-1	-1	0	-1	0	1	-1	1	-1	-1	0	0	1	0
AX-123367279	0	0	0	0	-1	0	0	1	1	1	0	1	0	0	-1	0	0	0	0	0	0	0	-1	0	-1	-1	-1	-1	0	0	-1	1	-1	0	-1	-1	-1	-1	0	-1	0	0	-1	0	1	0	0	-1	0
AX-123367307	6A	10044613	-1	-1	-1	-1	-1	-1	-1	-1	-1	-1	-1	-1	-1	-1	-1	-1	-1	-1	-1	-1	-1	-1	-1	-1	-1	-1	-1	-1	-1	-1	-1	-1	-1	-1	-1	-1	-1	-1	-1	-1	-1	-1	-1	-1	-1	-1	-1
AX-123367317	2A	22017337	0	1	0	0	0	1	0	-1	1	0	-1	-1	0	-1	1	-1	0	1	1	-1	0	1	1	0	1	-1	0	0	0	0	0	0	0	0	-1	0	0	-1	-1	-1	0	-1	1	-1	-1	0	-1
AX-123367329	0	0	0	0	0	1	-1	0	-1	0	1	-1	0	-1	0	0	1	0	0	0	0	-1	-1	1	0	-1	-1	-1	0	0	-1	0	0	1	0	1	-1	-1	0	1	0	0	1	0	-1	-1	1	1	0
AX-123367331	0	0	-1	0	0	1	0	-1	1	1	1	0	-1	-1	1	1	1	0	1	1	0	1	0	0	0	-1	-1	0	0	0	0	1	0	0	1	0	1	-1	-1	0	-1	1	1	0	-1	-1	-1	-1	-1
AX-123367350	6A	12413196	1	0	0	-1	0	1	-1	-1	-1	0	1	1	-1	-1	-1	0	-1	-1	0	0	0	0	0	1	1	0	0	0	0	-1	1	0	-1	0	-1	1	1	0	1	-1	-1	0	1	1	1	1	1
AX-123367386	4A	3740501	1	0	0	0	0	0	0	1	0	1	1	0	0	0	0	0	-1	1	1	0	-1	-1	0	-1	-1	1	0	-1	-1	-1	1	-1	0	0	-1	1	0	-1	0	1	1	0	1	0	1	1	0
AX-123367430	6B	32901219	0	1	0	-1	0	1	1	0	-1	0	0	0	0	1	1	0	0	0	0	0	-1	0	1	0	0	1	0	-1	0	-1	0	0	0	NA	1	0	0	-1	-1	-1	1	0	0	0	1	0	1
AX-123367449	6A	29112158	1	-1	0	0	0	1	-1	0	-1	0	1	0	0	0	-1	0	0	-1	0	0	0	0	0	1	1	0	0	0	1	-1	0	0	0	0	NA	1	1	0	1	-1	-1	0	1	1	1	1	1
AX-123367477	6A	1384980	1	-1	-1	0	1	-1	0	-1	-1	0	1	0	0	0	0	0	0	1	1	-1	0	0	-1	0	0	1	0	1	0	0	1	0	0	1	-1	0	0	0	1	0	0	0	0	0	-1	0	-1
AX-123367478	6A	1377238	-1	1	1	0	-1	1	0	1	1	0	-1	0	0	0	0	0	0	-1	-1	1	0	0	1	0	0	-1	0	-1	0	0	-1	0	0	-1	1	0	0	0	-1	0	0	0	0	0	1	0	1
AX-123367483	6A	7634575	-1	1	0	0	0	0	0	1	1	-1	-1	-1	1	0	1	0	0	0	-1	1	-1	1	0	-1	-1	-1	0	-1	0	1	-1	0	1	0	1	-1	-1	-1	-1	0	1	0	-1	1	-1	-1	0
AX-123367484	6B	192948	0	-1	-1	-1	1	-1	-1	1	0	0	1	1	0	0	0	-1	0	0	0	-1	-1	-1	-1	-1	1	-1	0	-1	0	0	0	0	0	0	0	0	0	1	-1	1	1	0	1	1	0	-1	0
AX-123367485	6A	7545388	-1	1	0	0	0	0	0	1	1	-1	-1	-1	1	0	1	0	0	0	-1	1	-1	1	0	-1	-1	-1	0	-1	0	1	-1	0	1	0	1	-1	-1	-1	-1	0	1	0	-1	1	-1	-1	0
AX-123367488	6A	7280433	1	-1	0	0	0	0	0	-1	-1	1	1	1	-1	0	-1	0	0	0	1	-1	1	-1	0	1	1	1	0	1	0	-1	1	0	-1	0	-1	1	1	1	1	0	-1	0	1	-1	0	1	0
AX-123367491	6A	6567196	-1	1	0	0	0	0	0	1	1	-1	-1	0	1	0	0	0	0	0	-1	1	0	1	0	-1	-1	-1	0	-1	0	1	-1	0	1	0	1	-1	-1	-1	-1	0	1	0	-1	1	0	-1	1
AX-123367497	6B	5358620	0	1	1	1	-1	1	1	0	1	0	-1	0	-1	0	0	0	0	0	0	1	1	1	0	1	-1	0	0	1	0	0	0	0	0	1	0	0	0	-1	1	-1	-1	0	-1	0	0	1	0
AX-123367525	7B	14856610	0	1	0	0	0	1	-1	-1	1	0	0	0	0	-1	1	0	0	1	0	-1	-1	0	1	0	0	1	-1	0	0	-1	0	0	0	-1	1	1	0	1	1	0	1	1	0	0	0	-1	0
AX-123367534	7A	14441343	0	-1	0	0	0	0	0	1	0	1	0	-1	0	1	1	0	0	-1	-1	0	0	0	1	0	0	1	0	0	0	1	0	0	-1	-1	-1	-1	0	-1	-1	0	0	-1	1	-1	-1	0	0
AX-123367551	7A	13124271	0	1	0	0	0	0	0	-1	0	-1	0	1	0	-1	-1	0	0	1	1	0	0	0	0	0	0	-1	0	0	0	-1	0	0	1	1	0	1	0	1	1	0	0	1	0	1	1	0	0
AX-123367562	7A	12779475	0	1	0	0	0	0	0	-1	0	-1	0	1	0	-1	-1	0	0	1	1	0	0	0	0	0	0	-1	0	0	0	-1	0	0	1	1	0	1	0	1	1	0	0	1	0	1	1	0	0
AX-123367576	7A	12441152	0	-1	0	0	0	0	0	1	0	1	0	-1	0	1	1	0	0	-1	-1	0	0	0	0	0	0	1	0	0	0	1	0	0	-1	-1	0	-1	0	-1	-1	0	0	-1	0	-1	-1	0	0
AX-123367580	7A	12007272	0	-1	0	0	0	0	0	1	0	1	0	-1	0	1	1	0	0	-1	-1	0	0	0	0	0	0	1	0	0	0	1	0	0	-1	-1	0	-1	0	-1	-1	0	0	-1	0	-1	-1	0	0
AX-123367583	7A	11604173	0	-1	0	0	0	0	0	1	0	1	0	-1	0	1	1	0	0	-1	-1	0	0	0	0	0	0	1	0	0	1	1	0	0	-1	-1	0	-1	0	-1	-1	0	0	-1	0	-1	-1	0	0
AX-123367595	7C	3405576	-1	0	0	1	0	0	0	0	-1	-1	0	1	0	-1	0	1	1	0	0	0	0	-1	1	1	1	1	-1	0	0	1	0	-1	0	1	0	0	0	0	1	0	0	1	-1	-1	0	-1	1
AX-123367604	7D	2769892	1	-1	0	1	1	1	-1	0	0	-1	0	1	0	1	1	-1	1	0	0	0	0	1	0	0	0	-1	-1	1	0	1	NA	-1	-1	-1	-1	1	-1	-1	-1	0	-1	-1	-1	1	-1	1	0
AX-123367714	1D	14299458	0	1	0	0	-1	0	-1	1	-1	1	-1	0	-1	-1	-1	1	1	0	0	0	-1	0	1	0	0	0	-1	-1	-1	1	1	0	0	0	0	1	0	0	1	1	0	0	0	-1	1	0	1
AX-123367743	5C	25104668	1	-1	0	1	0	0	1	1	1	0	0	1	1	0	-1	0	1	1	-1	0	-1	0	0	0	-1	-1	0	0	1	-1	1	-1	0	0	0	0	1	0	0	1	-1	0	0	0	1	-1	0
AX-123367771	1D	14445762	0	-1	0	0	1	0	1	-1	1	-1	1	0	1	1	1	-1	-1	0	0	0	1	0	-1	0	0	0	1	1	1	-1	-1	0	0	0	0	-1	0	0	-1	-1	0	0	0	1	-1	0	-1
AX-123367772	2D	23392117	-1	1	0	0	-1	1	0	1	1	0	1	0	1	1	0	1	-1	0	0	0	0	NA	0	0	0	0	0	0	-1	-1	-1	0	0	1	1	1	0	-1	1	-1	0	-1	0	0	-1	0	0
AX-123367777	1A	3086564	0	0	0	0	0	1	1	-1	0	1	1	0	0	1	0	1	1	0	0	0	1	1	0	0	0	0	1	1	1	1	1	0	1	0	0	1	0	-1	1	0	0	1	-1	1	0	-1	0
AX-123367788	1D	15677614	0	-1	0	0	1	0	1	-1	1	0	1	0	1	1	1	-1	-1	0	-1	0	0	0	-1	0	-1	0	1	1	1	-1	-1	0	0	0	0	-1	0	0	-1	-1	0	0	0	1	-1	0	-1
AX-123367810	5B	20943072	0	0	0	0	0	1	0	1	0	1	0	0	-1	0	0	0	0	-1	0	0	-1	1	-1	0	0	-1	-1	0	-1	1	-1	0	0	0	-1	-1	0	-1	0	0	-1	0	1	-1	0	0	0
AX-123367811	5A	12991345	-1	1	1	-1	0	0	0	1	-1	0	1	0	0	0	0	0	1	0	1	0	0	0	0	-1	1	0	-1	0	1	0	0	0	-1	0	1	0	1	1	0	0	-1	1	1	1	1	0	-1
AX-123367812	5B	13803317	0	0	0	0	0	1	1	1	0	1	0	0	-1	0	0	0	0	0	0	0	-1	0	-1	0	0	-1	-1	0	-1	1	-1	0	0	-1	-1	-1	0	-1	0	0	-1	0	1	0	0	0	0
AX-123383783	0	0	0	-1	0	0	0	-1	0	1	-1	1	1	0	0	0	-1	1	0	-1	-1	1	0	-1	-1	0	-1	1	0	0	0	0	0	0	0	0	1	0	0	1	1	1	0	1	-1	1	1	0	1
AX-123386382	7D	1530723	-1	1	0	NA	-1	0	1	0	0	1	0	-1	0	NA	-1	1	-1	0	-1	0	0	NA	0	0	1	1	1	-1	0	-1	-1	1	1	1	0	-1	1	1	1	0	1	1	1	-1	1	-1	1
AX-123386883	0	0	1	0	0	-1	0	0	0	0	1	1	0	-1	0	1	0	-1	-1	0	0	0	0	1	-1	-1	-1	-1	1	0	0	-1	0	1	0	-1	0	0	0	0	-1	0	0	-1	1	1	0	1	-1
AX-123391565	4A	14334312	1	0	0	0	0	0	0	1	0	0	1	-1	0	1	0	0	-1	1	0	0	-1	-1	0	0	-1	1	0	-1	-1	0	1	-1	0	1	-1	1	0	-1	1	1	1	0	1	0	1	0	0
AX-123400854	0	0	0	-1	0	0	0	-1	0	1	-1	1	1	0	0	0	-1	1	0	-1	-1	1	0	-1	-1	0	-1	1	0	0	0	0	0	0	0	0	1	0	0	1	1	1	0	1	-1	1	1	0	1
AX-123417267	7C	5228752	1	0	0	-1	0	NA	0	0	1	1	0	-1	0	1	0	-1	-1	0	0	0	0	1	-1	-1	NA	-1	1	0	0	-1	0	1	0	-1	0	0	0	0	-1	0	0	-1	1	1	0	1	-1
AX-123433833	1B	23191915	1	0	1	1	0	0	-1	0	-1	-1	0	0	1	1	0	1	1	0	0	1	0	0	0	-1	1	0	0	0	0	-1	0	1	0	0	1	0	1	0	1	-1	0	0	-1	-1	0	1	1
AX-123459570	5B	14680985	0	0	0	0	0	-1	0	-1	0	-1	0	0	1	0	0	0	0	0	0	0	1	-1	1	0	0	1	1	0	1	-1	1	0	0	1	1	1	0	1	0	0	1	0	-1	0	0	0	0
AX-123471845	2C	3548786	0	-1	0	0	0	-1	0	1	-1	1	1	1	0	1	0	1	0	-1	-1	1	1	NA	-1	0	-1	1	0	0	0	0	0	0	1	0	1	0	0	1	1	1	0	1	-1	0	1	0	1
AX-123475916	3A	21858846	-1	0	0	-1	1	0	1	0	-1	1	1	1	0	0	-1	0	0	0	0	1	1	-1	0	1	1	1	0	0	1	0	0	-1	0	-1	1	1	0	-1	0	0	-1	0	1	1	-1	-1	0
AX-123477058	7D	837074	NA	1	1	-1	0	1	1	0	0	1	0	-1	0	-1	-1	1	-1	0	NA	0	0	-1	0	0	1	1	1	-1	0	-1	-1	1	1	1	0	-1	1	1	1	0	1	1	1	-1	1	-1	1
AX-123483068	0	0	0	1	1	0	0	0	0	1	-1	1	1	0	0	0	0	0	1	0	1	0	0	0	0	0	1	0	-1	1	1	0	0	1	-1	1	NA	0	1	1	0	0	-1	1	1	1	0	0	-1
AX-123485791	0	0	1	-1	-1	1	0	0	0	-1	1	0	-1	0	0	0	0	0	-1	0	-1	0	0	0	0	1	-1	0	1	0	-1	0	0	0	0	0	-1	0	-1	-1	0	0	1	-1	-1	-1	-1	0	1
AX-123488415	7C	1585363	-1	0	0	1	0	0	0	0	-1	-1	0	1	0	-1	0	1	NA	0	0	0	0	-1	1	1	1	1	-1	0	0	NA	0	-1	0	1	0	0	0	0	1	0	0	1	-1	-1	0	-1	1
AX-123494643	2A	3251940	1	0	-1	0	-1	-1	-1	0	-1	-1	-1	1	-1	0	1	0	-1	1	0	1	1	-1	0	1	-1	1	1	-1	1	0	-1	-1	-1	0	0	0	0	1	1	1	0	-1	0	1	1	1	0
AX-123507456	0	0	1	-1	0	0	0	1	-1	0	-1	0	1	0	0	0	-1	0	0	-1	0	0	0	-1	0	1	1	0	0	0	1	-1	0	0	0	0	0	1	1	0	1	-1	-1	0	1	1	1	1	1
AX-123511853	5A	13707171	0	1	1	-1	0	0	0	1	-1	0	1	0	0	0	0	0	1	0	1	0	0	0	0	-1	1	0	-1	0	1	0	0	0	-1	1	1	0	1	1	0	0	-1	1	1	1	1	0	-1
AX-123512913	0	0	0	0	0	1	0	NA	-1	0	1	0	1	0	0	0	0	0	NA	0	0	1	NA	-1	1	0	NA	NA	-1	0	0	NA	0	-1	-1	0	0	-1	NA	0	0	0	0	0	0	0	0	NA	1
AX-123515287	1A	10039283	0	1	-1	0	0	0	-1	1	1	1	-1	0	-1	-1	-1	1	1	0	0	0	-1	0	1	0	0	0	-1	-1	-1	1	1	0	0	1	0	1	0	0	1	1	0	0	NA	0	1	0	1
AX-123522331	0	0	1	0	0	0	0	0	1	1	-1	0	1	0	-1	-1	0	-1	-1	0	-1	0	0	1	0	-1	0	0	1	0	0	1	1	-1	1	0	1	1	0	-1	0	-1	-1	0	-1	1	0	0	-1
AX-123524113	6B	1606090	0	-1	-1	-1	1	-1	-1	1	0	0	1	1	0	0	0	-1	0	0	0	-1	-1	-1	0	-1	1	-1	0	-1	0	0	0	0	0	0	0	0	0	1	-1	1	1	0	1	1	0	-1	0
AX-123524172	1B	14630803	1	0	1	0	0	1	-1	0	-1	-1	0	0	1	1	0	1	1	0	0	1	0	0	0	-1	1	0	0	0	0	-1	0	1	0	0	1	0	1	0	1	-1	0	0	-1	-1	0	1	1
AX-123524206	1A	1854318	0	0	0	0	0	-1	-1	1	0	-1	-1	0	0	-1	0	-1	-1	0	0	0	-1	-1	0	0	0	0	-1	-1	-1	-1	-1	0	-1	0	0	-1	0	1	-1	0	0	-1	1	-1	0	0	0
AX-123524323	2C	24047537	0	0	0	0	0	0	0	-1	0	0	0	0	0	-1	0	0	-1	1	0	1	0	0	1	0	0	1	-1	1	0	1	1	0	0	-1	1	0	0	1	1	1	0	0	1	0	1	0	-1
AX-123524337	2A	20093505	0	1	0	0	0	1	0	-1	1	-1	-1	0	-1	1	1	-1	0	1	1	-1	0	1	1	0	1	-1	0	0	0	0	0	0	0	0	-1	0	0	-1	-1	0	0	-1	1	-1	-1	0	-1
AX-123524400	2A	23726730	0	1	0	0	0	1	0	-1	1	-1	-1	-1	0	-1	0	-1	0	1	1	NA	-1	1	1	0	1	-1	0	0	0	0	0	0	-1	0	-1	0	0	-1	-1	-1	0	-1	1	0	-1	0	-1
AX-123524407	2D	26814678	1	-1	0	0	0	-1	0	-1	-1	0	-1	0	-1	-1	0	-1	1	0	0	0	0	1	0	0	0	0	0	0	1	1	1	0	0	-1	-1	-1	0	1	-1	NA	0	NA	0	0	1	0	0
AX-123524691	0	0	-1	0	-1	0	1	0	1	1	0	0	0	1	1	0	0	0	0	0	0	-1	-1	1	1	1	-1	0	1	0	0	1	0	0	1	0	-1	1	0	1	1	0	1	1	-1	1	0	0	-1
AX-123524746	3A	21953027	0	0	0	-1	1	0	1	0	-1	1	0	1	0	0	-1	0	0	0	0	1	1	-1	0	1	1	1	0	0	1	0	0	-1	0	-1	1	1	0	-1	0	0	-1	0	1	1	-1	-1	0
AX-123524747	0	0	1	0	1	0	-1	0	-1	-1	0	1	0	-1	-1	0	0	0	0	0	0	1	1	-1	-1	-1	1	0	-1	0	0	-1	1	0	-1	0	1	-1	0	-1	-1	0	-1	-1	1	-1	0	0	1
AX-123524810	4A	12239445	-1	0	0	0	0	0	0	-1	0	-1	-1	1	0	-1	0	0	1	-1	0	0	1	1	0	1	1	-1	0	1	1	0	-1	1	0	-1	1	-1	0	1	-1	-1	-1	0	-1	0	-1	0	0
AX-123524910	0	0	1	0	0	0	0	0	0	1	0	1	1	-1	0	0	0	0	-1	1	0	0	-1	-1	0	-1	-1	1	0	-1	-1	0	1	-1	0	0	-1	1	0	-1	1	1	1	0	1	0	1	1	0
AX-123525008	5B	14745302	0	0	0	0	0	-1	0	-1	0	-1	0	0	1	0	0	0	0	0	0	0	1	-1	1	0	0	1	1	0	1	-1	1	0	0	1	1	1	0	1	0	0	1	0	-1	0	0	0	0
AX-123525012	5B	14429842	0	0	0	0	0	-1	-1	-1	0	-1	0	0	1	0	0	0	0	0	0	0	1	-1	1	0	0	1	1	0	1	-1	1	0	0	1	1	1	0	1	0	0	1	0	-1	0	0	0	0
AX-123525075	5A	21079337	0	-1	-1	0	0	0	0	-1	1	-1	-1	0	0	0	0	0	0	0	0	0	0	1	0	1	-1	0	0	-1	-1	0	0	-1	1	-1	-1	0	-1	-1	0	0	1	-1	-1	-1	0	0	1
AX-123525092	5A	25860259	0	-1	0	0	0	0	0	-1	1	-1	-1	0	0	0	1	0	0	0	0	0	0	1	0	1	-1	-1	0	-1	0	0	0	-1	1	-1	0	0	-1	-1	0	0	0	-1	-1	0	0	-1	1
AX-123525114	5A	24935079	0	1	0	0	0	0	0	1	-1	1	1	0	0	0	0	0	0	0	0	0	0	-1	0	-1	1	1	0	1	0	0	0	1	-1	1	0	0	1	1	0	0	0	1	1	0	0	1	-1
AX-123525269	6A	12073395	1	0	0	-1	0	1	-1	-1	-1	0	1	1	-1	-1	-1	0	-1	-1	0	-1	0	0	0	1	1	0	0	0	0	-1	1	0	-1	0	-1	1	1	0	1	-1	-1	0	1	1	1	1	1
AX-123525324	0	0	1	0	0	-1	0	1	-1	-1	-1	0	1	1	-1	-1	-1	0	0	-1	0	-1	0	0	0	1	1	0	0	0	0	-1	0	0	-1	0	-1	1	1	0	1	-1	-1	0	1	1	1	1	1
AX-123525332	0	0	1	0	0	-1	0	1	-1	-1	-1	0	1	1	-1	-1	-1	0	0	-1	0	-1	0	0	0	1	1	0	0	0	0	-1	0	0	-1	0	-1	1	1	0	1	-1	-1	0	1	1	1	1	1
AX-123525485	6A	3799622	-1	1	1	0	-1	0	0	1	1	0	-1	0	1	0	0	0	0	0	-1	1	0	1	0	-1	-1	-1	0	-1	0	0	-1	0	0	-1	1	0	0	-1	-1	0	0	0	-1	0	1	-1	1
AX-123525496	6A	3949654	-1	1	1	0	-1	0	0	1	1	0	-1	0	1	0	0	0	0	0	-1	1	0	1	0	-1	-1	-1	0	-1	0	0	-1	0	0	-1	1	0	0	-1	-1	0	0	0	-1	0	1	-1	1
AX-123525598	0	0	1	-1	0	-1	0	0	1	0	1	1	0	-1	-1	1	0	-1	-1	0	-1	0	0	1	-1	0	-1	-1	1	0	0	-1	0	1	-1	0	0	0	0	0	-1	0	0	-1	1	1	0	1	-1
AX-123525755	7D	12784198	0	0	-1	-1	0	-1	1	0	1	0	0	-1	0	-1	1	1	0	0	0	-1	1	1	-1	-1	-1	0	-1	-1	0	1	0	0	0	-1	0	-1	1	0	0	0	1	-1	-1	0	0	0	0
AX-123525756	7A	11698442	0	1	0	0	0	0	0	-1	0	-1	0	1	0	-1	-1	0	0	1	1	0	0	0	0	0	0	-1	0	0	-1	-1	0	0	1	1	0	1	0	1	1	0	0	1	0	1	1	0	0
AX-123526471	5C	10861864	0	-1	0	1	0	0	1	1	1	0	0	1	-1	0	-1	0	1	1	-1	0	-1	0	-1	0	-1	-1	0	-1	1	0	0	-1	NA	1	0	0	1	0	0	1	-1	0	1	0	0	-1	0
AX-123536676	6A	28758773	1	-1	0	0	0	1	-1	0	-1	0	1	0	0	0	-1	0	0	-1	0	0	0	0	0	1	1	0	0	0	1	-1	0	0	0	0	0	1	1	0	1	-1	-1	0	1	1	1	1	1
AX-123539853	7A	13137462	0	1	0	0	0	0	0	-1	0	-1	0	1	0	-1	-1	0	0	1	1	0	0	0	0	0	0	-1	0	0	0	-1	0	0	1	1	0	1	0	1	1	0	0	1	0	1	1	0	0
AX-123539878	3B	20857447	0	0	1	0	-1	0	-1	-1	0	1	0	-1	-1	0	0	0	0	0	0	1	1	-1	-1	-1	1	0	-1	0	NA	-1	0	0	-1	0	1	NA	0	-1	-1	0	-1	-1	1	-1	0	0	1
AX-123540725	0	0	-1	0	0	1	0	0	0	0	-1	-1	0	1	0	-1	0	1	1	0	0	0	0	-1	1	1	1	1	-1	0	0	1	0	-1	0	1	0	0	0	0	1	0	0	1	-1	-1	0	-1	1
AX-123541238	3B	24982098	1	0	1	0	-1	0	-1	-1	0	1	0	-1	-1	0	0	0	0	0	0	1	1	-1	1	-1	1	0	-1	0	-1	-1	1	1	-1	0	NA	-1	0	-1	-1	0	-1	-1	1	-1	0	0	1
AX-123550204	0	0	-1	1	0	1	0	0	-1	0	-1	-1	0	1	1	-1	0	1	1	0	1	0	0	NA	1	0	1	1	-1	0	0	1	0	-1	1	0	0	0	0	0	1	0	0	1	-1	-1	0	-1	1
AX-123552463	1C	3994993	0	-1	-1	0	-1	0	-1	-1	0	0	0	-1	-1	0	0	-1	0	1	-1	-1	1	1	0	0	-1	0	0	0	-1	-1	-1	-1	-1	-1	-1	0	-1	-1	0	0	-1	0	-1	1	0	-1	-1
AX-123560589	2C	3184325	-1	1	0	0	0	0	-1	-1	1	0	-1	0	1	1	0	1	1	0	1	0	0	-1	0	1	0	0	-1	0	0	-1	-1	1	-1	0	-1	-1	0	1	-1	1	1	0	1	-1	0	0	1
AX-123581546	0	0	0	-1	0	0	0	-1	0	1	-1	1	1	0	0	0	-1	1	0	-1	-1	1	0	-1	-1	0	-1	1	0	0	0	0	0	0	0	0	1	0	0	1	1	1	0	1	-1	1	1	0	1
AX-123583236	5C	9882514	0	-1	0	1	0	0	1	1	1	0	0	1	-1	0	-1	0	1	1	-1	0	-1	0	-1	0	-1	-1	0	-1	1	0	0	-1	-1	1	0	0	1	0	0	1	-1	0	1	0	0	-1	0
AX-123588440	5B	14652826	0	0	0	0	0	-1	-1	-1	0	-1	0	0	1	0	0	0	0	0	0	0	1	-1	1	0	0	1	1	0	1	-1	1	0	0	1	1	1	0	1	0	0	1	0	-1	0	0	0	0
AX-123589569	6A	3262080	-1	1	1	0	-1	0	0	1	1	0	-1	0	1	0	0	0	0	0	-1	1	0	1	0	0	0	-1	0	-1	0	0	-1	0	0	-1	1	0	0	-1	-1	0	0	0	-1	0	1	-1	1
AX-123599400	0	0	0	0	0	1	0	-1	-1	0	1	0	1	0	0	0	0	0	0	0	0	1	-1	-1	1	0	-1	0	-1	0	0	-1	0	-1	-1	0	0	-1	-1	0	0	0	0	0	0	0	0	0	1
AX-123602144	0	0	0	-1	0	0	0	-1	0	1	-1	1	1	0	0	1	-1	1	0	-1	-1	1	0	-1	-1	0	-1	1	0	0	0	0	0	0	0	0	1	0	0	1	1	1	0	1	-1	1	1	0	1
AX-123614260	1B	18355819	1	0	1	1	0	0	-1	0	-1	-1	0	0	1	1	0	1	1	0	0	1	0	0	0	-1	1	0	0	0	0	-1	0	1	0	0	1	0	1	0	1	-1	0	0	-1	-1	0	1	1
AX-123614326	0	0	0	0	0	-1	1	0	1	0	-1	1	0	1	0	0	-1	0	0	0	0	1	1	-1	0	1	1	1	0	0	1	0	0	-1	0	-1	1	1	0	-1	0	0	-1	0	1	1	-1	-1	0
AX-123614451	7A	13876062	0	-1	0	0	0	0	0	1	0	1	0	-1	0	1	1	0	0	NA	-1	0	0	0	1	0	0	1	0	0	0	1	0	0	-1	NA	NA	-1	0	-1	-1	0	0	-1	1	-1	NA	0	0
AX-123614561	2A	3803392	1	0	-1	0	-1	-1	-1	0	-1	-1	-1	1	-1	0	1	0	-1	1	0	1	1	-1	0	1	-1	1	1	-1	1	0	-1	-1	-1	0	0	0	0	1	0	1	0	-1	0	1	1	1	0
AX-123614604	3A	5805971	-1	-1	1	0	1	0	-1	0	0	1	0	-1	0	0	0	-1	-1	-1	0	0	0	0	1	1	1	1	0	-1	0	0	0	0	1	0	0	0	0	0	1	0	-1	1	0	-1	0	0	0
AX-123614608	3A	6308061	-1	-1	0	0	1	0	0	0	0	1	0	-1	0	0	0	-1	-1	-1	0	0	0	0	1	1	1	1	0	-1	0	0	0	0	1	0	0	0	0	1	0	0	-1	1	0	-1	0	0	0
AX-123614622	0	0	-1	0	0	0	0	0	0	-1	0	-1	-1	1	0	-1	0	0	1	-1	0	0	1	1	0	1	1	-1	0	1	1	0	-1	1	0	-1	1	-1	0	1	-1	-1	-1	0	-1	0	-1	0	0
AX-123614649	5A	11797857	1	-1	-1	1	0	0	0	-1	1	0	-1	0	0	0	0	0	-1	0	-1	0	0	-1	0	1	-1	0	1	0	-1	0	0	0	0	0	-1	0	-1	-1	0	0	1	-1	-1	-1	-1	0	1
AX-123614650	0	0	-1	1	1	-1	0	0	0	1	-1	0	1	0	0	0	0	0	1	0	1	0	0	1	0	-1	1	0	-1	0	1	0	0	0	0	0	1	0	1	1	0	0	-1	1	1	1	1	0	-1
AX-123614670	0	0	0	1	0	0	1	0	0	1	-1	1	1	0	0	0	-1	0	0	0	0	0	0	-1	0	-1	1	1	0	1	0	0	0	1	-1	1	0	0	1	1	0	0	0	1	1	0	0	1	-1
AX-123614676	0	0	-1	1	1	-1	0	0	0	1	-1	0	1	0	0	0	0	0	1	1	1	0	0	0	0	-1	1	0	-1	0	1	0	1	0	0	0	1	0	1	1	0	0	-1	1	1	1	1	0	-1
AX-123614697	6A	11248739	1	0	0	0	0	1	-1	-1	-1	0	1	1	-1	-1	-1	0	-1	-1	0	-1	0	0	0	1	1	0	0	0	0	-1	1	0	-1	0	-1	1	1	0	1	-1	-1	0	1	1	1	1	1
AX-123614773	7C	8883350	-1	1	0	1	0	0	-1	0	-1	-1	0	1	1	-1	0	1	1	0	1	0	0	-1	1	0	1	1	-1	0	0	1	0	-1	1	0	0	0	0	0	1	0	0	1	-1	-1	0	-1	1
AX-123614774	7A	13689130	0	-1	0	0	0	0	0	1	0	1	0	-1	0	1	1	0	0	-1	-1	0	0	0	1	0	0	1	0	0	0	1	0	0	-1	-1	0	-1	0	-1	-1	0	0	-1	1	-1	-1	0	0
AX-123614779	7A	14123604	0	1	0	0	0	0	0	-1	0	-1	0	1	0	-1	-1	0	0	1	1	0	0	0	-1	0	0	-1	0	0	0	-1	0	0	1	1	1	1	NA	1	1	0	0	1	-1	1	1	0	0
AX-123614785	7A	13242994	0	-1	0	0	0	0	0	1	0	1	0	-1	0	1	1	0	0	-1	-1	0	0	0	0	0	0	1	0	0	0	1	0	0	-1	-1	0	-1	0	-1	-1	0	0	-1	0	-1	-1	0	0
AX-123614798	7A	12648958	0	1	0	0	0	0	0	-1	0	-1	0	1	0	-1	-1	0	0	1	1	0	0	0	0	0	0	-1	0	0	0	-1	0	0	1	1	0	1	0	1	1	0	0	1	0	1	1	0	0
AX-123614872	0	0	0	0	0	1	-1	1	0	1	0	0	0	0	1	-1	0	-1	-1	0	0	0	0	0	0	-1	1	-1	1	0	0	1	1	0	-1	0	0	1	1	0	1	0	0	0	NA	-1	0	1	-1
AX-123614886	5A	10683303	1	-1	-1	1	0	0	0	-1	1	0	-1	0	0	0	0	1	-1	0	-1	0	0	-1	0	1	-1	0	1	0	0	0	0	0	1	0	-1	0	-1	-1	0	0	1	-1	-1	-1	-1	1	1
AX-123614942	7C	13761867	0	1	0	0	0	0	0	-1	0	-1	0	1	0	-1	-1	0	0	1	1	0	0	0	0	0	0	-1	0	0	0	-1	0	0	1	1	0	1	0	1	1	0	0	1	0	1	1	0	0
AX-123614952	7A	13934765	0	1	0	0	0	0	0	-1	0	-1	0	1	0	-1	-1	0	0	1	1	0	0	0	-1	0	0	-1	0	0	0	-1	0	0	1	1	1	1	0	1	1	0	0	1	-1	1	1	0	0
AX-123615011	3A	21824675	1	0	0	1	-1	0	-1	0	1	-1	-1	-1	0	0	1	0	0	0	0	-1	-1	1	0	-1	-1	-1	0	0	-1	0	0	1	0	1	-1	-1	0	1	0	0	1	0	-1	-1	1	1	0
AX-123615038	0	0	-1	-1	1	0	1	0	-1	0	0	1	0	-1	0	0	0	-1	-1	-1	0	0	0	0	1	1	1	1	0	-1	0	0	0	0	1	0	0	0	0	0	1	0	-1	1	0	-1	0	0	0
AX-123615068	5A	13479076	0	-1	-1	1	0	0	0	-1	1	0	-1	0	0	0	0	0	-1	0	-1	0	0	0	0	1	-1	0	1	0	-1	0	0	0	1	-1	-1	0	-1	-1	0	0	1	-1	-1	-1	-1	0	1
AX-123615181	7A	12842470	0	1	0	0	0	0	0	-1	0	-1	0	1	0	-1	-1	0	0	1	1	0	0	0	0	0	0	-1	0	0	0	-1	0	0	1	1	0	1	0	1	1	0	0	1	0	1	1	0	0
AX-123615223	0	0	1	0	0	0	0	1	-1	-1	-1	0	1	-1	1	-1	1	0	-1	-1	0	0	1	0	1	0	0	1	-1	1	0	0	0	0	1	-1	-1	0	-1	0	1	-1	1	-1	-1	0	0	1	0
AX-123615245	2C	3223115	-1	0	0	0	0	0	-1	-1	1	0	-1	0	1	1	0	1	1	0	1	0	0	-1	0	1	0	0	-1	0	0	-1	-1	1	-1	0	-1	-1	0	1	-1	1	1	0	1	-1	0	0	1
AX-123615252	0	0	1	0	-1	0	-1	-1	-1	0	-1	-1	-1	1	-1	0	1	0	-1	1	0	1	1	-1	0	1	-1	1	1	-1	1	0	-1	-1	-1	0	0	0	0	1	0	1	0	-1	0	1	1	1	0
AX-123615253	3A	25085973	0	0	0	1	-1	0	-1	0	1	-1	0	-1	0	0	1	0	0	0	0	-1	-1	1	0	-1	-1	-1	0	0	-1	0	0	1	0	1	-1	-1	0	1	0	0	1	0	-1	-1	1	1	0
AX-166502485	1A	635923	-1	0	0	0	0	1	1	-1	0	1	1	0	0	1	0	1	1	0	0	0	1	1	0	0	0	0	1	1	1	1	1	0	1	0	0	1	0	-1	1	0	0	1	-1	1	0	0	0
AX-166502489	1B	15342863	1	0	1	1	0	1	-1	0	-1	-1	0	0	1	1	0	1	1	0	0	1	0	0	0	-1	1	0	0	0	0	-1	0	1	0	0	1	0	1	0	1	NA	0	0	-1	-1	0	1	1
AX-166502541	1D	17371201	0	1	0	0	-1	0	0	1	NA	1	-1	0	-1	-1	NA	1	1	0	1	0	0	0	1	0	1	0	-1	-1	-1	1	1	0	0	0	0	1	0	0	1	1	0	0	0	-1	1	0	1
AX-166502620	1C	2181598	0	-1	-1	0	-1	0	-1	-1	0	0	1	NA	-1	0	0	-1	0	0	-1	-1	0	1	0	0	-1	0	0	0	-1	-1	-1	-1	-1	-1	-1	0	-1	-1	0	0	-1	0	-1	1	-1	-1	-1
AX-166502630	1A	2424488	0	0	0	0	0	1	1	-1	0	1	1	0	0	1	0	1	1	0	0	0	1	1	0	0	0	0	1	1	1	1	1	0	1	0	0	1	0	-1	1	0	0	1	-1	1	0	0	0
AX-166502684	1B	13160964	-1	0	-1	0	0	-1	1	0	1	1	0	0	-1	-1	0	-1	-1	0	0	0	0	0	0	1	-1	0	0	0	0	1	0	-1	0	0	-1	0	-1	0	-1	1	0	0	1	1	0	-1	-1
AX-166502689	1B	13131999	1	0	1	0	0	1	-1	0	-1	-1	0	0	1	1	0	1	1	0	0	0	0	0	0	-1	1	0	0	0	0	-1	0	1	0	0	1	0	1	0	1	-1	0	0	-1	-1	0	1	1
AX-166502769	0	0	0	-1	-1	-1	1	-1	-1	1	0	0	1	1	0	0	0	-1	0	0	0	-1	-1	-1	0	-1	1	-1	0	-1	0	0	0	0	0	0	0	0	0	1	-1	1	1	0	1	1	0	-1	0
AX-166502867	5A	22762594	0	1	1	0	0	0	0	1	-1	1	1	0	0	0	0	0	0	0	0	0	0	-1	0	-1	1	1	0	1	1	0	0	1	-1	1	1	0	1	1	0	0	0	1	1	0	0	0	-1
AX-166502884	1A	3057047	0	0	0	0	0	1	1	-1	0	1	1	0	0	1	0	1	1	0	0	0	1	1	0	0	0	0	1	1	1	1	1	0	1	0	0	1	0	-1	1	0	0	1	-1	1	0	-1	0
AX-166502925	1A	3564038	0	0	0	0	0	1	1	-1	0	1	1	0	0	1	0	1	1	0	0	-1	1	1	0	0	0	0	0	1	1	1	1	0	1	0	0	1	0	-1	1	0	0	1	-1	1	0	-1	0
AX-166502931	5A	19754234	0	-1	-1	0	0	0	0	-1	1	-1	-1	0	0	0	0	0	-1	0	0	0	0	1	0	1	-1	0	0	-1	-1	0	0	-1	1	-1	-1	0	-1	-1	0	0	1	-1	-1	-1	0	0	1
AX-166502950	1C	2244090	0	1	1	0	1	0	1	1	0	0	-1	1	1	0	0	1	0	0	1	1	0	-1	0	0	1	0	0	0	1	1	1	1	1	1	1	0	1	1	0	0	1	0	1	-1	1	1	1
AX-166502964	1A	3797424	0	0	0	0	0	1	1	-1	0	1	1	0	0	1	0	1	1	0	0	-1	1	1	0	0	0	0	0	1	1	1	1	0	1	0	0	1	0	-1	1	0	0	1	-1	1	0	-1	0
AX-166502995	1A	4439934	0	0	0	0	0	1	1	-1	0	1	1	0	0	1	0	1	1	1	0	-1	1	1	0	0	0	0	0	1	1	1	1	0	1	0	0	1	0	-1	1	0	0	1	-1	1	0	-1	0
AX-166503438	2C	25688332	0	0	0	0	0	0	-1	1	0	0	0	0	0	1	0	0	1	-1	0	-1	0	0	0	0	0	-1	1	-1	0	-1	-1	0	0	1	-1	0	0	-1	-1	-1	0	1	-1	0	-1	0	1
AX-166503526	0	0	-1	0	0	0	0	0	-1	-1	1	0	-1	0	1	1	0	1	1	0	1	0	0	-1	0	1	0	0	-1	0	0	-1	-1	1	-1	0	-1	0	0	1	0	1	1	0	1	-1	0	0	1
AX-166503536	0	0	0	1	0	0	0	1	0	-1	1	-1	-1	-1	0	-1	0	-1	0	1	1	-1	-1	1	1	0	1	-1	0	0	0	0	0	0	0	0	-1	0	0	-1	-1	-1	0	-1	1	0	-1	0	-1
AX-166503547	2A	22914584	0	1	0	0	0	1	0	-1	1	-1	-1	-1	0	-1	0	-1	0	1	1	-1	-1	1	1	0	1	-1	0	0	0	0	0	0	0	0	-1	0	0	-1	-1	-1	0	-1	1	0	-1	0	-1
AX-166503566	0	0	0	-1	0	0	0	-1	-1	1	-1	0	0	1	0	1	0	1	0	-1	-1	0	1	-1	-1	0	-1	1	0	0	0	0	0	1	1	0	1	0	0	0	1	1	0	1	-1	0	0	0	1
AX-166503617	0	0	0	1	0	0	0	1	0	-1	1	0	0	-1	0	-1	0	-1	0	1	1	0	-1	1	1	0	1	-1	0	0	0	0	0	-1	-1	0	-1	0	0	-1	-1	-1	0	NA	1	0	0	0	-1
AX-166503691	0	0	-1	0	0	0	0	0	NA	-1	1	0	-1	0	1	1	0	1	1	0	1	0	0	-1	0	1	0	0	-1	0	0	-1	-1	1	-1	0	-1	0	0	1	0	1	1	0	1	-1	0	0	1
AX-166503773	2D	26801800	-1	1	0	0	0	1	0	1	1	0	1	0	1	1	0	1	-1	0	0	0	0	-1	0	0	0	0	0	0	-1	-1	-1	0	0	1	1	1	0	-1	1	-1	0	-1	0	0	-1	0	0
AX-166503783	0	0	0	1	0	0	0	1	1	-1	1	0	0	-1	0	-1	0	-1	0	1	1	0	-1	1	1	0	1	-1	0	0	0	0	0	-1	-1	0	-1	0	0	0	-1	-1	0	-1	1	0	0	0	-1
AX-166503873	2A	5002450	1	0	-1	0	-1	-1	-1	0	-1	-1	-1	1	-1	0	1	0	-1	1	0	1	1	-1	0	1	-1	1	1	-1	1	0	-1	-1	-1	0	0	1	0	0	-1	1	0	-1	0	1	1	1	0
AX-166504309	3B	23625833	1	0	1	0	-1	0	-1	-1	0	1	0	-1	-1	0	0	0	0	0	0	1	1	-1	1	-1	1	0	-1	0	-1	-1	1	1	-1	0	1	-1	0	-1	-1	0	-1	-1	1	-1	0	0	1
AX-166504314	3B	23756645	-1	0	-1	0	1	0	1	1	0	-1	0	1	1	0	0	0	0	0	0	-1	-1	1	-1	1	-1	0	1	0	1	1	-1	-1	1	0	-1	1	0	1	1	0	1	1	-1	1	0	0	-1
AX-166504453	3A	26513509	0	0	0	-1	1	0	1	0	-1	1	0	1	0	0	-1	0	0	0	0	1	1	-1	0	1	1	1	0	0	1	0	0	-1	0	-1	1	1	0	-1	0	0	-1	0	1	1	-1	-1	0
AX-166504462	3B	26849304	-1	0	-1	0	1	0	1	1	0	-1	0	1	1	0	0	0	0	0	0	-1	-1	1	-1	1	-1	0	1	0	1	1	-1	-1	1	0	-1	1	0	1	1	0	1	1	-1	1	0	0	-1
AX-166504485	3A	25635705	0	0	0	1	-1	0	-1	0	1	-1	0	-1	0	0	1	0	0	0	0	-1	-1	1	0	-1	-1	-1	0	0	-1	0	0	1	0	1	-1	-1	0	1	0	0	1	0	-1	-1	1	1	0
AX-166504666	3A	24940455	0	0	0	-1	1	0	1	0	-1	1	0	1	0	0	-1	0	0	0	0	1	1	-1	0	1	1	1	0	0	1	0	0	-1	0	-1	1	1	0	-1	0	0	-1	0	1	1	-1	-1	0
AX-166504746	3B	28433413	-1	0	-1	0	1	0	1	1	0	-1	0	1	1	0	0	0	0	0	0	-1	-1	1	-1	0	-1	0	1	0	1	1	-1	-1	1	0	-1	1	0	1	1	0	1	1	-1	1	0	0	-1
AX-166504753	3B	28492323	-1	0	-1	0	1	0	1	1	0	-1	0	1	1	0	0	0	0	0	0	-1	-1	1	-1	0	-1	0	1	0	1	1	-1	-1	1	0	-1	1	0	1	1	0	1	1	-1	1	0	0	-1
AX-166504768	3B	28867585	-1	0	-1	0	1	0	1	1	0	-1	0	1	1	0	0	0	0	0	0	-1	-1	1	-1	0	-1	0	1	0	1	1	-1	-1	1	0	-1	1	0	1	1	0	1	1	-1	1	0	0	-1
AX-166504785	3C	28965250	-1	0	1	0	0	0	0	-1	0	-1	-1	0	1	0	1	1	1	-1	0	0	0	-1	0	-1	0	1	1	0	-1	-1	0	0	-1	0	0	0	0	NA	0	0	-1	1	0	NA	0	0	-1
AX-166504812	3C	29330401	-1	0	1	0	0	0	0	-1	0	-1	-1	0	1	0	1	1	1	NA	0	0	0	-1	0	-1	0	1	1	0	-1	-1	0	0	-1	0	0	0	0	-1	0	0	-1	1	0	-1	0	0	-1
AX-166504814	0	0	-1	0	-1	0	1	0	1	1	0	-1	0	1	1	0	0	0	0	0	0	-1	-1	1	-1	0	-1	0	1	0	1	1	-1	-1	1	0	-1	1	0	1	0	0	1	1	-1	1	0	0	-1
AX-166504862	0	0	-1	0	-1	0	1	0	1	1	0	NA	0	1	1	0	0	0	0	0	0	-1	-1	1	-1	0	NA	0	1	0	1	1	0	NA	1	0	-1	1	0	1	0	0	1	1	-1	1	0	0	-1
AX-166504866	3B	30362545	1	0	1	0	-1	0	-1	-1	0	1	0	-1	-1	0	0	0	0	0	0	1	1	NA	1	0	1	0	-1	0	-1	-1	1	1	-1	0	1	-1	0	-1	0	0	-1	-1	1	-1	0	0	1
AX-166504873	3B	30301274	1	0	1	0	-1	0	-1	-1	0	1	0	-1	-1	0	0	0	0	0	0	1	1	-1	1	0	1	0	-1	0	-1	-1	1	1	-1	0	1	-1	0	-1	0	0	-1	-1	1	-1	0	0	1
AX-166504971	3A	4832199	1	1	-1	0	-1	0	1	0	0	-1	0	1	0	0	0	1	1	1	0	0	0	0	-1	-1	-1	-1	0	1	0	0	0	0	-1	0	0	0	0	0	-1	0	1	-1	0	1	0	0	0
AX-166505041	3B	5184356	1	1	-1	0	0	-1	-1	1	0	0	0	1	0	0	0	1	-1	0	0	0	1	0	0	0	-1	-1	0	0	0	1	0	0	1	0	0	0	1	0	1	0	1	0	-1	1	-1	0	-1
AX-166505049	3A	5910648	-1	-1	0	0	1	0	0	0	0	1	0	-1	0	0	0	-1	-1	-1	0	0	0	0	1	1	1	1	0	-1	0	0	0	0	1	0	0	0	0	1	1	0	-1	NA	0	-1	0	0	0
AX-166505245	3D	1224829	1	1	-1	1	-1	0	1	0	0	0	-1	1	0	0	0	1	1	0	0	0	0	0	-1	0	-1	-1	0	1	0	0	1	0	-1	0	0	0	-1	0	-1	0	1	-1	0	1	0	0	0
AX-166505307	4A	10964139	-1	0	0	0	0	0	0	-1	0	-1	-1	1	0	0	0	0	1	-1	0	0	1	1	0	1	1	-1	0	1	1	0	-1	1	0	0	1	-1	0	1	-1	-1	-1	0	-1	0	-1	0	0
AX-166505322	4A	10512498	1	0	0	0	0	0	0	1	0	1	1	-1	0	0	0	0	-1	1	0	0	-1	-1	0	-1	-1	1	0	-1	-1	0	1	-1	0	0	-1	1	0	-1	1	1	1	0	1	0	1	0	0
AX-166505338	0	0	-1	0	0	0	0	0	0	-1	0	-1	-1	1	0	0	0	0	1	-1	0	0	1	1	0	1	1	-1	0	1	1	0	-1	1	0	0	1	-1	0	1	-1	-1	-1	0	-1	0	-1	0	0
AX-166505348	5A	3391743	-1	0	0	0	0	-1	1	1	1	0	-1	1	-1	1	-1	0	1	1	0	0	-1	0	-1	0	0	-1	1	-1	0	0	0	0	-1	1	1	0	0	0	-1	1	-1	1	1	0	0	-1	0
AX-166505359	5C	3463172	-1	0	0	0	0	-1	1	1	1	0	-1	1	-1	1	-1	0	1	1	0	0	-1	0	-1	0	0	-1	1	-1	0	0	0	0	-1	1	1	0	0	0	-1	1	-1	1	1	0	0	-1	0
AX-166505486	4A	12279260	-1	0	0	0	0	0	0	-1	0	-1	-1	1	0	-1	0	0	1	-1	0	0	1	1	0	1	1	-1	0	1	1	0	-1	1	0	-1	1	-1	0	1	-1	-1	-1	0	-1	0	-1	0	0
AX-166505507	4A	11775376	-1	0	0	0	0	0	0	NA	0	-1	-1	1	0	-1	0	0	1	-1	0	0	1	1	0	1	1	-1	0	1	1	0	-1	1	0	-1	1	-1	0	1	-1	-1	-1	0	-1	0	-1	0	0
AX-166505518	4A	11711919	-1	0	0	0	0	0	0	-1	0	-1	-1	1	0	-1	0	0	1	-1	0	0	1	1	0	1	1	-1	0	1	1	0	-1	1	0	-1	1	-1	0	1	-1	-1	-1	0	-1	0	-1	0	0
AX-166505567	4A	12282505	-1	0	0	0	0	0	0	-1	0	-1	-1	1	0	-1	0	0	1	-1	0	0	1	1	0	1	1	-1	0	1	1	0	-1	1	0	-1	1	-1	0	1	-1	-1	-1	0	-1	0	-1	0	0
AX-166505579	4A	14566290	-1	0	0	0	0	0	0	-1	0	0	-1	1	0	-1	0	0	1	-1	0	0	1	1	0	0	1	-1	0	1	1	0	-1	1	0	-1	1	-1	0	1	-1	-1	-1	0	-1	0	-1	0	0
AX-166505658	4C	18167220	0	0	0	1	-1	1	0	1	0	0	0	0	1	-1	0	-1	-1	0	0	0	0	0	0	-1	1	-1	1	0	0	1	1	0	-1	0	0	1	1	0	1	0	0	0	-1	-1	0	1	-1
AX-166506068	4A	8802625	1	0	0	0	0	0	0	1	0	1	1	-1	0	0	0	0	-1	1	0	0	-1	-1	0	-1	-1	1	0	-1	-1	0	1	-1	0	0	-1	1	0	-1	1	1	1	0	1	0	1	0	0
AX-166506069	4A	8791716	-1	0	0	0	0	0	0	-1	0	-1	-1	1	0	0	0	0	1	-1	0	0	1	1	0	1	1	-1	0	1	1	0	-1	1	0	0	1	-1	0	1	-1	-1	-1	0	-1	0	-1	0	0
AX-166506093	0	0	-1	0	0	0	0	0	0	-1	0	-1	-1	1	0	0	0	0	1	-1	0	0	1	1	0	1	1	-1	0	1	1	0	-1	1	0	0	1	-1	0	1	-1	-1	-1	0	-1	0	-1	0	0
AX-166506169	5C	8295266	0	0	0	1	0	0	1	1	1	-1	-1	1	-1	0	-1	0	1	1	-1	0	-1	0	-1	0	0	-1	1	-1	1	0	0	-1	-1	1	0	0	1	0	0	1	-1	0	1	0	0	-1	0
AX-166506240	5A	10461238	1	-1	-1	1	0	0	0	-1	1	0	-1	0	0	0	0	1	-1	0	-1	0	0	-1	0	1	-1	0	1	0	0	0	0	0	1	0	-1	0	-1	-1	0	0	1	-1	-1	-1	-1	1	1
AX-166506253	5C	14873352	0	-1	0	1	0	0	1	1	1	0	0	1	0	0	-1	0	1	1	-1	0	-1	0	-1	0	-1	-1	0	-1	1	-1	0	-1	-1	1	0	0	1	0	0	1	-1	0	1	0	0	-1	0
AX-166506321	5A	13530431	0	1	1	-1	0	0	0	1	-1	0	1	0	0	0	0	0	1	0	1	0	0	0	0	-1	1	0	-1	0	1	0	0	0	-1	1	1	0	1	1	0	0	-1	1	1	1	1	0	-1
AX-166506326	5A	13373311	0	-1	-1	1	0	0	0	-1	1	0	-1	0	0	0	0	0	-1	0	-1	0	0	0	0	1	-1	0	1	0	-1	0	0	0	1	0	-1	0	-1	-1	0	0	1	-1	-1	-1	-1	0	1
AX-166506331	0	0	0	1	0	-1	0	0	-1	-1	-1	0	0	-1	1	0	1	0	-1	-1	1	0	1	0	1	0	1	1	0	1	-1	1	0	1	1	-1	0	0	-1	0	0	-1	1	0	-1	0	0	1	0
AX-166506352	5A	20575665	0	1	1	0	0	0	0	1	-1	1	1	0	0	0	0	0	0	0	0	0	0	-1	0	-1	1	0	0	1	1	0	0	1	-1	1	1	0	1	1	0	0	-1	1	1	1	0	0	-1
AX-166506357	5A	20236158	0	-1	-1	0	0	0	0	-1	1	-1	-1	0	0	0	0	0	0	0	0	0	0	1	0	1	-1	0	0	-1	-1	0	0	-1	1	-1	-1	0	-1	-1	0	0	1	-1	-1	-1	0	0	1
AX-166506367	5B	16173327	0	0	0	0	0	-1	0	-1	0	-1	0	0	1	0	0	0	0	1	0	0	1	NA	1	0	0	1	1	0	1	-1	1	0	0	1	1	1	0	1	0	0	1	0	-1	1	0	0	0
AX-166506385	5B	19358095	0	0	0	0	0	1	0	1	0	1	0	0	-1	0	0	0	0	-1	0	0	-1	1	-1	0	0	-1	-1	0	-1	1	-1	0	0	0	-1	-1	0	-1	0	0	-1	0	1	-1	0	0	0
AX-166506399	5C	17326497	0	1	0	-1	0	0	-1	-1	NA	0	0	-1	0	0	1	0	-1	-1	1	0	1	0	1	0	1	1	0	0	-1	1	0	1	1	0	0	0	-1	0	0	NA	1	0	0	0	0	1	0
AX-166506415	5B	18127735	0	0	0	0	0	1	0	1	0	1	0	0	-1	0	0	0	0	-1	0	0	-1	1	-1	0	0	-1	-1	0	-1	1	-1	0	0	0	-1	-1	0	-1	0	0	-1	0	1	-1	0	0	0
AX-166506449	5B	17427566	0	0	0	0	0	1	0	1	0	1	0	0	-1	0	0	0	0	-1	0	0	-1	1	-1	0	0	-1	-1	0	-1	1	-1	0	0	0	-1	-1	0	-1	0	0	-1	0	1	-1	0	0	0
AX-166506459	5B	17103920	0	0	0	0	0	1	0	1	0	1	0	0	-1	0	0	0	0	-1	0	0	-1	1	-1	0	0	-1	-1	0	-1	1	-1	0	0	0	-1	-1	0	-1	0	0	-1	0	1	-1	0	0	0
AX-166506556	5C	20894519	1	-1	0	1	0	0	1	1	1	0	0	1	0	0	-1	0	1	1	-1	0	-1	0	-1	0	-1	-1	0	0	1	-1	0	-1	-1	0	0	0	1	0	0	1	-1	0	0	0	1	-1	0
AX-166506558	5B	21916688	0	0	0	0	0	-1	0	-1	0	0	0	0	1	0	0	0	0	1	0	0	1	-1	1	0	0	1	1	0	1	0	1	0	0	0	1	1	0	1	0	0	1	0	-1	1	0	0	0
AX-166506581	5A	21944956	0	-1	-1	0	0	0	0	-1	1	-1	-1	0	0	0	0	0	0	0	0	0	0	1	0	1	-1	-1	0	-1	-1	0	0	-1	1	-1	-1	0	-1	-1	0	0	0	-1	-1	0	0	0	1
AX-166506608	5C	21065799	1	-1	-1	1	0	0	1	1	1	0	0	1	0	0	-1	0	1	1	-1	0	-1	0	-1	0	-1	-1	0	0	1	-1	0	-1	-1	0	0	0	1	0	0	1	-1	0	0	0	1	-1	0
AX-166506615	5B	22149995	0	0	0	0	0	1	0	1	0	1	0	0	-1	0	0	0	0	-1	-1	0	-1	1	-1	0	0	-1	-1	0	-1	0	-1	0	0	0	-1	-1	0	-1	0	0	-1	0	1	-1	0	0	0
AX-166506623	5C	21165689	1	-1	-1	1	0	0	1	1	1	0	0	1	0	0	-1	0	1	1	-1	0	-1	0	-1	0	-1	-1	0	0	1	-1	0	-1	-1	0	0	0	1	0	0	1	-1	0	0	0	1	-1	0
AX-166506654	5A	23851166	0	-1	0	0	0	0	0	-1	1	-1	-1	0	0	0	0	0	0	0	0	0	0	1	0	1	-1	-1	0	-1	0	0	0	-1	1	-1	0	0	-1	-1	0	0	0	-1	-1	0	0	-1	1
AX-166506663	5C	23917617	1	-1	0	1	0	0	1	1	1	0	0	1	1	0	-1	0	1	1	-1	0	-1	0	0	0	-1	-1	0	0	1	-1	0	-1	-1	0	0	0	1	0	0	1	-1	0	0	0	1	-1	0
AX-166506674	0	0	1	NA	0	1	0	0	1	1	1	0	0	1	1	0	-1	0	1	1	-1	0	-1	0	0	0	-1	-1	0	0	1	-1	0	-1	-1	0	0	0	1	0	0	1	-1	0	0	0	1	-1	0
AX-166506678	5B	24729149	0	0	0	0	0	1	0	1	0	1	0	0	-1	0	0	0	0	-1	-1	0	-1	0	-1	0	0	-1	-1	0	-1	0	-1	0	0	0	-1	-1	0	-1	0	0	-1	0	1	-1	0	0	1
AX-166506687	4A	4197405	-1	0	0	0	0	0	0	-1	0	-1	-1	1	0	0	0	0	1	-1	0	0	1	1	0	1	1	-1	0	1	1	1	-1	1	0	0	1	-1	0	1	0	-1	-1	0	-1	0	-1	-1	0
AX-166506704	4A	4795982	-1	0	0	0	0	0	0	-1	0	-1	-1	1	0	0	0	0	1	-1	0	0	1	1	0	1	1	-1	0	1	1	1	-1	1	0	0	1	-1	0	1	0	-1	-1	0	-1	0	-1	-1	0
AX-166506846	0	0	1	0	0	0	0	1	-1	-1	-1	0	1	-1	1	-1	1	0	-1	-1	0	0	1	0	1	0	0	1	NA	1	0	0	0	0	1	-1	-1	0	-1	0	1	-1	1	-1	NA	0	0	1	0
AX-166506865	5C	4755232	0	0	0	0	0	-1	1	1	1	0	-1	1	-1	1	-1	0	1	1	-1	0	-1	0	-1	0	0	-1	1	-1	1	0	0	0	-1	1	1	0	1	0	-1	1	-1	1	1	0	0	-1	0
AX-166506889	5C	5273728	0	0	0	0	0	1	-1	-1	-1	1	1	-1	1	0	1	0	-1	-1	1	0	1	0	1	0	0	1	-1	1	-1	0	0	0	1	-1	-1	0	-1	0	1	-1	1	-1	-1	0	0	1	0
AX-166507002	5C	5989957	0	0	0	0	0	-1	1	1	1	-1	-1	1	-1	0	-1	0	1	1	-1	0	-1	0	-1	0	0	-1	1	-1	1	0	0	0	-1	1	0	0	1	0	-1	1	-1	1	1	0	0	-1	0
AX-166507035	5C	9683769	0	-1	0	1	0	0	1	1	1	0	-1	1	-1	0	-1	0	1	1	-1	0	-1	0	-1	0	-1	-1	0	-1	1	0	0	-1	-1	1	0	0	1	0	0	1	-1	0	1	0	0	-1	0
AX-166507045	5C	9463261	0	1	0	-1	0	0	-1	-1	-1	0	1	-1	1	0	1	0	-1	-1	1	0	1	0	1	0	0	1	-1	1	-1	0	0	1	1	-1	0	0	-1	0	0	-1	1	0	-1	0	0	1	0
AX-166507051	5C	9272351	0	1	0	-1	0	0	-1	-1	-1	0	1	-1	1	0	1	0	-1	-1	1	0	1	0	1	0	0	1	-1	1	-1	0	0	1	1	-1	0	0	-1	0	0	-1	1	0	-1	0	0	1	0
AX-166507072	0	0	0	1	1	1	-1	1	1	-1	0	0	-1	-1	0	0	0	1	0	0	0	1	1	1	1	1	-1	1	0	1	0	0	0	0	0	0	0	0	0	-1	1	-1	-1	0	-1	-1	0	1	0
AX-166507109	0	0	0	1	0	1	0	1	0	1	0	0	1	0	1	1	0	0	1	0	1	NA	0	1	NA	0	0	1	1	0	0	0	0	1	1	1	0	1	0	0	NA	NA	NA	0	0	0	0	0	1
AX-166507142	6A	469408	-1	1	1	0	-1	1	0	1	1	0	-1	0	0	0	0	0	0	-1	-1	1	0	0	1	0	0	-1	0	-1	0	0	-1	-1	0	-1	1	0	0	0	-1	0	0	0	0	0	1	0	1
AX-166507198	6A	11963715	-1	0	0	1	0	-1	1	1	1	0	NA	-1	1	1	1	0	1	1	0	1	0	0	0	-1	-1	0	0	0	0	1	-1	0	1	0	1	-1	-1	0	0	1	1	0	-1	-1	-1	-1	-1
AX-166507333	6C	15361036	-1	0	-1	-1	0	0	1	-1	1	0	1	0	0	0	0	-1	0	1	-1	0	-1	-1	0	-1	0	-1	0	-1	0	-1	0	0	0	0	0	0	1	1	1	-1	1	-1	0	0	-1	0	0
AX-166507375	6A	17855468	1	0	0	-1	0	1	NA	NA	-1	0	1	1	-1	-1	-1	0	0	-1	0	-1	0	0	0	1	1	0	0	0	0	-1	0	0	-1	0	-1	1	1	0	1	-1	-1	0	1	1	1	1	1
AX-166507414	6C	19897964	1	1	1	1	0	0	-1	1	-1	0	0	0	0	0	0	1	0	-1	1	0	1	1	0	1	0	1	0	1	0	1	0	0	0	0	0	-1	-1	-1	-1	1	-1	1	0	1	1	0	0
AX-166507416	6C	19899079	-1	-1	-1	-1	0	0	1	-1	1	0	0	0	0	0	0	-1	0	1	-1	0	-1	-1	0	-1	0	-1	0	-1	0	-1	0	0	0	0	0	1	1	1	1	-1	1	-1	0	-1	-1	0	0
AX-166507562	6C	23966921	-1	-1	-1	-1	0	0	0	NA	1	0	0	0	0	0	0	-1	0	1	-1	0	-1	-1	0	-1	0	-1	0	-1	0	-1	0	0	-1	0	0	1	1	1	1	-1	1	-1	0	-1	-1	0	0
AX-166507779	6B	32209579	-1	-1	NA	1	-1	-1	0	0	1	0	0	0	NA	-1	-1	0	NA	0	0	0	1	-1	0	-1	-1	0	-1	1	0	1	0	1	0	1	-1	-1	NA	1	1	1	-1	0	-1	0	-1	0	-1
AX-166508059	0	0	0	1	0	1	0	1	0	1	0	0	1	0	1	1	0	0	1	0	1	-1	1	1	-1	0	0	1	1	0	0	0	0	0	1	1	0	1	-1	0	-1	-1	-1	0	0	0	1	0	0
AX-166508068	0	0	0	-1	0	-1	0	-1	0	-1	0	0	-1	0	-1	-1	0	0	-1	0	-1	1	-1	-1	1	0	0	-1	-1	0	0	0	0	0	-1	-1	0	-1	1	0	1	1	1	0	0	0	-1	0	0
AX-166508121	6A	4154530	1	-1	-1	0	1	0	0	-1	-1	0	1	0	-1	0	0	0	0	0	1	-1	0	-1	0	1	1	1	0	1	0	0	1	0	0	1	-1	0	0	1	1	0	0	0	1	0	-1	1	-1
AX-166508137	0	0	NA	1	1	0	NA	1	0	1	1	0	-1	0	0	0	0	0	0	-1	-1	1	0	0	1	0	0	-1	0	-1	0	0	-1	0	0	NA	1	0	0	0	-1	0	0	0	0	0	1	0	1
AX-166508156	6A	8392792	-1	1	0	0	0	0	0	1	1	0	-1	-1	1	0	1	0	0	0	-1	1	0	1	0	-1	-1	-1	0	-1	0	1	-1	0	1	0	1	-1	-1	0	-1	0	1	0	-1	-1	-1	-1	0
AX-166508167	6A	8205123	1	-1	0	0	0	0	0	-1	-1	NA	1	1	-1	0	-1	0	0	0	1	-1	1	-1	0	1	1	1	0	1	0	-1	1	0	-1	0	-1	1	1	1	1	0	-1	0	1	0	1	1	0
AX-166508170	6A	8144621	-1	1	0	0	0	0	0	1	1	0	-1	-1	1	0	1	0	0	0	-1	1	-1	1	0	-1	-1	-1	0	-1	0	1	0	0	1	0	1	-1	-1	-1	-1	0	1	0	-1	0	-1	-1	0
AX-166508174	6A	8027959	NA	1	0	0	0	0	0	1	1	0	-1	NA	1	0	1	0	0	0	-1	1	-1	1	0	-1	-1	-1	0	NA	0	1	0	0	1	0	1	-1	NA	-1	-1	0	1	0	-1	0	-1	-1	0
AX-166508207	6A	7247202	1	-1	0	0	0	0	0	-1	-1	1	1	1	-1	0	-1	0	0	0	1	-1	1	-1	0	1	1	1	0	1	0	-1	1	0	-1	0	-1	1	1	1	1	0	-1	0	1	-1	0	1	0
AX-166508222	6A	1263774	1	-1	-1	0	1	NA	0	-1	-1	0	1	0	0	0	0	0	0	1	1	-1	0	0	-1	0	0	1	0	1	0	0	1	0	0	1	NA	0	0	0	1	0	0	0	0	0	-1	0	-1
AX-166508245	0	0	1	-1	0	0	1	0	0	-1	-1	1	1	0	-1	0	0	0	0	0	1	-1	0	-1	0	1	1	1	0	1	0	-1	1	0	-1	0	-1	1	1	1	1	0	-1	0	1	-1	0	1	-1
AX-166508247	6D	5369603	0	-1	0	-1	0	-1	0	-1	0	0	-1	0	-1	-1	0	0	-1	0	-1	1	-1	-1	1	0	0	-1	-1	0	0	0	0	0	-1	-1	0	-1	1	0	1	1	1	0	0	0	-1	-1	0
AX-166508250	6D	5300299	0	1	0	1	0	1	0	1	0	0	1	0	1	1	0	0	1	0	1	-1	1	1	-1	0	0	1	1	0	0	0	0	0	1	1	0	1	-1	0	-1	-1	-1	0	0	0	1	1	0
AX-166508270	6A	5655787	-1	1	0	0	-1	0	0	1	1	-1	-1	0	1	0	0	1	0	0	-1	1	0	1	0	-1	-1	-1	0	-1	0	1	-1	0	1	0	1	-1	0	-1	-1	0	1	0	-1	1	1	-1	1
AX-166508346	6A	8818964	-1	0	-1	-1	0	0	1	-1	1	0	1	0	0	0	0	-1	0	1	-1	0	-1	-1	0	-1	0	0	1	-1	0	0	0	0	0	0	0	0	0	0	1	-1	1	-1	0	0	-1	0	0
AX-166508353	6A	8969683	1	-1	0	0	0	0	0	-1	-1	0	1	1	-1	0	-1	0	0	0	1	-1	0	-1	0	1	1	1	0	0	0	-1	1	0	-1	0	-1	1	1	0	1	0	-1	0	1	1	1	1	1
AX-166508430	7C	9129210	-1	1	0	1	0	0	-1	0	-1	-1	0	1	1	-1	0	1	1	0	1	0	0	-1	1	0	1	1	-1	0	0	1	0	-1	1	0	0	0	0	0	1	0	0	1	-1	-1	0	-1	1
AX-166508436	7C	8879213	1	-1	0	-1	0	0	1	0	1	1	0	-1	-1	1	0	-1	-1	0	-1	0	0	1	-1	0	-1	-1	1	0	0	-1	0	1	-1	0	0	0	0	0	-1	0	0	-1	1	1	0	1	-1
AX-166508439	7C	8765029	-1	1	0	1	0	0	-1	0	-1	-1	0	1	1	-1	0	1	1	0	1	0	0	-1	1	0	1	1	-1	0	0	1	0	-1	1	0	0	0	0	0	1	0	0	1	-1	-1	0	-1	1
AX-166508536	0	0	0	0	-1	-1	0	-1	1	0	1	0	0	-1	0	-1	1	0	0	0	-1	-1	1	1	-1	-1	-1	0	-1	-1	0	1	-1	0	-1	-1	0	-1	1	0	0	1	1	-1	-1	0	0	0	-1
AX-166508548	7D	14187881	0	0	-1	-1	0	-1	1	0	1	0	0	-1	0	-1	1	0	0	0	0	-1	1	1	-1	-1	-1	0	-1	-1	0	1	NA	0	-1	-1	0	-1	NA	0	0	0	1	-1	-1	0	0	0	-1
AX-166508734	7B	14331996	0	1	0	0	0	1	-1	-1	1	0	0	0	0	-1	1	0	0	1	0	-1	-1	0	1	0	0	1	-1	0	0	-1	0	0	0	-1	1	1	0	1	1	0	1	1	0	0	0	-1	0
AX-166508795	7A	12811189	0	1	0	0	0	0	0	-1	0	-1	0	1	0	-1	-1	0	0	1	1	0	0	0	0	0	0	-1	0	0	0	-1	0	0	1	1	0	1	0	1	1	0	0	1	0	1	1	0	0
AX-166508904	7B	13802228	0	1	0	0	0	1	-1	-1	1	0	0	0	0	-1	1	0	0	1	0	-1	-1	0	1	0	0	1	-1	0	0	-1	0	0	0	-1	1	1	0	1	1	0	1	1	0	0	0	-1	0
AX-166508925	7D	12519108	0	0	1	1	0	1	-1	0	-1	0	0	1	0	1	-1	NA	0	0	0	1	-1	-1	1	1	1	0	1	1	0	-1	0	0	0	1	0	1	-1	0	0	0	-1	1	0	0	0	0	0
AX-166508960	7D	11179036	0	0	1	1	0	1	-1	0	-1	0	0	1	0	1	0	-1	0	0	NA	0	-1	NA	1	1	1	0	1	1	0	-1	0	0	0	1	0	1	-1	0	0	0	-1	1	0	0	0	1	0
AX-166508961	7D	11178690	0	0	1	1	0	1	-1	0	-1	0	0	1	0	1	0	-1	0	0	NA	0	-1	-1	1	1	1	0	1	1	0	-1	0	0	0	1	0	1	-1	0	0	0	-1	1	0	0	0	1	0
AX-166508972	7D	61385	-1	1	1	-1	-1	1	1	0	0	1	0	-1	0	-1	-1	1	-1	0	NA	0	0	-1	0	0	1	1	1	-1	0	-1	-1	1	1	1	0	-1	1	1	1	0	1	1	1	-1	1	-1	1
AX-166509038	7D	1536697	-1	1	0	-1	-1	0	1	0	0	1	0	-1	0	-1	-1	1	-1	0	-1	0	0	-1	0	0	1	1	1	-1	0	-1	-1	1	1	1	0	-1	1	1	1	0	1	1	1	-1	1	-1	1
AX-166509091	0	0	-1	0	-1	-1	0	0	1	0	1	1	0	0	-1	-1	0	-1	-1	0	0	-1	0	0	0	1	-1	0	0	0	0	1	0	-1	0	0	-1	0	-1	0	-1	1	0	0	1	1	0	-1	-1
AX-166509107	0	0	-1	1	-1	0	0	-1	1	0	1	1	0	0	-1	-1	0	NA	-1	0	0	0	0	0	0	1	-1	0	0	0	0	1	0	-1	0	0	-1	0	-1	0	-1	1	0	0	1	1	0	NA	0
AX-166509119	0	0	-1	0	-1	0	0	-1	1	0	1	1	0	0	-1	-1	0	-1	NA	0	0	-1	0	0	0	1	-1	0	0	0	0	1	0	-1	0	0	-1	0	-1	0	-1	1	0	0	1	1	0	-1	-1
AX-166509178	2A	19031216	0	-1	0	0	0	-1	0	1	-1	1	1	0	1	-1	-1	1	0	-1	-1	1	0	-1	-1	0	-1	1	0	0	0	0	0	0	-1	0	0	0	0	1	1	0	0	1	-1	1	1	0	1
AX-166509328	0	0	-1	0	0	0	0	0	0	-1	0	-1	-1	1	0	-1	0	0	1	-1	0	0	1	1	0	1	1	-1	0	1	1	0	-1	1	0	-1	1	-1	0	1	-1	-1	-1	0	-1	0	-1	0	0
AX-166509407	0	0	0	0	0	0	0	-1	0	-1	0	-1	0	0	1	0	0	0	0	1	1	0	1	-1	1	0	0	1	1	0	1	0	1	0	0	0	1	1	0	1	0	0	1	0	-1	1	0	0	0
AX-166509422	0	0	0	0	0	0	0	-1	1	1	1	0	-1	1	-1	1	-1	0	1	1	-1	0	-1	0	-1	0	0	-1	1	-1	0	0	0	0	-1	1	1	0	1	0	-1	1	-1	1	1	0	0	-1	0
AX-166509428	0	0	0	0	0	0	0	-1	1	1	1	-1	-1	1	-1	1	-1	0	1	1	-1	0	-1	0	-1	0	0	-1	1	-1	1	0	0	0	-1	1	1	0	1	0	-1	1	-1	1	1	0	0	NA	0
AX-166509628	0	0	0	1	1	0	0	0	0	1	-1	1	1	0	0	0	0	0	0	0	0	0	0	-1	0	-1	1	1	0	1	1	0	0	1	-1	1	1	0	1	1	0	0	0	1	1	0	0	0	-1
AX-166509640	0	0	0	0	0	0	0	-1	-1	1	0	-1	-1	0	0	-1	0	-1	-1	-1	0	1	-1	-1	0	0	0	0	0	-1	0	-1	-1	0	-1	0	0	-1	0	1	-1	0	0	0	1	-1	0	1	0
AX-166509642	0	0	0	0	0	0	0	-1	-1	1	0	-1	-1	0	0	-1	0	-1	0	-1	0	1	-1	-1	0	0	0	0	0	-1	0	-1	-1	0	-1	0	0	-1	0	1	-1	0	0	0	1	-1	0	1	0
AX-166509668	0	0	0	-1	0	0	0	-1	-1	1	-1	0	0	1	0	1	0	1	0	-1	-1	0	1	-1	-1	0	-1	1	0	0	0	0	0	1	1	0	1	0	0	0	1	1	0	1	-1	0	0	0	1
AX-166509673	0	0	1	-1	0	0	0	0	0	1	-1	0	1	0	-1	-1	0	-1	-1	0	-1	0	0	1	0	-1	0	-1	NA	0	0	1	1	-1	0	0	1	1	0	-1	1	-1	-1	0	-1	1	0	0	-1
AX-166509680	0	0	1	0	1	0	0	0	0	0	-1	1	1	0	0	-1	0	-1	-1	0	0	0	0	1	0	-1	0	1	0	-1	0	1	1	0	0	0	1	0	1	-1	0	0	-1	0	0	1	1	0	-1
AX-166509808	4A	11191341	1	0	0	0	0	0	0	1	0	1	1	-1	0	0	0	0	-1	1	0	0	-1	-1	0	-1	-1	1	0	-1	-1	0	1	-1	0	0	-1	1	0	-1	1	1	1	0	1	0	1	0	0
AX-166509905	0	0	0	0	-1	0	0	1	1	1	0	1	0	0	-1	0	0	0	0	0	0	0	-1	0	-1	-1	-1	-1	0	0	-1	1	-1	0	-1	-1	-1	-1	0	-1	0	0	-1	0	1	0	0	-1	0
AX-166510005	6A	8144723	-1	1	0	0	0	0	0	1	1	0	-1	-1	1	0	1	0	0	0	-1	1	-1	1	0	-1	-1	-1	0	-1	0	1	-1	0	1	0	1	-1	-1	-1	-1	0	1	0	-1	0	-1	-1	0
AX-166510029	7A	14235053	0	-1	0	0	0	0	0	1	0	1	0	-1	0	NA	1	0	0	-1	-1	0	0	0	NA	0	0	1	0	0	0	1	0	0	-1	-1	-1	-1	0	-1	-1	0	0	-1	1	-1	-1	0	0
AX-166510065	0	0	0	1	0	0	0	0	0	-1	0	-1	0	1	0	-1	-1	0	0	1	1	0	0	0	0	0	0	-1	0	0	0	-1	0	0	1	1	0	1	0	1	1	0	0	1	0	1	1	0	0
AX-166510072	7A	10520212	0	-1	0	0	0	0	0	1	0	1	0	-1	0	1	1	0	0	-1	-1	0	0	0	0	0	0	1	0	0	1	1	0	0	-1	-1	0	-1	0	-1	-1	0	0	-1	0	-1	-1	-1	0
AX-166510075	7A	9965451	0	-1	0	0	0	0	0	1	0	1	0	-1	0	1	1	0	0	-1	-1	0	0	0	0	0	0	1	0	0	1	1	0	0	-1	-1	0	-1	0	0	-1	0	0	-1	0	-1	-1	-1	0
AX-166510076	0	0	0	-1	0	0	0	0	0	1	0	1	0	-1	0	1	NA	0	0	-1	-1	0	0	0	0	0	0	NA	0	0	1	1	0	0	-1	-1	0	-1	0	0	-1	0	0	-1	0	-1	-1	-1	0
AX-166510119	1A	5265254	0	0	0	0	0	1	1	-1	0	1	1	0	0	1	0	1	1	1	0	-1	1	1	0	0	0	0	0	1	0	1	1	0	1	0	0	1	0	-1	1	0	0	1	-1	1	0	-1	0
AX-166510121	1D	19467261	0	-1	0	0	1	0	0	-1	1	0	1	0	1	1	1	-1	-1	-1	-1	0	0	0	-1	0	-1	0	1	1	1	-1	-1	0	0	0	0	-1	0	0	-1	-1	0	0	0	1	-1	0	-1
AX-166510126	3A	29514890	0	0	0	1	1	0	1	1	0	0	-1	1	0	0	-1	0	0	0	-1	0	1	-1	0	0	1	1	0	0	1	0	0	-1	-1	-1	1	0	0	-1	0	-1	-1	0	1	0	-1	-1	0
AX-166510150	2B	20748196	0	-1	-1	-1	0	-1	-1	1	0	-1	-1	1	0	NA	1	1	-1	1	0	NA	0	0	0	0	0	-1	0	1	1	0	-1	-1	0	1	0	0	1	1	-1	-1	0	0	-1	0	0	0	0
AX-166510158	2C	15943635	1	0	1	0	0	0	0	0	0	1	1	0	1	-1	0	-1	-1	1	1	0	0	1	0	-1	0	1	0	-1	0	1	1	0	0	0	1	0	0	-1	0	0	-1	0	0	1	1	0	-1
AX-166510205	6A	8547515	-1	1	0	0	0	0	0	1	1	0	-1	-1	1	0	1	0	0	0	-1	1	0	1	0	-1	-1	-1	0	-1	0	1	-1	0	1	0	1	-1	-1	0	-1	0	1	0	-1	-1	-1	-1	0
AX-166510254	2A	18307779	0	-1	0	0	0	-1	0	1	-1	1	1	0	1	-1	-1	1	0	-1	-1	1	0	-1	-1	0	-1	1	0	0	0	0	1	0	-1	0	0	0	0	1	1	0	0	1	-1	1	1	0	1
AX-166510266	3B	28897682	1	0	1	0	-1	0	-1	-1	0	1	0	-1	-1	0	0	0	0	0	0	1	1	-1	1	0	1	0	-1	0	-1	-1	1	1	-1	0	1	-1	0	-1	-1	0	-1	-1	1	-1	0	0	1
AX-166510287	6D	2084598	0	-1	0	-1	0	-1	0	-1	0	0	-1	0	-1	-1	0	0	-1	0	-1	1	-1	-1	1	0	0	-1	-1	0	0	0	0	-1	-1	-1	0	-1	1	0	1	1	1	0	0	0	0	0	-1
AX-166510316	0	0	0	1	0	0	-1	0	-1	1	-1	1	-1	0	-1	-1	-1	1	1	0	1	0	0	0	1	0	1	0	-1	-1	-1	1	1	0	0	0	0	1	0	0	1	1	0	0	0	NA	1	0	1
AX-166510346	1B	25523856	-1	0	-1	-1	0	0	1	0	1	1	0	0	-1	-1	0	-1	-1	0	0	-1	0	0	0	1	-1	0	0	0	0	1	0	-1	0	0	-1	0	-1	0	-1	1	0	0	1	1	0	-1	-1
AX-166510363	1D	23185864	0	-1	0	0	1	0	0	-1	1	-1	1	0	1	1	1	-1	-1	-1	-1	0	0	0	-1	0	-1	0	1	1	1	-1	-1	0	0	0	0	-1	0	0	-1	-1	0	0	0	1	-1	0	-1
AX-166510437	1B	14610562	-1	0	-1	0	0	-1	1	0	1	1	0	0	-1	-1	0	-1	-1	0	0	-1	0	0	0	1	-1	0	0	0	0	1	0	-1	0	0	-1	0	-1	0	-1	1	0	0	1	1	0	-1	-1
AX-166510571	1D	13653171	0	1	0	0	-1	0	-1	1	0	1	-1	0	-1	-1	-1	1	1	0	0	0	-1	0	1	0	0	0	-1	-1	-1	1	1	0	0	0	0	1	0	0	1	1	0	0	0	-1	1	0	1
AX-166510707	1B	24910852	1	0	1	1	0	0	-1	0	-1	-1	0	0	1	1	0	1	1	0	0	1	0	0	0	-1	1	0	0	0	0	-1	0	1	0	0	1	0	1	0	1	-1	0	0	-1	-1	0	1	1
AX-166510755	1A	1267132	0	0	0	0	0	1	1	-1	0	1	1	0	0	1	0	1	1	0	0	0	1	1	0	0	0	0	1	1	1	1	1	0	1	0	0	1	0	-1	1	0	0	1	-1	1	0	0	0
AX-166510785	5A	22895220	0	1	1	0	0	0	0	1	-1	1	1	0	0	0	0	0	0	0	0	0	0	-1	0	-1	1	1	0	1	1	0	0	1	-1	1	1	0	1	1	0	0	0	1	1	0	0	0	-1
AX-166510865	5C	19840760	0	1	0	-1	0	0	-1	-1	-1	0	0	-1	0	0	1	0	-1	-1	1	0	1	0	1	0	1	1	0	0	-1	1	0	1	1	0	0	0	-1	0	0	-1	1	0	0	0	-1	1	0
AX-166510955	1A	4933646	0	0	0	0	0	1	1	-1	0	1	1	0	0	1	0	1	1	1	0	-1	1	1	0	0	0	0	0	1	0	1	1	0	1	0	0	1	0	-1	1	0	0	1	-1	1	0	-1	0
AX-166511090	1B	25787811	-1	0	-1	-1	0	0	1	0	1	1	0	0	-1	-1	0	-1	-1	0	0	-1	0	0	0	1	-1	0	0	0	0	1	0	-1	0	0	-1	0	-1	0	-1	1	0	0	1	1	0	-1	-1
AX-166511361	2A	18014521	0	-1	0	0	0	-1	0	1	-1	1	1	0	1	-1	-1	1	0	NA	-1	1	0	-1	-1	0	-1	1	0	0	-1	0	1	0	-1	0	0	0	0	1	1	0	0	1	-1	1	1	0	1
AX-166511408	2C	25404756	0	0	0	0	0	0	1	-1	0	0	0	0	0	-1	0	0	-1	1	0	1	0	0	0	0	0	1	-1	1	0	1	1	0	0	-1	1	0	0	1	1	1	0	-1	1	0	1	0	-1
AX-166511443	2C	16757997	-1	0	-1	0	0	0	0	0	0	NA	-1	0	-1	1	0	1	1	-1	-1	0	0	-1	0	1	0	-1	0	1	0	-1	-1	0	0	0	-1	0	0	1	0	0	1	0	0	-1	-1	0	1
AX-166511456	2C	26638995	0	0	0	0	0	0	-1	1	0	0	0	0	0	1	1	0	1	-1	0	-1	0	0	0	0	-1	-1	1	-1	0	-1	-1	0	0	1	-1	0	0	-1	-1	-1	0	1	-1	0	-1	0	1
AX-166511467	2B	20656899	0	1	1	1	0	1	1	-1	0	1	1	-1	0	0	-1	-1	1	-1	0	-1	0	0	0	0	0	1	0	-1	-1	0	1	1	0	-1	0	0	-1	-1	1	1	0	0	1	0	0	0	0
AX-166511475	2B	20727609	0	-1	-1	NA	0	-1	-1	1	0	-1	-1	1	0	0	1	1	-1	1	0	1	0	0	0	0	0	-1	0	1	1	0	-1	-1	0	1	0	0	1	1	-1	-1	0	0	-1	0	0	0	0
AX-166511507	2C	4637968	-1	0	0	0	0	0	-1	-1	1	0	-1	NA	1	1	0	1	1	0	1	0	0	-1	0	1	0	0	-1	0	0	-1	-1	1	-1	0	-1	0	0	1	0	1	1	0	1	-1	0	0	1
AX-166511620	0	0	0	-1	0	0	0	-1	-1	1	-1	0	0	1	0	1	0	1	0	-1	-1	0	1	-1	-1	0	-1	1	0	0	0	0	0	1	1	0	1	0	0	0	1	1	0	1	-1	0	0	0	1
AX-166511881	2B	5764538	1	0	1	0	0	0	0	0	-1	1	1	0	0	-1	0	NA	-1	0	0	0	0	1	0	-1	0	1	1	-1	0	1	1	0	0	0	1	0	1	-1	0	0	-1	0	0	1	1	0	-1
AX-166511944	2A	5055734	1	0	-1	0	-1	-1	-1	0	-1	-1	-1	1	-1	0	1	0	-1	1	0	1	1	-1	0	1	-1	1	1	-1	1	0	-1	-1	-1	0	0	0	0	0	-1	1	0	-1	0	1	1	1	0
AX-166511947	2C	12306012	-1	0	-1	0	0	0	0	0	1	-1	-1	0	0	1	0	1	1	0	0	0	0	-1	0	1	0	-1	-1	1	0	-1	-1	0	0	0	-1	0	-1	1	0	0	1	0	0	-1	-1	0	1
AX-166511977	0	0	-1	0	0	0	0	0	0	-1	0	-1	-1	1	0	0	0	0	1	-1	0	0	1	1	0	1	1	-1	0	1	1	0	-1	1	0	0	1	-1	0	1	-1	-1	-1	0	-1	0	-1	0	0
AX-166512154	5A	21321363	0	-1	-1	0	0	0	0	-1	1	-1	-1	0	0	0	0	0	0	0	0	0	0	1	0	1	-1	0	0	-1	-1	0	0	-1	1	-1	-1	0	-1	-1	0	0	1	-1	-1	-1	0	0	1
AX-166512279	3B	14940972	-1	0	-1	0	1	0	0	1	0	0	0	1	1	0	0	0	0	0	0	-1	-1	1	1	1	-1	0	1	0	0	1	0	0	1	0	-1	0	0	1	1	0	1	1	-1	1	0	0	-1
AX-166512310	3A	17416185	1	0	0	1	-1	0	-1	0	1	-1	-1	-1	0	0	1	0	0	0	0	-1	-1	1	0	-1	-1	-1	1	0	-1	0	0	1	0	1	-1	-1	0	0	0	0	1	0	-1	-1	1	1	0
AX-166512428	3B	28128798	-1	0	-1	0	1	0	1	1	0	-1	0	1	1	0	0	0	0	0	0	-1	-1	1	-1	1	-1	0	1	0	1	1	-1	-1	1	0	-1	1	0	1	1	0	1	1	-1	1	0	0	-1
AX-166512457	3C	27347216	-1	0	1	0	0	0	0	-1	0	-1	-1	0	1	0	1	1	1	-1	0	0	0	-1	0	-1	0	1	1	0	-1	-1	0	0	-1	0	0	0	0	-1	0	0	-1	1	0	-1	0	0	-1
AX-166512506	3B	26177446	1	0	1	0	-1	0	-1	-1	0	0	0	-1	-1	0	0	0	0	0	0	1	1	-1	1	-1	NA	0	-1	0	-1	-1	1	1	-1	0	1	-1	0	-1	-1	0	-1	-1	1	-1	0	0	1
AX-166512550	0	0	0	0	0	1	-1	0	-1	0	1	-1	0	-1	0	0	1	0	0	0	NA	-1	-1	1	0	-1	-1	-1	0	0	-1	0	0	1	0	1	-1	-1	0	1	0	0	1	0	-1	-1	1	1	0
AX-166512875	3C	28609130	-1	0	1	0	0	0	0	-1	0	-1	-1	0	1	0	1	1	1	-1	0	0	0	-1	0	-1	0	1	1	0	-1	-1	0	0	-1	0	0	0	0	-1	0	0	-1	1	0	-1	0	0	-1
AX-166512970	3B	30946337	NA	0	-1	0	1	0	1	1	0	-1	0	1	1	0	0	0	0	0	0	-1	-1	1	-1	0	-1	0	1	0	1	1	-1	-1	1	0	-1	1	0	1	0	0	1	1	-1	1	0	0	-1
AX-166512989	3B	4724515	-1	0	-1	0	1	0	1	1	0	0	0	1	1	0	0	0	0	0	0	-1	-1	1	1	1	-1	0	1	0	0	1	0	0	1	0	-1	1	0	1	1	0	1	1	-1	1	0	0	-1
AX-166513008	0	0	-1	0	-1	0	1	0	1	1	0	0	0	1	1	0	0	0	0	0	0	-1	-1	1	1	1	-1	0	1	0	0	1	0	0	1	0	-1	1	0	1	1	0	1	1	-1	1	0	0	-1
AX-166513023	3B	20912376	-1	0	-1	0	1	0	1	1	0	-1	0	1	1	0	0	0	0	0	0	-1	-1	1	1	1	-1	0	1	0	0	1	0	0	1	0	-1	1	0	1	1	0	1	1	-1	1	0	0	-1
AX-166513439	0	0	-1	0	0	0	0	0	0	-1	0	-1	-1	1	0	0	0	0	1	-1	0	0	1	1	0	1	1	-1	0	1	1	0	-1	1	0	0	1	-1	0	1	-1	-1	-1	0	-1	0	-1	0	0
AX-166513555	4C	26047843	0	-1	0	1	0	1	0	1	0	0	1	-1	1	-1	0	-1	-1	0	0	0	0	0	0	-1	1	-1	1	-1	0	1	0	-1	-1	0	0	1	1	-1	0	0	0	0	-1	-1	0	1	1
AX-166513558	4D	24054344	0	1	0	-1	0	-1	0	-1	0	0	-1	1	-1	1	0	1	1	-1	-1	0	0	0	0	1	-1	1	-1	1	0	-1	0	1	1	NA	0	-1	-1	1	NA	0	-1	0	1	1	0	-1	-1
AX-166513588	4A	13909802	1	0	0	0	0	0	0	1	0	0	1	-1	0	1	0	0	-1	1	0	0	-1	-1	0	0	-1	1	0	-1	-1	0	1	-1	0	1	-1	1	0	-1	1	1	1	0	1	0	1	0	0
AX-166513594	4B	18580694	0	-1	1	1	-1	0	0	0	1	0	0	0	-1	-1	0	-1	0	0	0	0	-1	1	-1	0	0	-1	0	-1	0	-1	-1	0	1	0	-1	1	-1	1	-1	0	-1	0	1	0	0	-1	1
AX-166513595	4A	14146395	-1	0	0	0	0	0	0	-1	0	0	-1	1	0	-1	0	0	1	-1	0	0	1	1	0	0	1	-1	0	1	1	0	-1	1	0	-1	1	-1	0	1	-1	-1	-1	0	-1	0	-1	0	0
AX-166513602	4A	14358977	-1	0	0	0	0	0	0	-1	0	0	-1	1	0	-1	0	0	1	-1	0	0	1	1	0	0	1	-1	0	1	1	0	-1	1	0	-1	1	-1	0	1	-1	-1	-1	0	NA	0	-1	0	0
AX-166513612	4A	12112057	-1	0	0	0	0	0	0	-1	0	-1	-1	1	0	-1	0	0	1	-1	0	0	1	1	0	1	1	-1	0	1	1	0	-1	1	0	-1	1	-1	0	1	-1	-1	-1	0	-1	0	-1	0	0
AX-166513644	4A	11583240	-1	0	0	0	0	0	0	-1	0	-1	-1	1	0	-1	0	0	1	-1	0	0	1	1	0	1	1	-1	0	1	1	0	-1	1	0	-1	1	-1	0	1	-1	-1	-1	0	-1	0	-1	0	0
AX-166513654	4A	11428198	1	0	0	0	0	0	0	1	0	1	1	-1	0	0	0	0	-1	1	0	0	-1	-1	0	-1	-1	1	0	-1	-1	0	1	-1	0	0	-1	1	0	-1	1	1	1	0	1	0	1	0	0
AX-166513660	4A	11289434	NA	0	0	0	0	0	0	-1	0	-1	-1	1	0	0	0	0	1	-1	0	0	1	1	0	1	1	-1	0	1	1	0	-1	1	NA	0	1	-1	0	1	-1	-1	-1	0	NA	0	-1	0	0
AX-166513696	4A	14928097	-1	0	0	0	0	0	0	-1	0	0	-1	1	0	-1	0	0	0	-1	0	0	1	1	0	0	1	-1	0	1	1	0	-1	1	0	-1	1	-1	0	1	-1	-1	-1	0	-1	0	-1	0	0
AX-166513800	4C	17443117	0	0	0	1	-1	1	0	1	0	0	0	0	1	-1	0	-1	-1	0	0	0	0	0	0	-1	1	-1	0	0	0	1	1	0	-1	0	0	1	1	0	1	0	0	0	-1	-1	0	1	-1
AX-166513889	4C	20539657	0	1	0	-1	1	-1	0	-1	0	0	0	0	-1	1	0	1	1	0	0	0	0	0	0	1	-1	1	-1	0	0	0	NA	0	1	0	0	-1	-1	0	0	0	0	0	1	1	0	-1	1
AX-166514035	0	0	-1	0	0	0	0	0	0	-1	0	-1	-1	1	0	0	0	0	1	-1	0	0	1	1	0	1	1	-1	0	1	1	0	-1	1	0	0	1	-1	0	1	-1	-1	-1	0	-1	0	-1	-1	0
AX-166514050	4A	5692374	1	0	0	0	0	0	0	1	0	1	1	-1	0	0	0	0	-1	1	0	0	-1	-1	0	-1	-1	1	0	-1	-1	0	1	-1	0	0	-1	1	0	-1	1	1	1	0	1	0	1	1	0
AX-166514052	4A	5627537	-1	0	0	0	0	0	0	-1	0	-1	-1	1	0	0	0	0	1	-1	0	0	1	1	0	1	1	-1	0	1	1	0	-1	1	0	0	1	-1	0	1	0	-1	-1	0	-1	0	-1	-1	0
AX-166514100	0	0	-1	0	0	0	0	0	0	-1	0	-1	-1	1	0	0	0	0	1	-1	0	0	1	1	0	1	1	-1	0	1	1	0	-1	1	0	0	1	-1	0	1	-1	-1	-1	0	-1	0	-1	0	0
AX-166514114	4A	8400249	-1	0	0	0	0	0	0	-1	0	-1	-1	1	0	0	0	0	1	-1	0	0	1	1	0	1	1	-1	0	1	1	0	-1	1	0	0	1	-1	0	1	-1	-1	-1	0	-1	0	-1	0	0
AX-166514152	5C	8776914	0	-1	0	1	0	0	1	1	1	-1	-1	1	-1	0	-1	0	1	1	-1	0	-1	0	-1	0	0	-1	1	-1	1	0	0	-1	-1	1	0	0	1	0	0	1	-1	0	1	0	0	-1	0
AX-166514185	5C	8203430	0	0	0	1	0	0	1	1	1	-1	-1	1	-1	0	-1	0	1	1	-1	0	-1	0	-1	0	0	-1	1	-1	1	0	0	-1	-1	1	0	0	1	0	0	1	-1	0	1	0	0	-1	0
AX-166514253	5C	10907030	0	1	0	-1	0	0	-1	-1	-1	0	0	-1	1	0	1	0	-1	-1	1	0	1	0	1	0	1	1	0	1	-1	0	0	1	1	-1	0	0	-1	0	0	-1	1	0	-1	0	0	1	0
AX-166514333	5A	19937775	0	1	1	0	0	0	0	1	-1	1	1	0	0	0	0	0	1	0	0	0	0	-1	0	-1	1	0	0	1	1	0	0	1	-1	1	1	0	1	1	0	0	-1	1	1	1	0	0	-1
AX-166514335	5A	19956397	0	-1	-1	0	0	0	0	-1	1	-1	-1	0	0	0	0	0	0	0	0	0	0	1	0	1	-1	0	0	-1	-1	0	0	-1	1	-1	-1	0	-1	-1	0	0	1	-1	-1	-1	0	0	1
AX-166514385	0	0	-1	1	1	-1	0	0	0	1	-1	0	1	0	0	0	0	0	1	0	1	0	0	0	0	-1	1	0	-1	0	1	0	0	0	-1	0	1	0	1	1	0	0	-1	1	1	1	1	0	-1
AX-166514402	5B	13896071	0	0	0	0	0	1	1	1	0	1	0	0	-1	0	0	0	0	0	0	0	-1	0	-1	0	0	-1	-1	0	-1	1	-1	0	0	-1	-1	-1	0	-1	0	0	-1	0	1	0	0	0	0
AX-166514414	5A	20412108	0	1	1	0	0	0	0	1	-1	1	1	0	0	0	0	0	0	0	0	0	0	-1	0	NA	1	0	0	1	1	0	0	1	-1	1	1	0	1	1	0	0	-1	1	1	1	0	0	-1
AX-166514417	5A	20400943	0	-1	-1	0	0	0	0	-1	1	-1	-1	0	0	0	0	0	0	0	0	0	0	1	0	1	-1	0	0	-1	-1	0	0	-1	1	-1	-1	0	-1	-1	0	0	1	-1	-1	-1	0	0	1
AX-166514451	0	0	0	0	0	0	0	1	0	1	0	1	0	0	-1	0	0	0	0	NA	0	0	-1	1	-1	0	0	-1	-1	0	-1	1	-1	0	0	0	-1	-1	0	-1	0	0	-1	0	1	-1	0	0	0
AX-166514453	5C	17847520	0	-1	0	1	0	0	1	1	1	0	0	NA	0	0	-1	0	1	1	-1	0	-1	0	-1	0	-1	-1	0	0	1	-1	0	-1	-1	0	0	0	1	0	0	1	-1	0	0	0	0	-1	0
AX-166514474	0	0	0	0	0	0	0	-1	0	-1	0	-1	0	0	1	0	0	0	0	1	0	0	1	-1	1	0	0	1	1	0	1	-1	1	0	0	0	1	1	0	1	0	0	1	0	-1	1	0	0	0
AX-166514553	5A	15890162	0	-1	-1	0	0	0	0	-1	1	-1	-1	0	0	0	0	0	-1	0	-1	0	0	0	0	1	-1	0	1	-1	-1	0	0	-1	1	-1	NA	0	-1	-1	0	0	1	-1	-1	-1	0	0	1
AX-166514562	5A	15634010	0	-1	-1	0	0	0	0	-1	1	-1	-1	0	0	0	0	0	-1	0	-1	0	0	0	0	1	-1	0	1	-1	-1	0	0	-1	1	-1	-1	0	-1	-1	0	0	1	-1	-1	-1	0	0	1
AX-166514580	5B	16766058	0	0	0	0	0	-1	0	-1	0	-1	0	0	1	0	0	0	0	1	0	0	1	0	1	0	0	1	1	0	1	-1	1	0	0	0	1	1	0	1	0	0	1	0	-1	1	0	0	0
AX-166514595	0	0	0	1	0	-1	0	0	-1	-1	-1	0	0	-1	0	0	1	0	-1	-1	1	0	1	0	1	0	1	1	0	0	-1	1	NA	1	1	0	0	0	-1	0	0	-1	1	0	0	0	0	1	0
AX-166514684	5C	20799613	0	-1	0	1	0	0	1	1	1	0	0	1	0	0	-1	0	1	1	-1	0	-1	0	-1	0	-1	-1	0	0	1	-1	0	-1	-1	0	0	0	1	0	0	1	-1	0	0	0	1	-1	0
AX-166514727	5A	21825436	0	-1	-1	0	0	0	0	-1	1	-1	-1	0	0	0	0	0	0	0	0	0	0	1	0	1	-1	-1	0	-1	-1	0	0	-1	1	-1	-1	0	-1	-1	0	0	0	-1	-1	0	0	0	1
AX-166514730	5C	21981794	1	-1	-1	1	0	0	1	1	1	0	0	1	1	0	-1	0	1	1	-1	0	-1	0	0	0	-1	-1	0	0	1	-1	0	-1	-1	0	0	0	1	0	0	1	-1	0	0	0	1	-1	0
AX-166514768	0	0	1	-1	0	1	0	0	1	1	1	0	0	1	1	0	-1	0	1	1	-1	0	-1	0	0	0	-1	-1	0	0	1	-1	1	-1	0	0	0	0	1	0	0	1	-1	0	0	0	1	-1	0
AX-166514776	5A	24108678	0	-1	0	0	0	0	0	-1	1	-1	-1	0	0	0	0	0	0	0	0	0	0	1	0	1	-1	-1	0	-1	0	0	0	-1	1	-1	0	0	-1	-1	0	0	0	-1	-1	0	0	-1	1
AX-166514810	5B	24763924	0	0	0	0	0	1	0	1	0	1	0	0	-1	0	0	0	0	-1	-1	0	-1	0	-1	0	0	-1	-1	0	-1	0	-1	0	0	0	-1	-1	0	-1	0	0	-1	0	NA	-1	0	0	1
AX-166514844	5A	26113757	0	-1	0	0	0	0	0	-1	1	-1	-1	0	NA	0	1	0	0	0	0	0	0	1	0	1	-1	NA	0	-1	0	0	0	0	1	NA	0	0	-1	-1	0	0	0	NA	-1	0	0	-1	1
AX-166514988	5C	4101654	-1	0	0	0	0	-1	1	1	1	0	-1	1	-1	1	NA	0	1	1	0	0	-1	0	-1	0	0	-1	1	-1	0	0	0	0	-1	1	1	0	1	0	-1	1	-1	1	1	0	0	-1	0
AX-166515078	5B	6017083	0	1	-1	0	0	0	1	1	0	1	0	0	0	0	-1	0	0	0	0	0	-1	0	-1	-1	-1	0	0	0	-1	1	1	0	-1	-1	-1	-1	0	-1	1	0	-1	0	1	0	0	-1	0
AX-166515100	5C	5960082	0	0	0	0	0	-1	1	1	1	-1	-1	1	-1	0	-1	0	1	1	-1	0	-1	0	-1	0	0	-1	1	-1	1	0	0	0	-1	1	0	0	1	0	-1	1	-1	1	1	0	0	-1	0
AX-166515174	0	0	0	-1	1	0	0	-1	-1	-1	0	NA	0	0	0	0	1	0	0	0	0	0	1	0	1	1	1	1	0	0	1	-1	1	0	1	1	1	1	0	1	0	0	1	0	-1	0	0	1	0
AX-166515246	6A	798146	1	-1	-1	0	1	-1	0	-1	-1	0	1	0	0	0	0	0	0	1	1	-1	0	0	-1	0	0	1	0	1	0	0	1	0	0	1	-1	0	0	0	1	0	0	0	0	0	-1	0	-1
AX-166515268	0	0	0	-1	0	-1	0	-1	0	-1	0	0	-1	0	-1	-1	0	0	-1	0	-1	0	0	-1	1	0	0	-1	-1	0	1	0	0	-1	-1	-1	0	-1	0	0	1	1	1	0	0	0	0	0	-1
AX-166515310	6A	481392	-1	1	1	0	-1	1	0	1	1	0	-1	0	0	0	0	0	0	-1	-1	1	0	0	1	0	0	-1	0	-1	0	0	-1	-1	0	-1	1	0	0	0	-1	0	0	0	0	0	1	0	1
AX-166515337	6A	11421302	1	0	0	0	0	1	-1	-1	-1	0	1	1	-1	-1	-1	0	-1	-1	0	-1	0	0	0	1	1	0	0	0	0	-1	1	0	-1	0	-1	1	1	0	1	-1	-1	0	1	1	1	1	1
AX-166515379	6A	12050164	1	0	0	-1	0	1	-1	-1	-1	0	1	1	-1	-1	-1	0	-1	-1	0	-1	0	0	0	1	1	0	0	0	0	-1	1	0	-1	0	-1	1	1	0	1	-1	-1	0	1	1	1	1	1
AX-166515537	6A	12499264	-1	0	0	1	0	-1	1	1	1	0	-1	-1	1	1	1	0	1	1	0	1	0	0	0	-1	-1	0	0	0	0	1	-1	0	1	0	1	-1	-1	0	-1	1	1	0	-1	-1	-1	-1	-1
AX-166515553	6A	14324714	-1	0	0	1	0	-1	1	1	1	0	-1	-1	1	1	1	0	0	1	0	1	0	0	0	-1	-1	0	0	0	0	1	0	0	1	0	1	-1	-1	0	-1	1	1	0	-1	-1	-1	-1	-1
AX-166515575	0	0	1	1	-1	-1	0	0	0	-1	0	0	1	NA	0	-1	0	0	0	0	-1	-1	0	1	-1	0	1	0	0	NA	1	0	NA	-1	-1	-1	-1	0	0	0	1	0	0	NA	0	1	1	NA	0
AX-166515615	6A	17972416	1	0	0	-1	0	1	-1	-1	-1	0	1	1	-1	-1	-1	0	0	-1	0	-1	0	0	0	1	1	0	0	0	0	-1	0	0	-1	0	-1	1	1	0	1	-1	-1	0	1	1	1	1	1
AX-166515628	6A	18362901	-1	0	0	1	0	-1	1	1	1	0	-1	-1	1	1	1	0	0	1	0	1	0	0	0	-1	-1	0	0	0	0	1	0	0	1	0	1	-1	-1	0	-1	1	1	0	-1	-1	-1	-1	-1
AX-166515867	6C	24597033	-1	-1	NA	-1	0	0	0	0	1	0	0	-1	0	0	0	-1	0	1	-1	0	-1	-1	0	-1	0	-1	0	-1	0	-1	0	0	NA	0	0	1	1	1	1	-1	1	-1	0	-1	-1	0	0
AX-166516154	0	0	0	-1	0	1	0	-1	-1	0	1	0	0	0	0	-1	-1	0	0	0	0	0	1	0	-1	0	0	-1	0	1	0	1	0	NA	0	NA	-1	0	0	1	1	1	-1	0	0	0	-1	0	-1
AX-166516422	6A	7850790	-1	1	0	0	0	0	0	1	1	0	-1	-1	1	0	1	0	0	0	-1	1	-1	1	0	-1	-1	-1	0	-1	0	1	-1	0	1	0	1	-1	-1	-1	-1	0	1	0	-1	0	-1	-1	0
AX-166516429	6D	6986690	0	1	0	1	0	1	0	1	0	0	1	0	1	1	0	0	1	0	1	-1	1	1	-1	0	0	1	1	0	0	0	0	0	1	1	NA	1	-1	0	-1	-1	-1	0	0	0	1	1	0
AX-166516449	6A	7280318	-1	1	0	0	0	0	0	1	1	-1	-1	-1	1	0	1	0	0	0	-1	1	-1	1	0	-1	-1	-1	0	-1	0	1	-1	0	1	0	1	-1	-1	-1	-1	0	1	0	-1	1	0	-1	0
AX-166516461	6A	7081778	-1	1	0	0	0	0	0	1	1	-1	-1	-1	1	0	1	0	0	0	-1	1	-1	1	0	-1	-1	-1	0	-1	0	1	-1	0	1	0	NA	-1	-1	-1	-1	0	NA	0	-1	1	0	-1	0
AX-166516474	6A	6629102	-1	1	0	0	0	0	0	1	1	-1	-1	0	1	0	1	0	0	0	-1	1	0	1	0	NA	-1	-1	0	-1	0	1	-1	0	1	0	1	-1	-1	-1	-1	0	1	0	-1	1	0	-1	1
AX-166516552	6A	4986544	-1	1	0	0	-1	0	0	1	1	0	-1	0	1	0	0	1	0	0	-1	1	0	1	0	-1	-1	-1	0	-1	0	1	-1	0	1	0	1	-1	0	-1	-1	0	0	0	-1	1	1	-1	1
AX-166516556	6A	4928524	-1	1	1	0	NA	0	0	1	1	0	-1	0	1	0	0	1	0	0	-1	1	0	1	0	-1	-1	-1	0	-1	0	1	-1	0	1	0	1	-1	0	-1	-1	0	0	0	-1	1	1	-1	1
AX-166516575	6A	4681235	1	-1	-1	0	1	0	0	-1	-1	0	1	0	-1	0	0	-1	0	0	1	-1	0	-1	0	1	1	1	0	1	0	-1	1	0	0	0	-1	0	0	1	1	0	0	0	1	-1	-1	1	-1
AX-166516594	6A	4472034	-1	1	1	0	-1	0	0	1	1	0	-1	0	1	0	0	1	0	0	-1	1	0	1	0	-1	-1	-1	0	-1	0	1	-1	0	0	0	1	0	0	-1	-1	0	0	0	-1	1	1	-1	1
AX-166516600	6A	8715117	1	-1	0	0	0	0	0	-1	-1	0	1	1	-1	0	-1	0	0	0	1	-1	0	-1	0	1	1	1	0	0	0	-1	1	0	-1	0	-1	1	1	0	1	0	-1	0	1	1	1	1	1
AX-166516633	6A	9499380	-1	1	0	0	0	0	0	1	1	0	-1	-1	1	0	1	0	0	0	-1	1	0	1	0	-1	-1	-1	0	0	0	1	-1	0	1	0	1	-1	-1	0	-1	0	1	0	-1	-1	-1	-1	-1
AX-166516682	7C	9283580	1	-1	0	-1	0	0	1	0	1	1	0	-1	-1	1	0	-1	-1	0	-1	0	0	1	-1	0	-1	-1	1	0	0	-1	0	1	-1	0	0	0	0	0	-1	0	0	-1	1	1	0	1	-1
AX-166516784	7D	15045826	0	0	1	1	0	1	-1	0	-1	0	0	1	0	1	-1	0	0	0	NA	1	-1	-1	1	1	1	0	1	1	0	-1	0	0	1	1	0	1	-1	0	0	0	-1	1	1	0	0	0	1
AX-166516808	7A	14491047	0	1	0	0	0	0	0	-1	0	-1	0	1	0	-1	-1	0	0	1	1	0	0	0	-1	0	0	-1	0	0	0	-1	0	0	1	1	1	1	0	1	1	0	0	1	-1	1	1	0	0
AX-166516912	7A	13146719	0	1	0	0	0	0	0	-1	0	-1	0	1	0	-1	-1	0	0	1	1	0	0	0	0	0	0	-1	0	0	0	-1	0	0	1	1	0	1	0	1	1	0	0	1	0	1	1	0	0
AX-166517073	7C	22499185	1	1	-1	1	0	-1	-1	0	1	1	0	0	0	0	1	0	0	1	0	0	0	0	-1	0	0	0	0	0	1	-1	-1	-1	1	0	1	-1	-1	1	1	-1	0	0	0	0	-1	1	-1
AX-166517237	7D	12852839	0	0	1	1	0	1	-1	0	-1	0	0	1	0	1	-1	-1	0	0	-1	1	-1	-1	1	1	1	0	1	1	0	-1	0	0	0	1	0	1	-1	0	0	0	-1	1	1	0	0	0	0
AX-166517252	7B	12711981	0	-1	0	0	0	-1	1	1	-1	0	0	0	0	1	-1	0	0	-1	0	1	1	0	-1	0	0	-1	1	0	0	1	0	0	0	1	-1	-1	0	-1	-1	0	-1	-1	0	0	0	1	0
AX-166517305	7D	477133	-1	1	1	NA	-1	1	1	0	0	1	0	-1	0	-1	-1	1	0	0	0	0	0	-1	0	0	1	1	1	-1	0	0	-1	1	1	1	0	-1	1	1	1	0	1	1	1	-1	1	-1	1
AX-166517529	1B	16726648	1	0	1	1	0	0	-1	0	-1	-1	0	0	1	1	0	1	1	0	0	1	0	0	0	-1	1	0	0	0	0	-1	0	1	0	0	1	0	1	0	1	-1	0	0	-1	-1	0	1	1
AX-166517537	1D	15478499	0	1	0	0	-1	0	-1	1	-1	1	-1	0	-1	-1	-1	1	1	0	1	0	0	0	1	0	1	0	-1	-1	-1	1	1	0	0	0	0	1	0	0	1	1	0	0	0	-1	1	0	1
AX-166517576	1B	11644938	1	-1	1	0	0	1	-1	0	-1	-1	0	0	1	1	0	1	1	0	0	0	0	0	0	0	1	0	0	0	0	-1	0	1	0	0	1	0	1	0	1	-1	0	0	-1	-1	0	1	0
AX-166517591	1B	18020503	-1	0	-1	-1	0	0	1	0	1	1	0	0	-1	-1	0	-1	-1	0	0	-1	0	0	0	1	-1	0	0	0	0	1	0	-1	0	0	-1	0	-1	0	-1	1	0	0	1	1	0	-1	-1
AX-166517599	0	0	1	0	0	0	0	-1	-1	1	0	-1	-1	0	0	-1	0	-1	-1	0	0	0	-1	-1	0	0	0	0	-1	-1	-1	-1	-1	0	-1	0	0	-1	0	1	-1	0	0	-1	1	-1	0	0	0
AX-166517608	1A	3866230	0	0	0	0	0	1	1	-1	0	1	1	0	0	1	0	1	1	0	0	-1	1	1	0	0	0	0	0	1	1	1	1	0	1	0	0	1	0	-1	1	0	0	1	-1	1	0	-1	0
AX-166517611	1A	5136653	0	0	0	0	0	-1	-1	1	0	-1	-1	0	0	-1	0	-1	-1	-1	0	1	-1	-1	0	0	0	0	0	-1	0	-1	-1	0	-1	0	0	-1	0	1	-1	0	0	-1	1	-1	0	1	0
AX-166517664	2A	18406614	0	-1	0	0	0	-1	0	1	-1	1	1	0	1	-1	-1	1	0	-1	-1	1	0	-1	-1	0	-1	1	0	0	0	0	1	0	-1	0	0	0	0	1	1	0	0	1	-1	1	1	0	1
AX-166517668	2B	20798029	0	-1	-1	-1	0	-1	-1	1	0	-1	-1	1	0	0	1	1	-1	1	0	1	0	0	0	0	0	-1	0	1	1	0	-1	-1	0	1	0	0	1	1	-1	-1	0	0	-1	0	0	0	0
AX-166517670	2A	20333547	0	1	0	0	0	1	0	-1	1	-1	-1	0	-1	0	1	-1	0	1	1	-1	0	1	1	0	1	-1	0	0	0	0	1	0	0	0	-1	0	0	-1	-1	0	0	-1	1	-1	-1	0	-1
AX-166517674	2D	26164786	-1	1	0	0	0	1	0	1	1	0	1	0	1	1	0	1	-1	0	0	0	0	-1	0	0	0	0	0	0	-1	-1	-1	0	0	1	1	1	0	-1	1	-1	0	-1	0	0	-1	0	0
AX-166517684	2D	24447179	1	-1	0	0	1	-1	0	-1	-1	0	-1	0	-1	-1	0	-1	1	0	0	0	0	1	0	0	0	0	0	0	1	1	1	0	0	-1	-1	-1	0	1	-1	1	0	1	0	0	1	0	0
AX-166517694	0	0	0	1	0	0	0	1	NA	-1	NA	0	0	-1	0	-1	0	-1	0	1	1	-1	-1	1	1	0	0	-1	0	0	0	0	0	-1	0	0	-1	NA	0	0	-1	NA	0	-1	1	0	0	0	-1
AX-166517695	2B	26894435	1	-1	0	0	0	-1	0	-1	-1	0	-1	0	-1	-1	0	-1	1	0	0	0	0	1	0	0	0	0	0	0	1	1	1	0	0	NA	-1	-1	0	1	-1	1	0	1	0	0	1	0	0
AX-166517698	0	0	0	-1	0	0	0	-1	-1	1	-1	0	0	1	0	1	0	1	0	-1	-1	0	1	-1	-1	0	-1	1	0	0	0	0	0	1	1	0	1	0	0	0	1	1	0	1	-1	0	0	0	1
AX-166517700	3A	18960977	1	0	0	1	-1	0	-1	0	1	-1	-1	-1	0	0	1	0	0	0	0	-1	-1	1	0	-1	-1	-1	1	0	-1	0	0	1	0	1	-1	-1	0	0	0	0	1	0	-1	-1	1	1	0
AX-166517703	0	0	-1	0	0	-1	1	0	1	0	-1	1	1	1	0	0	-1	0	0	0	0	1	1	0	0	1	1	1	-1	0	1	0	0	-1	0	-1	NA	1	0	0	0	0	-1	0	1	1	-1	-1	0
AX-166517730	2C	14342320	1	0	1	0	0	0	0	0	-1	1	1	0	1	-1	0	-1	-1	1	0	0	0	1	0	-1	0	1	0	-1	0	1	1	0	0	0	1	0	1	-1	0	0	-1	0	0	1	1	0	-1
AX-166517760	0	0	1	0	0	0	0	0	0	1	0	1	1	0	0	0	0	0	-1	1	1	0	-1	-1	0	-1	-1	1	0	-1	NA	-1	1	-1	0	0	-1	1	0	-1	0	1	1	0	1	0	1	1	0
AX-166517766	3B	15281783	-1	0	-1	0	1	0	0	1	0	0	0	1	1	0	0	0	0	0	0	-1	-1	1	1	1	-1	0	1	0	0	1	0	0	1	0	-1	0	0	1	1	0	1	1	-1	1	0	0	-1
AX-166517769	3A	16983546	-1	0	0	-1	1	0	1	0	-1	1	1	1	0	0	-1	0	0	0	0	1	1	-1	0	1	1	1	-1	0	1	0	0	-1	0	-1	1	1	0	0	0	0	-1	0	1	1	-1	-1	0
AX-166517781	3A	27857828	0	0	0	-1	1	0	1	1	-1	0	0	1	0	0	-1	0	0	0	-1	1	1	-1	0	1	1	1	0	0	1	0	0	-1	0	-1	1	1	1	-1	0	-1	-1	0	1	1	-1	-1	0
AX-166517789	3A	27185113	0	0	0	-1	1	0	1	1	-1	0	0	1	0	0	-1	0	0	0	0	1	1	-1	0	1	1	1	0	0	1	0	0	-1	0	-1	1	1	0	-1	0	0	-1	0	1	1	-1	-1	0
AX-166517791	0	0	0	0	0	1	-1	0	-1	0	1	0	0	-1	0	0	1	0	0	0	0	-1	-1	1	0	-1	-1	-1	0	0	-1	0	0	1	0	1	-1	-1	0	1	0	0	1	0	-1	NA	1	1	NA
AX-166517798	3B	26120057	-1	0	-1	0	1	0	1	1	0	NA	0	1	1	0	0	0	0	0	0	-1	-1	1	-1	1	-1	0	1	0	1	1	-1	-1	1	0	-1	1	0	1	1	0	1	1	-1	1	0	0	-1
AX-166517800	3C	26248965	-1	0	1	0	0	0	0	-1	0	-1	-1	0	1	0	1	1	1	-1	0	0	0	-1	0	-1	0	1	1	0	-1	-1	0	0	-1	0	0	0	0	-1	0	0	-1	1	0	-1	0	0	-1
AX-166517801	3C	26569231	1	0	-1	0	0	0	0	1	0	1	1	0	-1	0	-1	-1	-1	1	0	0	0	1	0	1	0	-1	-1	0	1	1	0	0	1	0	0	0	0	1	0	0	1	-1	0	1	0	0	1
AX-166517807	3A	25473467	0	0	0	1	-1	0	-1	0	1	-1	0	-1	0	0	1	0	0	0	0	-1	-1	1	0	-1	-1	-1	0	0	-1	0	0	1	0	1	-1	-1	0	1	0	0	1	0	-1	-1	1	1	0
AX-166517808	3C	25416762	-1	0	1	0	0	0	0	-1	0	-1	-1	0	1	0	1	1	1	-1	0	0	0	0	0	-1	0	1	1	0	-1	-1	0	0	-1	0	0	0	0	-1	0	0	-1	1	0	-1	0	0	-1
AX-166517828	3B	30459717	1	0	1	0	-1	0	-1	-1	0	1	0	-1	-1	0	0	0	0	0	0	1	1	-1	1	0	1	0	-1	0	-1	-1	1	1	-1	0	1	-1	0	-1	0	0	-1	-1	1	-1	0	0	1
AX-166517845	3A	29049451	0	0	0	-1	-1	0	-1	-1	1	0	1	-1	0	0	1	0	0	0	1	0	-1	1	0	-1	-1	-1	0	0	-1	0	0	1	0	1	-1	0	-1	1	0	1	1	0	-1	-1	1	1	0
AX-166517847	0	0	0	0	0	-1	-1	0	-1	-1	1	0	1	-1	0	0	1	0	0	0	1	0	-1	1	0	-1	-1	-1	0	0	-1	0	0	1	0	1	-1	0	0	1	0	1	1	0	-1	-1	1	1	0
AX-166517896	0	0	-1	0	0	0	0	0	0	-1	0	-1	-1	1	0	0	0	0	1	-1	0	0	1	1	0	1	1	-1	0	1	1	0	-1	1	0	0	1	-1	0	1	-1	-1	-1	0	-1	0	-1	0	0
AX-166517900	5C	3774775	1	0	0	0	0	1	-1	-1	-1	0	1	-1	1	-1	1	0	-1	-1	0	0	1	0	1	0	0	1	-1	1	0	0	0	0	1	-1	-1	0	0	0	1	-1	1	-1	-1	0	0	1	0
AX-166517918	4A	14548391	1	0	0	0	0	0	0	1	0	0	1	-1	0	1	0	0	-1	1	0	0	-1	-1	0	0	-1	1	0	-1	-1	0	1	-1	0	1	-1	1	0	-1	1	1	1	0	1	0	1	0	0
AX-166517943	4C	20598399	0	1	0	-1	1	-1	0	-1	0	0	0	0	-1	1	0	1	1	0	0	0	0	0	0	1	-1	1	-1	0	0	-1	-1	0	1	0	0	-1	-1	0	0	0	0	0	1	1	0	-1	1
AX-166517944	4C	20599485	0	-1	0	1	-1	1	0	1	0	0	0	0	1	-1	0	-1	-1	0	0	0	0	0	0	-1	1	-1	1	0	0	1	1	0	-1	0	0	1	1	0	0	0	0	0	-1	-1	0	1	-1
AX-166517986	5C	11452651	0	1	0	-1	0	0	-1	-1	-1	0	0	-1	1	0	1	0	-1	-1	1	0	1	0	1	0	1	1	0	1	-1	0	0	1	1	-1	0	0	-1	0	0	-1	1	0	-1	0	0	1	0
AX-166518009	5A	20338753	0	-1	-1	0	0	0	0	-1	1	-1	-1	0	0	0	0	0	0	0	0	0	0	1	0	1	-1	0	0	-1	-1	NA	0	-1	1	0	-1	0	-1	-1	0	0	1	-1	NA	NA	0	0	1
AX-166518055	5A	20736223	0	-1	-1	0	0	0	0	-1	1	-1	-1	0	0	0	0	0	0	0	0	0	0	1	0	1	-1	0	0	-1	-1	0	0	-1	1	-1	-1	0	-1	-1	0	0	1	-1	-1	-1	0	0	1
AX-166518056	5B	23871014	0	0	0	0	0	-1	0	-1	0	-1	0	0	1	0	0	0	0	1	1	0	1	-1	1	0	0	1	1	0	1	0	1	0	0	0	1	1	0	1	0	0	1	0	-1	1	0	0	0
AX-166518057	0	0	0	-1	-1	0	0	0	0	-1	1	-1	-1	0	0	0	0	0	0	0	0	0	0	1	0	1	-1	-1	0	-1	-1	0	0	-1	1	-1	-1	0	-1	-1	0	0	0	-1	-1	0	0	0	1
AX-166518067	5A	24646584	0	1	0	0	0	0	0	1	-1	1	1	0	0	0	0	0	0	0	0	NA	0	-1	0	-1	NA	1	0	1	0	0	0	1	-1	1	0	0	1	1	0	0	0	1	1	0	0	1	-1
AX-166518076	5A	23733052	0	1	0	0	0	0	0	1	-1	1	1	0	0	0	0	0	0	0	0	0	0	-1	0	-1	1	1	0	1	0	0	0	1	-1	1	0	0	1	1	0	0	0	1	1	0	0	0	-1
AX-166518094	5A	24890940	0	-1	0	0	0	0	0	-1	1	-1	-1	0	0	0	0	0	0	0	0	0	0	1	0	1	-1	-1	0	-1	0	0	0	-1	1	-1	0	0	-1	-1	0	0	0	-1	-1	0	0	-1	1
AX-166518141	6A	11274775	-1	0	0	0	0	-1	1	1	1	0	-1	-1	1	1	1	0	1	1	0	1	0	0	0	-1	-1	0	0	0	0	1	-1	0	1	0	1	-1	-1	0	-1	1	1	0	-1	-1	-1	-1	-1
AX-166518145	6B	360573	0	-1	-1	-1	1	-1	-1	1	0	0	1	1	0	0	0	-1	0	0	0	-1	-1	-1	-1	-1	1	-1	0	-1	0	0	0	0	0	0	0	0	0	1	-1	1	1	0	1	1	0	-1	0
AX-166518147	6A	11628233	-1	0	0	0	0	-1	1	1	1	0	-1	-1	1	1	1	0	1	1	0	1	0	0	0	-1	-1	0	0	0	0	1	-1	0	1	0	1	-1	-1	0	-1	1	1	0	-1	-1	-1	-1	-1
AX-166518163	6A	13642207	1	0	0	-1	0	1	-1	-1	-1	0	1	1	-1	-1	-1	0	-1	-1	0	-1	0	0	0	1	1	0	0	0	0	-1	0	0	-1	0	-1	1	1	0	1	-1	-1	0	1	1	1	1	1
AX-166518173	6A	12753139	-1	0	0	1	0	-1	1	1	1	0	-1	-1	1	1	1	0	1	1	0	1	0	0	0	-1	-1	0	0	0	0	1	-1	0	1	0	1	-1	-1	0	-1	1	1	0	-1	-1	-1	-1	-1
AX-166518189	6A	3205273	0	1	1	0	NA	0	0	1	1	0	0	0	1	0	0	0	0	0	-1	1	0	1	0	0	0	-1	0	-1	0	0	-1	0	0	0	1	0	0	-1	-1	0	0	0	-1	0	1	-1	1
AX-166518195	6C	21916395	-1	-1	-1	-1	0	0	0	-1	1	0	0	0	0	0	0	-1	0	1	-1	0	-1	-1	0	-1	0	-1	0	-1	0	-1	0	0	-1	0	0	1	1	1	1	-1	1	-1	0	-1	-1	0	0
AX-166518203	6C	21107171	-1	-1	-1	-1	0	0	0	-1	1	0	0	0	0	0	0	-1	0	1	-1	0	-1	-1	0	-1	0	-1	0	-1	0	-1	0	0	0	0	0	1	1	1	1	-1	1	-1	0	-1	-1	0	0
AX-166518257	6A	28403982	1	0	0	0	0	1	-1	0	-1	0	1	0	NA	0	-1	0	0	-1	0	0	0	NA	0	1	1	0	0	0	1	-1	0	0	0	0	-1	1	1	0	1	-1	-1	0	1	1	1	1	1
AX-166518266	6B	34514033	0	1	0	-1	0	1	1	0	-1	-1	0	0	0	1	1	-1	NA	0	0	0	-1	0	1	0	0	1	0	-1	0	-1	0	1	0	1	1	0	0	-1	-1	-1	1	0	0	0	1	0	1
AX-166518270	6B	34810734	0	1	0	-1	0	1	1	0	-1	NA	0	0	0	1	1	NA	NA	0	0	0	-1	0	1	0	0	1	0	-1	0	-1	0	1	0	1	1	0	0	-1	-1	-1	1	0	0	0	1	0	1
AX-166518280	0	0	0	-1	-1	-1	1	-1	-1	1	0	0	1	1	0	0	0	-1	0	0	0	-1	-1	-1	-1	-1	1	-1	0	-1	0	0	0	0	0	0	0	0	0	1	-1	1	1	0	1	1	0	-1	0
AX-166518282	6D	7186806	0	-1	-1	-1	0	-1	0	-1	0	0	-1	0	-1	-1	0	0	-1	0	-1	1	-1	-1	1	0	0	-1	-1	0	0	0	0	0	-1	-1	0	-1	1	0	1	1	1	0	0	0	-1	-1	0
AX-166518292	6A	154510	-1	1	1	0	-1	1	0	1	1	0	-1	0	0	0	0	0	0	-1	-1	1	0	0	1	0	0	-1	0	-1	0	0	-1	-1	0	-1	1	0	0	0	-1	0	0	0	0	0	1	0	1
AX-166518294	6A	6482026	1	-1	0	0	0	0	0	-1	-1	1	1	0	-1	0	0	0	0	0	1	-1	0	-1	0	1	1	1	0	1	0	-1	1	0	-1	0	-1	1	1	1	1	0	-1	0	1	-1	0	1	-1
AX-166518300	6D	4959265	0	1	0	1	0	1	0	1	0	0	1	0	1	1	0	0	1	0	1	-1	1	1	-1	0	0	1	1	0	0	0	0	0	1	1	0	1	-1	0	-1	-1	-1	0	0	0	1	1	0
AX-166518303	6A	4927932	-1	1	1	0	-1	0	0	1	1	0	-1	0	1	0	0	1	0	0	-1	1	0	1	0	-1	-1	-1	0	-1	0	1	-1	0	1	0	1	-1	0	-1	-1	0	0	0	-1	1	1	-1	1
AX-166518307	0	0	-1	1	1	0	-1	0	0	1	1	0	-1	0	1	0	0	1	0	0	-1	1	0	1	0	-1	-1	-1	0	-1	0	1	-1	0	0	0	1	0	0	-1	-1	0	0	0	-1	1	1	-1	1
AX-166518310	6A	9417003	-1	1	0	0	0	0	0	1	1	0	-1	-1	1	0	1	0	0	0	-1	1	0	1	0	-1	-1	-1	0	0	0	1	0	0	1	0	1	-1	-1	0	-1	0	1	0	-1	-1	-1	-1	-1
AX-166518320	7C	10272604	1	-1	0	-1	0	0	1	0	1	1	0	-1	-1	1	0	-1	-1	0	-1	0	0	1	-1	0	-1	-1	1	0	0	-1	0	1	-1	0	0	0	0	0	-1	0	0	-1	1	1	0	1	-1
AX-166518327	7C	9331275	-1	1	0	1	0	0	-1	0	-1	0	0	1	1	-1	0	1	1	0	1	0	0	-1	1	0	1	1	-1	0	0	1	0	-1	1	0	0	0	0	0	1	0	0	1	-1	-1	0	-1	1
AX-166518338	7A	13391527	0	1	0	0	0	0	0	-1	0	-1	0	1	0	-1	-1	0	0	1	1	0	0	0	-1	0	0	-1	0	0	0	-1	0	0	1	1	0	1	0	1	1	0	0	1	-1	1	1	0	0
AX-166518415	7A	11660237	0	-1	0	0	0	0	0	1	0	1	0	-1	0	1	1	0	0	-1	-1	0	0	0	0	0	0	1	0	0	1	1	0	0	-1	-1	0	-1	0	-1	-1	0	0	-1	0	-1	-1	0	0
AX-166518624	1A	1329600	0	0	0	0	0	1	1	NA	0	1	1	0	0	1	0	1	1	0	0	0	1	1	0	0	0	0	1	1	1	1	1	0	1	0	0	1	0	0	1	0	0	1	NA	1	0	0	0
AX-166518627	0	0	0	0	0	0	0	-1	0	-1	0	-1	0	0	1	0	0	0	0	1	1	0	1	-1	1	0	0	1	1	0	1	0	1	0	0	0	1	1	0	1	0	0	1	0	-1	1	0	0	0
AX-166518637	0	0	1	1	1	1	1	1	1	-1	1	1	1	1	1	1	1	1	1	1	1	-1	1	1	1	1	1	1	1	1	1	1	1	1	1	1	1	1	1	-1	1	1	1	1	-1	1	1	-1	1
AX-166518677	2A	23590080	0	-1	0	0	0	-1	0	1	-1	1	1	1	0	1	0	1	0	-1	-1	1	1	-1	-1	0	-1	1	0	0	0	0	0	0	1	0	1	0	0	1	1	1	0	1	-1	0	1	0	1
AX-166518715	0	0	1	0	1	0	-1	0	-1	-1	0	1	0	-1	-1	0	0	0	0	0	0	1	1	-1	0	-1	1	0	-1	0	-1	-1	1	0	-1	0	1	-1	0	-1	-1	0	-1	-1	1	-1	0	0	1
AX-166518829	5A	21493281	0	1	1	0	0	0	0	1	-1	1	1	0	0	0	0	0	0	0	0	0	0	-1	0	-1	1	1	0	1	1	0	0	1	-1	1	1	0	1	1	0	0	0	1	1	1	0	0	-1
AX-166518914	0	0	-1	1	1	0	-1	0	0	1	1	0	-1	0	1	0	0	1	0	0	-1	1	0	1	0	-1	-1	-1	0	-1	0	1	-1	0	0	0	1	0	0	-1	-1	0	0	0	-1	1	1	-1	1
AX-166518992	5B	24101356	0	0	0	0	0	1	0	1	0	1	0	0	-1	0	0	0	0	-1	-1	0	-1	0	-1	0	0	-1	-1	0	-1	0	-1	0	0	0	-1	-1	0	-1	0	0	-1	0	1	-1	0	0	0
AX-166518994	1C	3050731	0	-1	-1	0	-1	0	-1	-1	0	0	1	-1	-1	0	0	-1	0	0	-1	-1	0	1	0	0	-1	0	0	0	-1	-1	-1	-1	-1	-1	-1	0	-1	-1	0	0	-1	0	-1	1	0	-1	-1
AX-166519291	0	0	-1	1	0	0	0	-1	1	0	1	0	-1	0	0	0	1	0	0	1	0	0	0	1	0	-1	-1	0	0	0	-1	1	0	0	0	0	0	-1	-1	0	-1	1	1	0	-1	-1	NA	-1	-1
AX-166519449	1D	9313541	0	1	-1	0	0	0	0	1	1	1	-1	0	-1	-1	-1	1	1	0	0	0	-1	0	1	0	0	0	-1	-1	-1	1	1	0	0	1	0	1	1	0	0	1	0	0	0	0	1	-1	1
AX-166519533	5C	3676925	1	0	0	0	0	1	-1	-1	-1	0	1	-1	1	-1	1	0	-1	-1	0	0	1	0	1	0	0	1	-1	1	0	0	0	0	1	-1	-1	0	0	0	1	-1	1	-1	-1	0	0	1	0
AX-166519665	2C	4790972	1	0	0	0	0	0	1	1	-1	0	1	0	-1	-1	0	-1	-1	0	-1	0	0	1	0	-1	0	0	1	0	0	1	1	-1	1	0	1	0	0	-1	0	-1	-1	0	-1	1	0	0	-1
AX-166519669	2C	14351044	-1	0	-1	0	0	0	0	0	1	-1	-1	0	-1	1	0	1	1	-1	0	0	0	-1	0	1	0	-1	0	1	0	-1	-1	0	0	0	-1	0	-1	1	0	0	1	0	0	-1	-1	0	1
AX-166519796	1B	19129665	-1	0	-1	-1	0	0	1	0	1	1	0	0	-1	-1	0	-1	-1	0	0	-1	0	0	0	1	-1	0	0	0	0	1	0	-1	0	0	-1	0	-1	0	-1	1	0	0	1	1	0	-1	-1
AX-166519816	1D	18437601	0	1	0	0	-1	0	0	1	-1	1	-1	0	-1	-1	-1	1	1	1	1	0	0	0	1	0	1	0	-1	-1	-1	1	1	0	0	0	0	1	0	0	1	1	0	0	0	-1	1	0	1
AX-166519947	1B	12993239	1	-1	1	0	0	1	-1	0	-1	-1	0	0	1	1	0	1	1	0	0	0	0	0	0	-1	1	0	0	0	0	-1	0	1	0	0	1	0	1	0	1	-1	0	0	-1	-1	0	1	1
AX-166519952	1B	12839073	-1	1	-1	0	0	-1	1	0	1	1	0	0	-1	-1	0	-1	-1	0	0	0	0	0	0	1	-1	0	0	0	0	1	0	-1	0	0	-1	0	-1	0	-1	1	0	0	1	1	0	-1	-1
AX-166519960	1C	2062957	0	1	1	0	1	0	1	1	0	0	-1	1	1	0	0	1	0	0	1	1	0	-1	0	0	1	0	0	0	1	1	1	1	1	1	1	0	1	1	0	0	1	0	1	-1	1	0	1
AX-166520011	1A	2230782	0	0	0	0	0	1	1	-1	0	1	1	0	0	1	0	1	1	0	0	0	1	1	0	0	0	0	1	1	1	1	1	0	1	0	0	1	0	-1	1	0	0	1	-1	1	0	0	0
AX-166520082	6D	1769794	0	-1	0	-1	0	-1	0	-1	0	0	-1	0	-1	-1	0	0	-1	0	-1	1	-1	-1	1	0	0	-1	-1	0	1	0	0	-1	-1	-1	0	-1	1	0	1	1	1	0	0	0	0	0	-1
AX-166520189	1A	909870	-1	0	0	0	0	1	1	-1	0	1	1	0	0	1	0	1	1	0	0	0	1	1	0	0	0	0	1	1	1	1	1	0	1	0	0	1	0	-1	1	0	0	1	-1	1	0	0	0
AX-166520233	1C	2870962	0	-1	-1	0	-1	0	-1	-1	0	0	1	-1	-1	0	0	-1	0	0	-1	-1	0	1	0	0	-1	0	0	0	-1	-1	-1	-1	-1	-1	-1	0	-1	-1	0	0	-1	0	-1	1	0	-1	-1
AX-166520235	1C	2908702	0	1	1	0	1	0	1	1	0	0	-1	1	1	0	0	1	0	0	1	1	0	-1	0	0	1	0	0	0	1	1	1	1	1	1	1	0	1	1	0	0	1	0	1	-1	0	1	1
AX-166520237	1C	2925602	0	-1	-1	0	-1	0	-1	-1	0	0	1	-1	-1	0	0	-1	0	0	-1	-1	0	1	0	0	-1	0	0	0	-1	-1	-1	-1	-1	-1	-1	0	-1	-1	0	0	-1	0	-1	1	0	-1	-1
AX-166520270	0	0	0	1	0	-1	0	0	-1	-1	-1	0	0	-1	0	0	1	0	-1	-1	1	0	1	0	1	0	1	1	0	0	-1	1	0	1	1	0	0	0	-1	0	0	-1	1	0	0	0	-1	1	0
AX-166520276	1A	2724499	0	0	0	0	0	1	1	-1	0	1	1	0	0	1	0	1	1	0	0	0	1	1	0	0	0	0	1	1	1	1	1	0	1	0	0	1	0	-1	1	0	0	1	-1	1	0	0	0
AX-166520279	1C	2543771	0	-1	-1	0	-1	0	-1	-1	0	0	1	-1	-1	0	0	-1	0	0	-1	-1	0	1	0	0	-1	0	0	0	-1	-1	-1	-1	-1	-1	-1	0	-1	-1	0	0	-1	0	-1	1	-1	-1	-1
AX-166520292	1A	2579640	0	0	0	0	0	-1	-1	1	0	-1	-1	0	0	-1	0	-1	-1	0	0	0	-1	-1	0	0	0	0	-1	-1	-1	-1	-1	0	-1	0	0	-1	0	1	-1	0	0	-1	1	-1	0	0	0
AX-166520344	1A	4438291	0	0	0	0	0	1	1	-1	0	1	1	0	0	1	0	1	1	1	0	-1	1	1	0	0	0	0	0	1	1	1	1	0	1	0	0	1	0	-1	1	0	0	1	-1	1	0	-1	0
AX-166520379	1A	5204421	0	0	0	0	0	1	1	-1	0	1	1	0	0	1	0	1	1	1	0	-1	1	1	0	0	0	0	0	1	0	1	1	0	1	0	0	1	0	-1	1	0	0	1	-1	1	0	-1	0
AX-166520393	1A	5434126	0	0	0	0	0	1	1	-1	0	1	1	0	0	1	0	1	1	1	0	-1	1	1	0	0	0	0	0	1	0	1	1	0	1	0	0	1	0	-1	1	0	0	1	-1	1	0	-1	0
AX-166520403	1A	5727634	0	0	0	0	0	-1	-1	1	0	-1	-1	0	0	-1	0	-1	0	-1	0	1	-1	-1	0	0	0	0	0	-1	0	-1	-1	0	-1	0	0	-1	0	1	-1	0	0	0	1	-1	0	1	0
AX-166520781	0	0	0	1	0	0	0	1	0	-1	1	-1	-1	0	-1	1	1	-1	0	1	1	-1	0	1	1	0	1	-1	0	0	0	0	0	0	1	0	0	0	0	-1	-1	0	0	-1	1	-1	-1	0	-1
AX-166520787	2C	24943765	0	0	0	0	0	0	1	-1	0	0	0	0	0	-1	0	0	-1	1	0	1	0	0	0	0	0	1	-1	1	0	1	1	0	0	-1	1	0	0	1	1	1	0	-1	1	0	1	0	-1
AX-166520793	2C	25405699	0	0	0	0	0	0	-1	1	0	0	0	0	0	1	0	0	1	-1	0	-1	0	0	0	0	0	-1	1	-1	0	-1	-1	0	0	1	-1	0	0	-1	-1	-1	0	1	-1	0	-1	0	1
AX-166520852	0	0	0	1	1	1	0	1	1	-1	0	1	1	-1	0	0	-1	-1	1	-1	0	-1	0	0	0	0	0	1	0	-1	-1	0	1	1	0	-1	0	0	-1	-1	1	1	0	0	1	0	0	0	0
AX-166520861	2B	20687005	0	1	1	1	0	1	1	-1	0	1	1	-1	0	0	-1	-1	1	-1	0	-1	0	0	0	0	0	1	0	-1	-1	0	1	1	0	NA	0	0	-1	-1	1	1	0	0	1	0	0	0	0
AX-166520915	2A	22951322	0	1	0	0	0	1	0	-1	1	-1	-1	-1	0	-1	0	-1	0	1	1	-1	-1	1	1	0	1	-1	0	0	0	0	0	0	0	0	-1	0	0	-1	-1	-1	0	-1	1	0	-1	0	-1
AX-166520943	0	0	0	1	0	0	0	1	1	-1	1	0	0	-1	0	-1	0	-1	0	1	1	0	-1	1	1	0	1	-1	0	0	0	0	0	-1	-1	0	-1	0	0	0	-1	-1	0	-1	1	0	0	0	-1
AX-166520993	2D	25949519	1	-1	0	0	0	-1	0	-1	-1	0	-1	0	-1	-1	0	-1	1	0	0	0	0	1	0	0	0	0	0	0	1	1	1	0	0	-1	-1	-1	0	1	-1	1	0	1	0	0	1	0	0
AX-166521111	0	0	0	-1	0	0	0	-1	-1	1	-1	0	0	1	0	1	0	1	0	-1	-1	0	1	-1	-1	0	0	1	0	0	0	0	0	1	0	0	1	0	0	0	1	1	0	1	-1	0	0	0	1
AX-166521190	3A	19598247	-1	0	0	-1	1	0	1	0	-1	1	1	1	0	0	-1	0	0	0	0	1	1	NA	0	1	1	1	-1	0	1	0	0	-1	0	-1	1	1	0	0	0	0	-1	0	1	1	-1	-1	0
AX-166521212	3A	18983813	-1	0	0	-1	1	0	1	0	-1	1	1	1	0	0	-1	0	0	0	0	1	1	-1	0	1	1	1	-1	0	1	0	0	-1	0	-1	1	1	0	0	0	0	-1	0	1	1	-1	-1	0
AX-166521216	3A	18882270	-1	0	0	-1	1	0	1	0	-1	1	1	1	0	0	-1	0	0	0	0	1	1	-1	0	1	1	1	-1	0	1	0	0	-1	0	-1	1	1	0	0	0	0	-1	0	1	1	-1	-1	0
AX-166521224	3A	18547131	1	0	0	1	-1	0	-1	0	1	-1	-1	-1	0	0	1	0	0	0	0	-1	-1	1	0	-1	-1	-1	1	0	-1	0	0	1	0	1	-1	-1	0	0	0	0	1	0	-1	-1	1	1	0
AX-166521289	0	0	-1	0	-1	0	0	0	0	0	1	-1	-1	0	0	1	0	1	1	0	0	0	0	-1	0	1	0	-1	-1	1	0	-1	-1	0	0	0	-1	0	-1	1	0	0	1	0	0	-1	-1	0	1
AX-166521388	2A	1799060	-1	0	1	0	1	1	1	0	1	1	1	-1	1	0	-1	0	1	-1	0	-1	-1	1	0	-1	1	-1	-1	1	-1	0	1	1	1	0	0	0	0	-1	-1	-1	0	1	0	-1	-1	-1	0
AX-166521403	2A	230344	1	NA	0	0	-1	-1	-1	NA	-1	-1	-1	0	-1	0	1	0	-1	1	0	1	1	-1	0	1	-1	1	1	-1	1	0	-1	-1	-1	0	0	0	0	1	1	1	0	-1	0	1	1	1	0
AX-166521487	5C	21360631	-1	1	1	-1	0	0	-1	-1	-1	0	0	-1	0	0	1	0	-1	-1	1	0	1	0	1	0	1	1	0	0	-1	1	0	1	1	0	0	0	-1	0	0	-1	1	0	0	0	-1	1	0
AX-166521636	3A	17417929	1	0	0	1	-1	0	-1	0	1	-1	-1	-1	0	0	1	0	0	0	0	-1	-1	1	0	-1	-1	-1	1	0	-1	0	0	1	0	1	-1	-1	0	0	0	0	1	0	-1	-1	1	1	0
AX-166521747	0	0	NA	0	1	0	0	0	0	-1	0	-1	-1	0	1	0	1	1	1	-1	0	0	0	-1	0	-1	0	1	1	0	-1	-1	0	0	-1	0	0	0	0	-1	0	0	-1	1	0	-1	0	0	-1
AX-166521759	3C	27601871	-1	0	1	0	0	0	0	-1	0	-1	-1	0	1	0	1	1	1	-1	0	0	0	-1	0	-1	0	1	1	0	-1	-1	0	0	-1	0	0	0	0	-1	0	0	-1	1	0	-1	0	0	-1
AX-166521788	3C	27166691	-1	0	1	0	0	0	0	-1	0	-1	-1	0	1	0	1	1	1	-1	0	0	0	-1	0	-1	0	1	1	0	-1	-1	0	0	-1	0	0	0	0	-1	0	0	-1	1	0	-1	0	0	-1
AX-166522068	3A	24898423	0	0	0	1	-1	0	-1	0	1	-1	0	-1	0	0	1	0	0	0	0	-1	-1	1	0	-1	-1	-1	0	0	-1	0	0	1	0	1	-1	-1	0	1	0	0	1	0	-1	-1	1	1	0
AX-166522216	3C	29052644	1	0	-1	0	0	0	0	1	0	1	1	0	-1	0	-1	-1	-1	1	0	0	0	1	0	1	0	-1	-1	0	1	1	0	0	1	0	0	0	0	1	0	0	1	-1	0	1	0	0	1
AX-166522306	3C	29993486	-1	0	1	0	0	0	0	-1	0	-1	-1	0	1	0	1	1	1	-1	0	0	0	-1	0	-1	0	1	1	0	-1	-1	0	0	-1	0	0	0	0	-1	0	0	-1	1	0	NA	0	0	-1
AX-166522343	3B	20873539	1	0	1	0	-1	0	-1	-1	0	1	0	-1	-1	0	0	0	0	0	0	1	1	-1	-1	-1	1	0	-1	0	0	-1	0	0	-1	0	1	-1	0	-1	-1	0	-1	-1	1	-1	0	0	1
AX-166522477	3A	5983992	1	1	0	0	NA	0	0	0	0	-1	0	1	0	0	0	1	1	1	0	0	0	0	-1	-1	NA	0	0	1	0	0	0	0	-1	0	0	0	0	-1	-1	0	1	-1	0	1	0	0	0
AX-166522582	3B	6297048	1	-1	1	0	0	1	1	-1	0	0	0	-1	-1	0	0	-1	1	0	1	0	-1	0	-1	0	1	0	0	0	0	-1	0	0	-1	1	0	0	0	0	-1	0	-1	0	1	-1	1	0	1
AX-166522585	3B	6289457	-1	1	-1	0	0	-1	-1	1	0	0	0	1	1	0	0	1	-1	NA	-1	0	1	0	1	0	-1	0	0	0	0	1	1	0	1	-1	0	0	0	0	1	0	1	0	-1	1	-1	0	-1
AX-166522868	4A	13259189	-1	0	0	0	0	0	0	-1	0	0	-1	1	0	-1	0	0	1	-1	0	0	1	1	0	0	1	-1	0	1	1	0	-1	1	0	-1	1	-1	0	1	-1	-1	-1	0	-1	0	-1	0	0
AX-166522919	0	0	1	0	0	0	0	0	0	1	0	1	1	-1	0	1	0	0	-1	1	0	NA	-1	-1	0	-1	-1	1	0	-1	-1	0	1	-1	0	1	-1	1	0	-1	1	1	1	0	1	0	1	0	0
AX-166522978	4B	18947481	0	-1	1	1	-1	0	0	0	1	0	0	0	-1	-1	0	-1	0	0	0	0	-1	1	-1	0	0	-1	0	-1	0	-1	-1	0	1	0	-1	1	0	1	-1	0	-1	0	1	0	0	-1	1
AX-166523000	4B	19371771	0	1	-1	-1	1	0	0	0	-1	0	0	0	1	1	0	1	0	0	0	0	1	-1	1	0	0	1	0	1	0	1	0	0	-1	-1	1	-1	0	-1	1	0	1	0	-1	0	0	1	-1
AX-166523179	4A	4038795	1	0	0	0	0	0	0	1	0	1	1	-1	0	0	0	0	0	1	0	0	-1	-1	0	-1	-1	1	0	-1	-1	-1	1	-1	0	0	-1	1	0	-1	0	1	1	0	1	0	1	1	0
AX-166523192	0	0	0	0	-1	0	-1	0	0	0	-1	-1	1	-1	-1	1	0	-1	0	0	1	1	-1	0	0	0	0	1	0	0	0	1	0	0	-1	1	-1	1	-1	1	-1	0	-1	-1	0	0	0	-1	0
AX-166523349	0	0	1	0	0	0	0	0	0	1	0	1	1	-1	0	0	0	0	-1	1	0	0	-1	-1	0	-1	-1	1	0	-1	-1	0	1	-1	0	0	-1	1	0	-1	1	1	1	0	1	0	1	1	0
AX-166523374	4A	5324183	1	0	0	0	0	0	0	1	0	1	1	-1	0	0	0	0	-1	1	0	0	-1	-1	0	-1	-1	1	0	-1	-1	0	1	-1	0	0	-1	1	0	-1	0	1	1	0	1	0	1	1	0
AX-166523497	5A	12054601	-1	1	1	-1	0	0	0	1	-1	0	1	0	0	0	0	0	1	0	1	0	0	0	0	-1	1	0	-1	0	1	0	0	0	0	0	1	0	1	1	0	0	-1	1	1	1	1	0	-1
AX-166523587	5B	15504626	0	0	0	0	0	-1	0	-1	0	-1	0	0	1	0	0	0	0	0	0	0	1	-1	1	0	0	1	1	0	1	-1	1	0	0	1	1	1	0	1	0	0	1	0	-1	1	0	0	0
AX-166523618	5A	19887154	0	-1	-1	0	0	0	0	-1	1	-1	-1	0	0	0	0	0	-1	0	0	0	0	1	0	1	-1	0	0	-1	-1	0	0	-1	1	-1	-1	0	-1	-1	0	0	1	-1	-1	-1	0	0	1
AX-166523656	5B	14825186	0	0	0	0	0	-1	0	-1	0	-1	0	0	1	0	0	0	0	0	0	0	1	-1	1	0	0	1	1	0	1	-1	1	0	0	1	1	1	0	1	0	0	1	0	-1	0	0	0	0
AX-166523662	5A	13374278	0	-1	-1	1	0	0	0	-1	1	0	-1	0	0	0	0	0	-1	0	-1	0	0	0	0	1	-1	0	1	0	-1	0	0	0	1	0	-1	0	-1	-1	0	0	1	-1	-1	-1	-1	0	1
AX-166523699	0	0	0	-1	0	1	0	0	1	1	1	0	0	1	-1	0	-1	0	1	1	-1	0	-1	0	-1	0	-1	-1	0	-1	1	-1	0	-1	-1	1	0	0	1	0	0	1	-1	0	1	0	0	-1	0
AX-166523714	5B	20784790	0	0	0	0	0	1	0	1	0	1	0	0	-1	0	0	0	0	-1	0	0	-1	1	-1	0	0	-1	-1	0	-1	1	-1	0	0	0	-1	-1	0	-1	0	0	-1	0	1	-1	0	0	0
AX-166523718	5A	20250914	0	1	1	0	0	0	0	1	-1	1	1	0	0	0	0	0	0	0	0	0	0	-1	0	-1	1	0	0	1	1	0	0	1	-1	1	1	0	1	1	0	0	-1	1	1	1	0	0	-1
AX-166523739	5A	17204977	0	-1	-1	0	0	0	0	-1	1	-1	-1	0	0	0	0	0	-1	0	0	0	0	0	0	1	-1	0	1	-1	-1	0	0	-1	1	-1	-1	0	-1	-1	0	0	1	-1	-1	-1	0	0	1
AX-166523753	5A	16773549	0	1	1	0	0	0	0	1	-1	1	1	0	0	0	0	0	1	0	0	0	0	0	0	-1	1	0	-1	1	1	0	0	1	-1	1	1	0	1	1	0	0	-1	1	1	1	0	0	-1
AX-166523809	5B	17535344	0	0	0	0	0	1	0	1	0	1	0	0	-1	0	0	0	0	-1	0	0	-1	1	-1	0	0	-1	-1	0	-1	1	-1	0	0	0	-1	-1	0	-1	0	0	-1	0	1	-1	0	0	0
AX-166523824	5A	15725591	0	-1	-1	0	0	0	0	-1	1	-1	-1	0	0	0	0	0	-1	0	-1	0	0	0	0	1	-1	0	1	-1	-1	0	0	-1	1	-1	-1	0	-1	-1	0	0	1	-1	-1	-1	0	0	1
AX-166523934	5A	20627980	0	-1	-1	0	0	0	0	-1	1	-1	-1	0	0	0	0	0	0	0	0	0	0	1	0	1	-1	0	0	-1	-1	NA	0	-1	1	-1	-1	0	-1	NA	0	0	1	-1	-1	-1	0	0	1
AX-166523937	5A	20671938	0	-1	-1	0	0	0	0	-1	1	-1	-1	0	0	0	0	0	0	0	0	0	0	1	0	1	-1	0	0	-1	-1	0	0	-1	1	-1	-1	0	-1	-1	0	0	1	-1	-1	-1	0	0	1
AX-166523942	5A	20764680	0	-1	-1	0	0	0	0	-1	1	-1	-1	0	0	0	0	0	0	0	0	0	0	1	0	1	-1	0	0	-1	-1	0	0	-1	1	-1	-1	0	-1	-1	0	0	1	-1	-1	-1	0	0	1
AX-166523970	5C	22426772	-1	1	1	-1	0	0	-1	-1	-1	0	0	-1	-1	0	1	0	-1	-1	1	0	1	0	0	0	1	1	0	0	NA	1	1	1	1	0	0	0	-1	0	0	-1	1	0	0	0	-1	1	0
AX-166523980	5B	23468399	0	0	0	0	0	1	0	1	0	1	0	0	-1	0	0	0	0	-1	-1	0	-1	1	-1	0	0	-1	-1	0	-1	0	-1	0	0	0	-1	-1	0	-1	0	0	-1	0	1	-1	0	0	0
AX-166523992	5B	23153219	0	0	0	0	0	1	0	1	0	1	0	0	-1	0	0	0	0	-1	-1	0	-1	1	-1	0	0	-1	-1	0	-1	0	-1	0	0	0	-1	-1	0	-1	0	0	-1	0	1	-1	0	0	0
AX-166523998	5A	21631862	0	1	1	0	0	0	0	1	-1	1	1	0	0	0	0	0	0	0	0	0	0	-1	0	-1	1	1	0	1	1	0	0	1	-1	1	1	0	1	1	0	0	0	1	1	0	0	0	-1
AX-166524011	5A	21013818	0	-1	-1	0	0	0	0	-1	1	-1	-1	0	0	0	0	0	0	0	0	0	0	1	0	1	-1	0	0	-1	-1	0	0	-1	1	-1	-1	0	-1	-1	0	0	1	-1	-1	-1	0	0	1
AX-166524035	5C	24490286	1	-1	0	1	0	0	1	1	1	0	0	1	1	0	-1	0	1	1	-1	0	NA	0	0	0	-1	-1	0	0	1	-1	1	-1	0	0	0	0	1	0	0	1	-1	0	0	0	1	-1	0
AX-166524416	5B	7385534	0	0	1	0	0	-1	-1	NA	0	-1	0	0	1	0	0	0	0	0	0	0	1	0	1	1	1	1	0	0	1	-1	1	0	1	1	1	1	0	1	0	0	1	0	NA	0	0	1	0
AX-166524427	5B	7162801	0	0	-1	0	0	1	1	1	0	1	0	0	-1	0	0	0	0	0	0	0	-1	0	-1	-1	-1	-1	0	0	-1	1	-1	0	-1	-1	-1	-1	0	-1	0	0	-1	0	1	0	0	-1	0
AX-166524468	5A	815147	0	-1	0	0	1	0	1	-1	0	1	-1	-1	1	1	-1	0	-1	0	0	NA	1	0	0	1	0	0	-1	-1	0	-1	0	0	0	0	1	-1	0	0	1	0	-1	0	1	1	-1	1	1
AX-166524697	6A	11737569	1	0	0	-1	0	1	-1	-1	-1	0	1	1	-1	-1	-1	0	-1	-1	0	-1	0	0	0	1	1	0	0	0	0	-1	1	0	-1	0	-1	1	1	0	1	-1	-1	0	1	1	1	1	1
AX-166524699	0	0	-1	0	0	0	0	-1	1	1	1	0	-1	-1	1	1	1	0	1	1	0	1	0	0	0	-1	-1	0	0	0	0	1	-1	0	1	0	1	-1	-1	0	-1	1	1	0	-1	-1	-1	-1	-1
AX-166524706	0	0	-1	0	0	0	0	-1	1	1	1	0	-1	-1	1	1	1	0	1	1	0	1	0	0	0	-1	-1	0	0	0	0	1	-1	0	1	0	1	-1	-1	0	-1	1	1	0	-1	-1	-1	-1	-1
AX-166524789	6C	13545770	1	0	1	1	0	0	-1	1	-1	0	-1	0	0	0	0	1	0	-1	1	0	1	1	0	1	0	0	0	1	0	1	0	0	0	0	0	0	0	-1	-1	1	-1	1	0	0	1	0	0
AX-166524826	6A	14324419	1	0	0	-1	0	1	-1	-1	-1	0	1	1	-1	-1	-1	0	0	-1	0	-1	0	0	0	1	1	0	0	0	0	-1	0	0	-1	0	-1	1	1	0	NA	-1	-1	0	1	1	1	1	1
AX-166524979	6C	20314424	1	1	1	1	0	0	0	1	-1	0	0	0	0	0	0	1	0	-1	1	0	1	1	0	1	0	1	0	1	0	1	0	0	0	0	0	-1	-1	-1	-1	1	-1	1	0	1	1	0	0
AX-166525012	0	0	0	1	0	1	0	1	0	1	0	0	1	0	1	NA	0	0	1	0	1	-1	1	1	-1	0	0	1	1	0	0	0	0	1	1	1	0	1	-1	0	-1	-1	-1	0	0	0	0	0	0
AX-166525360	6A	30195001	1	-1	0	0	0	1	-1	0	-1	0	1	0	0	0	-1	0	0	-1	0	0	0	-1	0	1	1	0	0	0	1	-1	0	0	0	0	0	1	1	0	1	-1	-1	0	1	1	1	1	1
AX-166525376	0	0	0	1	0	0	0	1	1	0	-1	0	0	0	0	1	1	-1	-1	0	0	0	0	NA	1	0	0	1	0	-1	0	0	0	1	0	1	1	0	-1	-1	-1	0	1	0	0	0	1	0	1
AX-166525394	6C	31416227	-1	-1	1	1	0	0	0	1	0	0	-1	0	1	1	0	0	0	0	1	1	0	-1	NA	0	-1	0	1	1	-1	0	1	1	1	1	1	0	0	0	-1	0	0	1	0	-1	-1	-1	0
AX-166525695	6D	7170401	0	1	1	1	0	1	0	1	0	0	1	0	1	1	0	0	1	0	1	-1	1	1	-1	0	0	1	1	0	0	0	0	0	1	1	0	1	-1	0	-1	-1	-1	0	0	0	1	1	0
AX-166525740	0	0	-1	1	1	0	-1	1	0	1	1	0	-1	0	0	0	0	0	0	-1	-1	1	0	0	1	0	0	-1	0	-1	0	0	-1	0	0	-1	1	0	0	0	-1	0	0	0	0	0	1	0	1
AX-166525819	6D	4734110	0	1	0	1	0	1	0	1	0	NA	1	0	1	1	0	0	1	0	1	-1	1	1	-1	0	0	1	1	0	0	0	0	0	1	1	0	1	-1	0	-1	-1	-1	0	0	0	1	1	0
AX-166525835	6A	4999484	1	-1	0	0	1	0	0	-1	-1	0	1	0	-1	0	0	-1	0	0	1	-1	0	-1	0	1	1	1	0	1	0	-1	1	0	-1	0	-1	1	0	1	1	0	0	0	1	-1	-1	1	-1
AX-166525855	6A	4705821	-1	1	1	0	-1	0	0	1	1	0	-1	0	1	0	0	1	0	0	-1	1	0	1	0	-1	-1	-1	0	-1	0	1	-1	0	0	0	1	0	0	-1	-1	0	0	0	-1	1	1	-1	1
AX-166525880	6A	8710149	-1	1	0	0	0	0	0	1	1	0	-1	-1	1	0	1	0	0	0	-1	1	0	1	0	-1	-1	-1	0	0	0	1	-1	0	1	0	1	-1	-1	0	-1	0	1	0	-1	-1	-1	-1	-1
AX-166525917	6D	9189234	0	1	1	1	0	1	0	1	1	0	1	0	1	1	0	0	1	0	1	-1	1	1	-1	0	0	1	1	0	0	0	0	0	1	1	0	1	-1	0	-1	0	-1	0	-1	0	1	1	0
AX-166526438	7A	12774070	0	1	0	0	0	0	0	-1	0	-1	0	1	0	-1	-1	0	0	1	1	0	0	0	0	0	0	-1	0	0	0	-1	0	0	1	1	0	1	0	1	1	0	0	1	0	1	1	0	0
AX-166526538	7B	13518086	0	-1	0	0	0	-1	1	1	-1	0	0	0	0	1	-1	0	0	-1	0	1	1	0	-1	0	0	-1	1	0	0	1	0	0	0	1	-1	-1	0	-1	-1	0	-1	-1	0	0	0	1	0
AX-166526543	7D	12879774	0	0	1	1	0	1	-1	0	-1	0	0	1	0	1	-1	-1	0	0	-1	1	-1	-1	1	1	1	0	1	1	0	-1	0	0	0	1	0	1	-1	0	0	0	-1	1	1	0	0	0	0
AX-166526582	7D	11426334	0	0	1	1	0	1	-1	0	-1	0	0	1	0	1	-1	-1	0	0	-1	0	-1	-1	1	1	1	0	1	1	0	-1	0	0	0	1	0	1	-1	0	0	0	-1	1	0	0	0	0	0
AX-166526738	3A	1796398	-1	-1	1	-1	1	0	-1	0	0	0	1	-1	0	0	0	-1	-1	0	0	0	0	0	1	0	1	1	0	-1	0	0	-1	0	1	0	0	0	1	0	1	0	-1	1	0	-1	0	0	0
AX-166526754	0	0	1	0	-1	0	0	0	0	1	0	1	1	0	-1	0	-1	-1	-1	1	0	0	0	1	0	1	0	-1	-1	0	1	1	0	0	1	0	0	0	0	1	0	0	1	-1	0	1	0	0	1
AX-166526788	3B	28857622	-1	0	-1	0	1	0	1	1	0	-1	0	1	1	0	0	0	0	0	0	-1	-1	1	-1	0	-1	0	1	0	1	1	-1	-1	1	0	-1	1	0	1	1	0	1	1	-1	1	0	0	-1
AX-166526789	0	0	-1	0	-1	0	1	0	1	1	0	-1	0	1	1	0	0	0	0	0	0	-1	-1	1	-1	0	-1	0	1	0	1	1	0	-1	1	NA	-1	1	0	1	0	0	1	1	0	1	0	0	-1
AX-166526803	0	0	0	0	0	-1	0	1	1	0	-1	0	-1	0	0	0	0	0	0	0	0	-1	1	1	-1	0	1	0	1	0	0	1	0	1	1	0	0	1	1	0	0	0	0	0	0	0	0	0	-1
AX-166526808	4A	8520105	-1	0	0	0	0	0	0	-1	0	-1	-1	1	0	0	0	0	1	-1	0	0	1	1	0	1	1	-1	0	1	1	0	-1	1	0	0	1	-1	0	1	-1	-1	-1	0	-1	0	-1	0	0
AX-166526809	4A	9854482	-1	0	0	0	0	0	0	-1	0	-1	-1	1	0	0	0	0	1	-1	0	0	1	1	0	1	1	-1	0	NA	1	NA	-1	NA	0	0	1	-1	0	1	-1	-1	-1	0	-1	0	-1	0	0
AX-166526832	5A	19859774	0	-1	-1	0	0	0	0	-1	1	-1	-1	0	0	0	0	0	-1	0	0	0	0	1	0	1	-1	0	0	-1	-1	0	0	-1	1	-1	-1	0	-1	-1	0	0	1	-1	-1	-1	0	0	1
AX-166526843	5A	25282938	0	1	0	0	0	0	0	1	-1	1	1	0	0	0	-1	0	0	0	0	0	0	-1	0	-1	1	1	0	1	0	0	0	1	-1	1	0	0	1	1	0	0	0	1	1	0	0	1	-1
AX-166526844	5A	25345443	0	-1	0	0	0	0	0	-1	1	-1	-1	0	0	0	1	0	0	0	0	0	0	1	0	1	-1	-1	0	-1	0	0	0	-1	1	-1	0	0	-1	-1	0	0	0	-1	-1	0	0	-1	1
AX-166526899	6A	3163216	-1	1	1	0	-1	1	0	1	1	0	-1	0	1	0	0	0	0	0	-1	1	0	1	0	0	0	-1	0	-1	0	0	-1	0	0	-1	1	0	0	-1	-1	0	0	0	-1	0	1	-1	1
AX-166526908	6A	4472289	-1	1	1	0	-1	0	0	1	1	0	-1	0	1	0	0	1	0	0	-1	1	0	1	0	-1	-1	-1	0	-1	0	1	-1	0	0	0	1	0	0	-1	-1	0	0	0	-1	1	1	-1	1
AX-166526910	6A	7153772	1	-1	0	0	0	0	0	-1	-1	1	1	1	-1	0	-1	0	0	0	1	-1	1	-1	0	1	1	1	0	1	0	-1	1	0	-1	0	-1	1	1	1	1	0	-1	0	1	-1	0	1	0
AX-166526911	6A	7846881	1	-1	0	0	0	0	0	-1	-1	0	1	1	-1	0	-1	0	0	0	1	-1	1	-1	0	1	1	1	0	1	0	-1	1	0	-1	0	-1	1	1	1	1	0	-1	0	1	0	1	1	0
AX-166526915	6A	12692352	1	0	0	-1	0	1	-1	-1	-1	0	1	1	-1	-1	-1	0	-1	-1	0	-1	0	0	0	1	1	0	0	0	0	-1	1	0	-1	0	-1	1	1	0	1	-1	-1	0	1	1	1	1	1
AX-166526986	6C	21023157	-1	-1	-1	-1	0	0	0	-1	1	0	0	0	0	0	0	-1	0	1	-1	0	-1	-1	0	-1	0	-1	0	-1	0	-1	0	0	0	0	0	1	1	1	1	-1	1	-1	0	-1	-1	0	0
AX-166526987	6C	21315877	-1	-1	-1	-1	0	0	0	-1	1	0	0	0	0	0	0	-1	0	1	-1	0	-1	-1	0	-1	0	-1	0	-1	0	-1	0	0	0	0	0	1	1	1	1	-1	1	-1	0	-1	-1	0	0
AX-166526988	6C	22012258	1	1	1	1	0	0	0	1	-1	0	0	0	0	0	0	1	0	-1	1	0	1	1	0	1	0	1	0	1	0	1	0	0	1	0	0	-1	-1	-1	-1	1	-1	1	0	1	1	0	0
AX-166527063	7A	12757645	0	1	0	0	0	0	0	-1	0	-1	0	1	0	-1	-1	0	0	1	1	0	0	0	0	0	0	-1	0	0	0	-1	0	0	1	1	0	1	0	1	1	0	0	1	0	1	1	0	0
AX-166527083	7C	1151069	1	0	0	-1	0	0	0	0	1	1	0	0	0	1	0	-1	-1	0	0	NA	0	1	-1	-1	-1	0	1	0	0	-1	0	1	0	-1	0	0	0	0	-1	0	0	-1	1	1	0	1	-1
AX-166527084	7C	84068	1	0	0	-1	0	0	0	0	1	1	0	0	0	1	0	-1	-1	0	0	0	0	1	-1	-1	-1	0	1	0	0	-1	0	1	0	-1	0	0	0	0	-1	0	0	-1	1	1	0	0	-1
AX-166527096	7C	10603748	1	-1	0	-1	0	0	1	0	1	1	0	-1	-1	1	0	-1	-1	0	-1	0	0	1	-1	0	-1	-1	1	-1	0	-1	0	1	-1	0	0	0	0	0	-1	0	0	-1	1	1	0	1	-1
AX-166527097	7C	9270773	-1	1	0	1	0	0	-1	0	-1	-1	0	1	1	-1	0	1	1	0	1	0	0	-1	1	0	1	1	-1	0	0	1	0	-1	1	0	0	0	0	0	1	0	0	1	-1	-1	0	-1	1
AX-166527114	7B	12331322	0	1	0	0	0	1	-1	-1	1	0	0	0	0	-1	1	0	0	1	0	-1	-1	0	1	0	0	1	-1	0	0	-1	0	0	0	-1	1	1	0	1	1	0	1	1	0	0	0	-1	0
AX-166527183	2A	18483911	0	1	0	0	0	1	0	-1	1	-1	-1	0	-1	1	1	-1	0	1	1	-1	0	1	1	0	1	-1	0	0	0	0	-1	0	1	0	0	0	0	-1	-1	0	0	-1	1	-1	-1	0	-1
AX-166527280	5B	18083678	0	0	0	0	0	1	0	1	0	1	0	0	-1	0	0	0	0	-1	0	0	-1	1	-1	0	0	-1	-1	0	-1	1	-1	0	0	0	-1	-1	0	-1	0	0	-1	0	1	-1	0	0	0
AX-166527304	5C	6015152	0	0	0	0	0	-1	1	1	1	-1	-1	1	-1	0	-1	0	1	1	-1	0	-1	0	-1	0	0	-1	1	-1	1	0	0	0	-1	1	0	0	1	0	-1	1	-1	1	1	0	0	-1	0
AX-166527450	0	0	-1	0	-1	0	1	0	0	1	0	0	0	1	1	0	0	0	0	0	0	-1	-1	1	1	1	-1	0	1	0	0	1	0	0	1	0	-1	0	0	1	1	0	1	1	-1	1	0	0	-1
AX-166527465	0	0	1	-1	-1	1	0	0	0	-1	1	0	-1	0	0	0	0	0	-1	0	-1	0	0	0	0	1	-1	0	1	0	NA	0	0	0	0	0	-1	0	-1	-1	0	0	1	-1	-1	-1	-1	0	1
AX-166527466	5A	21832009	0	-1	-1	0	0	0	0	-1	1	-1	-1	0	0	0	0	0	0	0	0	0	0	1	0	1	-1	-1	0	-1	-1	0	0	-1	1	-1	-1	0	-1	-1	0	0	0	-1	-1	0	0	0	1
AX-166527469	5B	24043416	0	0	0	0	0	-1	0	-1	0	-1	0	0	1	0	0	0	0	1	1	0	1	-1	1	0	0	1	1	0	1	0	1	0	0	0	1	1	0	1	0	0	1	0	-1	1	0	0	0
AX-166527470	5B	27947221	0	0	0	0	0	-1	0	-1	0	-1	0	0	1	0	0	0	0	1	1	0	1	0	1	0	0	1	1	0	1	0	1	0	0	0	1	1	0	1	0	0	1	0	-1	1	0	0	-1
AX-166527480	5C	15448605	0	1	0	-1	0	0	-1	-1	-1	0	0	-1	0	0	1	0	-1	-1	1	0	1	0	1	0	1	1	0	1	-1	1	0	1	1	-1	0	0	NA	0	0	-1	1	0	0	0	0	1	0
AX-166527484	0	0	1	-1	0	0	0	1	-1	0	-1	0	1	0	0	0	-1	0	0	-1	0	0	0	-1	0	1	1	0	0	0	1	-1	0	0	0	0	0	1	1	0	1	-1	-1	0	1	1	1	1	1
AX-166527608	5B	15539387	0	0	0	0	0	1	0	1	0	1	0	0	-1	0	0	0	0	0	0	0	-1	1	-1	0	0	-1	-1	0	-1	1	-1	0	0	-1	-1	-1	0	-1	0	0	-1	0	1	-1	0	0	0
AX-166527609	0	0	0	0	0	0	0	1	0	1	0	1	0	0	-1	0	0	0	0	0	0	0	-1	1	-1	0	0	-1	-1	0	-1	1	-1	0	0	-1	-1	-1	0	-1	0	0	-1	0	1	-1	0	0	0
AX-166527753	5A	21831128	0	1	1	0	0	0	0	1	-1	1	1	0	0	0	0	0	0	0	0	0	0	-1	0	-1	1	1	0	1	1	0	0	1	-1	1	1	0	1	1	0	0	0	1	1	0	0	0	-1
AX-166527770	0	0	0	-1	-1	0	0	0	0	-1	1	-1	-1	0	0	0	0	0	0	0	0	0	0	1	0	1	-1	-1	0	-1	-1	0	0	-1	1	-1	-1	0	-1	-1	0	0	0	-1	-1	0	0	0	1
AX-184018188	3A	2314368	-1	-1	1	0	1	0	-1	0	0	0	1	-1	0	0	0	-1	-1	0	0	0	0	0	1	0	1	1	0	-1	0	0	-1	0	1	0	0	0	1	0	1	0	-1	1	0	-1	0	0	0
AX-184018287	4A	14121051	1	0	0	0	0	0	0	1	0	0	1	-1	0	1	0	0	-1	1	0	0	-1	-1	0	0	-1	1	0	-1	-1	0	1	-1	0	1	-1	1	0	-1	1	1	1	0	1	0	1	0	0
AX-184018351	6C	162656	-1	1	1	0	-1	1	0	1	1	0	-1	0	0	0	0	0	0	-1	-1	1	0	0	1	0	0	-1	0	-1	0	0	-1	-1	0	-1	1	0	0	0	-1	0	0	0	0	0	1	0	1
AX-184018525	1B	24031162	-1	0	-1	-1	0	0	1	0	1	1	0	0	-1	-1	0	-1	-1	0	0	-1	0	0	0	1	-1	0	0	0	0	1	0	-1	0	0	-1	0	-1	0	-1	1	0	0	1	1	0	-1	-1
AX-184018526	1C	2431897	0	-1	-1	0	-1	0	-1	-1	0	0	1	-1	-1	0	0	-1	0	0	-1	-1	0	1	0	0	-1	0	0	0	-1	-1	-1	-1	-1	-1	-1	0	-1	-1	0	0	-1	0	-1	1	-1	-1	-1
AX-184018778	5A	22486556	0	0	0	0	0	-1	0	-1	0	-1	0	0	1	0	0	0	0	1	1	0	1	-1	1	0	0	1	1	0	1	0	1	0	0	0	1	1	0	1	0	0	1	0	-1	1	0	0	0
AX-184018835	2C	16589091	-1	0	-1	0	0	0	0	0	0	0	-1	0	-1	1	0	1	1	-1	-1	0	0	-1	0	1	0	-1	0	1	0	-1	-1	0	0	0	-1	0	0	1	0	0	1	0	0	-1	-1	0	1
AX-184018838	2C	1542531	1	-1	0	0	0	0	0	1	-1	0	1	0	-1	-1	0	-1	-1	0	-1	NA	0	1	0	-1	0	-1	1	0	0	1	1	-1	0	0	1	1	0	-1	1	-1	-1	0	-1	1	-1	0	-1
AX-184018939	7A	13433864	0	-1	0	0	0	0	0	1	0	1	0	-1	0	1	1	0	0	-1	-1	0	0	0	1	0	0	1	0	0	0	1	0	0	-1	-1	0	-1	0	-1	-1	0	0	-1	1	-1	-1	0	0
AX-184019018	4A	23662703	0	-1	0	1	-1	1	0	1	0	0	0	-1	1	-1	0	-1	-1	0	0	0	0	0	0	-1	1	-1	1	-1	0	1	0	0	-1	0	0	1	1	0	0	0	0	0	-1	-1	0	1	1
AX-184019214	0	0	0	-1	0	1	0	0	1	1	1	0	-1	1	-1	0	-1	0	1	1	-1	0	-1	0	-1	0	0	-1	1	-1	1	0	0	-1	-1	1	0	0	1	0	0	1	-1	0	1	0	0	-1	0
AX-184019693	0	0	0	1	-1	-1	0	-1	1	-1	1	0	0	-1	0	-1	1	0	0	1	-1	-1	0	1	-1	-1	0	0	-1	-1	0	1	-1	-1	-1	-1	0	-1	-1	0	0	1	1	-1	-1	NA	0	0	-1
AX-184019728	1D	12164195	0	1	0	0	-1	0	-1	1	0	1	-1	0	-1	-1	-1	1	1	NA	0	0	-1	0	1	0	0	0	-1	-1	-1	1	1	0	0	0	0	1	0	0	1	1	0	0	0	-1	1	0	1
AX-184019837	3A	29350057	0	0	0	1	1	0	1	1	-1	0	-1	1	0	0	-1	0	0	0	-1	0	1	-1	0	1	1	1	0	0	1	0	0	-1	0	-1	1	0	0	-1	0	-1	-1	0	1	0	-1	-1	0
AX-184019911	0	0	0	0	0	0	0	NA	-1	-1	0	0	0	NA	1	0	0	0	0	0	0	0	1	0	1	0	0	1	1	0	1	-1	1	0	0	1	1	1	0	1	0	0	1	0	-1	0	0	0	0
AX-184019928	6A	30152937	-1	1	0	0	0	-1	1	0	1	0	-1	0	0	0	1	0	0	1	0	0	0	1	0	-1	-1	0	0	NA	-1	1	0	0	0	0	0	-1	-1	0	-1	1	1	0	-1	-1	-1	-1	-1
AX-184019970	6D	12228371	0	-1	-1	-1	0	-1	0	-1	-1	0	-1	1	-1	-1	0	0	-1	0	-1	1	-1	-1	0	0	0	-1	-1	0	0	0	0	0	-1	-1	-1	-1	1	0	1	0	1	0	1	0	-1	-1	0
AX-184019987	7B	12942048	0	-1	0	0	0	-1	1	1	-1	0	0	0	0	1	-1	0	0	-1	0	1	1	0	-1	0	0	-1	1	0	0	1	0	0	0	1	-1	-1	0	-1	-1	0	-1	-1	0	0	0	1	0
AX-184020039	2A	19555447	0	1	0	0	0	1	0	-1	1	-1	-1	0	-1	1	1	-1	0	1	1	-1	0	1	1	0	1	-1	0	0	0	0	0	0	1	0	0	0	0	-1	-1	0	0	-1	1	-1	-1	0	-1
AX-184020106	3A	26250560	0	0	0	-1	1	0	1	0	-1	1	0	1	0	0	-1	0	0	0	0	1	1	-1	0	1	1	1	0	0	1	0	0	-1	0	-1	1	1	0	-1	0	0	-1	0	1	1	-1	-1	0
AX-184020212	6A	3628631	1	-1	-1	0	1	0	0	-1	-1	0	1	0	-1	0	0	0	0	0	1	-1	0	-1	0	1	0	1	0	1	0	0	1	0	0	1	-1	0	0	1	1	0	0	0	1	0	-1	1	-1
AX-184020299	1D	15320172	0	1	0	0	-1	0	-1	1	-1	1	-1	0	-1	-1	-1	1	1	0	1	0	0	0	1	0	0	0	-1	-1	-1	1	1	0	0	0	0	1	0	0	1	1	0	0	0	-1	1	0	1
AX-184020352	2C	14755056	-1	0	-1	0	0	0	0	0	0	-1	-1	0	-1	1	0	1	1	-1	0	0	0	-1	0	1	0	-1	0	1	0	-1	-1	0	0	0	-1	0	0	1	0	0	1	0	0	-1	-1	0	1
AX-184020358	2C	22246099	0	-1	0	0	0	0	0	0	0	0	1	0	0	-1	0	0	-1	1	0	1	0	0	1	0	0	1	0	1	1	1	1	0	0	-1	1	0	0	1	0	1	0	-1	1	0	1	0	-1
AX-184020556	5B	24540656	0	0	0	0	0	1	0	1	0	1	0	0	-1	0	0	0	0	-1	-1	0	-1	0	-1	0	0	-1	-1	0	-1	0	-1	0	0	0	-1	-1	0	-1	0	0	-1	0	1	-1	0	0	1
AX-184020576	5C	5254732	0	0	0	0	0	-1	1	1	1	-1	-1	1	-1	0	-1	0	1	1	-1	0	-1	0	-1	0	0	-1	1	-1	1	0	0	0	-1	1	1	0	1	0	-1	1	-1	1	1	0	0	-1	0
AX-184020635	6D	5855263	0	-1	0	-1	0	-1	0	-1	0	0	-1	0	-1	-1	0	0	-1	0	-1	1	-1	-1	1	0	0	-1	-1	0	0	0	0	0	-1	-1	0	-1	1	0	1	1	1	0	0	0	-1	-1	0
AX-184020639	6D	15638759	0	1	1	1	0	1	0	1	1	0	1	-1	1	1	0	0	1	0	0	-1	1	1	1	0	0	1	1	0	0	0	0	0	1	1	1	0	-1	0	-1	0	-1	0	-1	0	1	1	0
AX-184020900	4C	26403038	0	1	0	-1	0	-1	0	-1	0	0	-1	1	-1	1	0	1	1	0	0	0	0	0	0	1	-1	1	-1	1	0	-1	0	1	1	0	0	-1	-1	1	0	0	0	0	1	1	0	-1	-1
AX-184020962	5B	22687021	0	0	0	0	0	-1	0	0	0	NA	0	0	1	0	0	0	0	1	1	0	1	-1	1	0	0	1	1	0	1	0	1	0	0	0	1	1	0	1	0	0	1	0	0	1	0	0	0
AX-184020974	5B	6983850	1	1	1	1	1	1	1	NA	-1	1	NA	1	1	1	1	1	1	1	1	1	1	1	1	1	1	1	1	1	1	1	1	1	1	1	1	1	1	1	1	1	1	1	NA	1	1	1	1
AX-184020987	5C	11194991	0	-1	0	1	0	0	1	1	1	0	0	1	-1	0	-1	0	1	1	-1	0	-1	0	-1	0	-1	-1	0	-1	1	0	0	-1	-1	1	0	0	1	0	0	1	-1	0	1	0	0	-1	0
AX-184021021	6A	866977	-1	1	1	0	-1	1	0	1	1	0	-1	0	0	0	0	0	0	-1	-1	1	0	0	1	0	0	-1	0	-1	0	0	-1	0	0	-1	1	0	0	0	-1	0	0	0	0	0	1	0	1
AX-184021030	6C	12138827	-1	0	-1	-1	0	0	1	-1	1	0	1	0	0	0	0	-1	0	1	-1	0	-1	-1	0	-1	0	0	0	-1	1	0	0	0	0	0	0	0	0	1	1	-1	1	-1	0	0	-1	0	0
AX-184021071	6D	11751715	0	-1	-1	-1	0	-1	0	-1	-1	0	-1	1	-1	-1	0	0	-1	0	-1	1	-1	-1	0	0	0	-1	-1	0	0	0	0	0	-1	-1	-1	-1	1	0	1	0	1	0	1	0	-1	-1	0
AX-184021142	1D	10921381	0	-1	0	0	0	0	1	-1	0	-1	1	0	1	1	1	-1	-1	0	0	0	1	0	-1	0	0	0	1	1	1	-1	-1	0	0	-1	0	-1	0	0	-1	-1	0	0	0	0	-1	0	-1
AX-184021143	1D	10693703	0	1	0	0	0	0	-1	1	0	1	-1	0	-1	-1	-1	1	1	0	0	0	-1	0	1	0	0	0	-1	-1	-1	1	1	0	0	1	0	1	0	0	1	1	0	0	0	0	1	0	1
AX-184021298	3B	27346779	-1	0	-1	0	1	0	1	1	0	-1	0	1	1	0	0	0	0	0	0	-1	-1	1	-1	1	-1	0	1	0	1	1	-1	-1	1	0	-1	1	0	1	1	0	1	1	-1	1	0	0	-1
AX-184021301	3B	29971193	-1	0	-1	0	1	0	1	1	0	-1	0	1	1	0	0	0	0	0	0	-1	-1	1	-1	0	-1	0	1	0	1	1	-1	-1	1	0	-1	1	0	1	0	0	1	1	-1	1	0	0	-1
AX-184021416	0	0	-1	1	1	-1	0	0	0	1	-1	0	1	0	0	0	0	0	1	0	1	0	0	0	0	-1	1	0	-1	0	1	0	0	0	0	0	1	0	1	1	0	0	-1	1	1	1	1	0	-1
AX-184021479	5C	8612158	0	1	0	-1	0	0	-1	-1	-1	1	1	-1	1	0	1	0	-1	-1	1	0	1	0	1	0	0	1	-1	1	-1	0	0	1	1	-1	0	0	-1	0	0	-1	1	0	-1	0	0	1	0
AX-184021666	2C	13681147	1	0	1	0	0	0	0	0	-1	1	1	0	0	-1	0	-1	-1	0	0	0	0	1	0	-1	0	1	1	-1	0	1	1	0	0	0	1	0	1	-1	0	0	-1	0	0	1	1	0	-1
AX-184021917	4B	17624129	0	1	-1	-1	1	0	1	0	-1	0	0	0	1	1	1	1	0	0	0	0	1	NA	1	0	0	1	0	1	0	1	1	0	-1	0	1	-1	1	-1	1	0	1	0	-1	0	0	1	-1
AX-184021975	5B	16099809	0	0	0	0	0	1	0	1	0	1	0	0	-1	0	0	0	0	-1	0	0	-1	1	-1	0	0	-1	-1	0	-1	1	-1	0	0	-1	-1	-1	0	-1	0	0	-1	0	1	-1	0	0	0
AX-184022033	6C	21051989	1	1	1	1	0	0	0	1	-1	0	0	0	0	0	0	1	0	-1	1	0	1	1	0	1	0	1	0	1	0	1	0	0	0	0	0	-1	-1	-1	-1	1	-1	1	0	1	1	0	0
AX-184022062	6D	3302107	0	NA	0	-1	0	-1	0	-1	0	0	0	0	-1	-1	0	0	-1	0	NA	1	-1	NA	1	0	0	-1	-1	0	0	0	0	-1	-1	-1	0	-1	1	0	1	1	1	0	0	0	NA	0	0
AX-184022108	7A	13933449	0	1	0	0	0	0	0	-1	0	-1	0	1	0	-1	-1	0	0	1	1	-1	0	0	-1	0	0	-1	0	0	0	-1	0	0	1	1	1	1	0	1	1	0	0	1	-1	1	1	0	0
AX-184022154	1D	17476022	0	-1	0	0	1	0	0	-1	1	-1	1	0	1	1	1	-1	-1	0	-1	0	0	0	-1	0	-1	0	1	1	1	-1	-1	0	0	0	0	-1	0	0	-1	-1	0	0	0	1	-1	0	-1
AX-184022277	2D	24758410	1	-1	0	0	1	-1	0	-1	-1	0	-1	0	-1	-1	0	-1	1	0	0	0	0	1	0	0	0	0	0	0	1	1	1	0	0	-1	-1	-1	0	1	-1	1	0	1	0	0	1	0	0
AX-184022397	3A	20336964	1	0	0	1	-1	0	-1	0	1	-1	-1	-1	0	0	1	0	0	0	0	-1	-1	1	0	-1	-1	-1	0	0	-1	0	0	1	0	1	-1	-1	0	1	0	0	1	0	-1	-1	1	1	0
AX-184022456	0	0	1	0	0	0	0	0	0	1	0	1	1	-1	0	0	0	0	-1	1	0	0	-1	-1	0	-1	-1	1	0	-1	-1	0	1	-1	0	0	-1	1	0	-1	1	1	1	0	1	0	1	0	0
AX-184022546	5B	8267412	0	0	1	0	0	-1	-1	-1	0	-1	0	0	1	0	0	0	0	0	0	0	1	0	1	0	1	1	0	0	1	-1	1	0	1	1	1	1	0	1	0	0	1	0	-1	0	0	1	0
AX-184022652	6D	5226419	0	-1	0	-1	0	-1	0	-1	0	0	-1	0	-1	-1	0	0	-1	0	0	1	-1	-1	1	0	0	-1	-1	0	0	0	0	0	-1	-1	0	-1	1	0	1	1	1	0	0	0	-1	-1	0
AX-184022684	7A	14502345	0	1	0	0	0	0	0	-1	0	-1	0	1	0	-1	-1	0	0	1	1	0	0	0	-1	0	0	-1	0	0	0	-1	0	0	1	1	1	1	0	1	1	0	0	1	-1	1	1	0	0
AX-184022737	0	0	-1	0	0	0	0	1	1	-1	0	1	1	0	0	1	0	1	1	0	0	0	1	1	0	0	0	0	1	1	1	1	1	0	1	0	0	1	0	-1	1	0	0	1	-1	1	0	0	0
AX-184022964	3B	4962156	-1	-1	1	0	0	1	1	-1	0	0	0	-1	0	0	0	-1	1	0	0	0	-1	0	0	0	1	1	0	0	0	-1	0	0	-1	0	0	0	-1	0	-1	0	-1	0	1	-1	1	0	1
AX-184023022	3A	17642395	-1	0	0	-1	1	0	1	0	-1	1	1	1	0	0	-1	0	0	0	0	1	1	-1	0	1	1	1	-1	0	1	0	0	-1	0	-1	1	1	0	0	0	0	-1	0	1	1	-1	-1	0
AX-184023119	4B	19453659	0	-1	1	1	-1	0	0	0	1	0	0	0	-1	-1	0	-1	0	0	0	0	-1	1	-1	0	0	-1	0	-1	0	-1	0	0	1	1	-1	1	0	1	-1	0	-1	0	1	0	0	-1	1
AX-184023144	5A	19953771	0	1	1	0	0	0	0	1	-1	1	1	0	0	0	0	0	1	0	0	0	0	-1	0	-1	1	0	0	1	1	0	0	1	-1	1	1	0	1	1	0	0	-1	1	1	1	0	0	-1
AX-184023217	6A	29811992	1	-1	0	0	0	1	-1	0	-1	0	1	0	NA	0	-1	0	0	-1	0	0	0	-1	0	1	1	0	0	0	1	-1	0	0	0	0	NA	1	1	0	1	-1	-1	0	1	1	1	1	1
AX-184023221	6A	27593175	-1	1	0	0	0	-1	1	0	1	0	-1	0	NA	0	1	0	0	1	0	0	0	1	0	-1	-1	0	0	0	-1	1	0	0	0	0	0	-1	-1	0	-1	1	1	0	-1	-1	-1	-1	-1
AX-184023244	6A	636254	1	-1	-1	0	1	-1	0	-1	-1	0	1	0	0	0	0	0	0	1	1	NA	0	NA	-1	0	0	1	0	1	0	0	1	1	0	1	-1	0	0	0	1	0	0	0	0	0	-1	0	-1
AX-184023399	7D	10731992	1	0	1	1	0	1	-1	0	-1	0	0	1	0	1	0	-1	0	0	0	0	-1	-1	1	1	1	0	1	1	0	-1	0	0	0	1	0	1	NA	0	1	0	-1	1	0	0	0	1	0
AX-184023414	1D	15071383	0	-1	0	0	1	0	1	-1	1	-1	1	0	1	1	1	-1	-1	0	-1	0	0	0	-1	0	0	0	1	1	1	-1	-1	0	0	0	0	-1	0	0	-1	-1	0	0	0	1	-1	0	-1
AX-184023686	3A	4777478	-1	-1	1	0	1	0	-1	0	0	1	0	-1	0	0	0	-1	-1	-1	0	0	0	0	1	1	1	1	0	-1	0	0	0	0	1	0	0	0	0	0	1	0	-1	1	0	-1	0	0	0
AX-184023893	6A	17553382	-1	0	0	1	0	-1	1	1	1	0	-1	-1	1	1	1	0	0	1	0	1	0	0	0	-1	-1	0	0	0	0	1	0	0	1	0	1	-1	-1	0	-1	1	1	0	-1	-1	-1	-1	-1
AX-184023915	6C	21520587	1	1	1	1	0	0	0	1	-1	0	0	0	0	0	0	1	0	-1	1	0	1	1	0	1	0	1	0	1	0	1	0	0	0	0	0	-1	-1	-1	-1	1	-1	1	0	1	1	0	0
AX-184023971	6B	5941848	0	1	1	1	-1	1	1	0	1	0	-1	0	-1	0	0	0	0	0	0	1	1	1	0	1	-1	0	0	1	0	0	0	0	0	1	0	0	0	-1	1	-1	-1	0	-1	0	0	1	0
AX-184023993	6D	11763122	0	1	1	1	0	1	0	1	1	0	1	-1	1	1	0	0	1	0	1	-1	1	1	0	0	0	1	1	0	0	0	0	0	1	1	1	1	-1	0	-1	0	-1	0	-1	0	1	1	0
AX-184024029	7C	9309565	1	-1	0	-1	0	0	1	0	1	1	0	-1	-1	1	0	-1	-1	0	-1	0	0	1	-1	0	-1	-1	1	0	0	-1	0	1	-1	0	0	0	0	0	-1	0	0	-1	1	1	0	1	-1
AX-184024074	7D	14392001	0	0	1	1	0	1	-1	0	-1	0	0	1	0	1	-1	0	0	0	0	1	-1	-1	1	1	1	0	1	1	0	-1	0	0	1	1	0	1	-1	0	0	0	-1	1	1	0	0	0	1
AX-184024111	1B	849208	0	1	1	0	0	-1	0	-1	0	0	0	0	-1	-1	-1	1	-1	1	0	0	1	0	1	-1	-1	-1	0	-1	0	0	0	-1	0	1	-1	0	-1	-1	-1	0	0	0	0	0	1	0	1
AX-184024121	1B	11707506	-1	1	-1	0	0	-1	1	0	1	1	0	0	-1	-1	0	-1	-1	0	0	0	0	0	0	0	-1	0	0	0	0	1	0	-1	0	0	-1	0	-1	0	-1	1	0	0	1	1	0	-1	0
AX-184024190	2C	17740879	1	0	1	0	0	0	0	0	0	1	1	0	1	-1	0	-1	-1	1	1	0	0	1	0	-1	0	1	0	-1	0	1	1	0	0	0	1	1	0	-1	0	0	-1	0	0	1	1	0	-1
AX-184024248	2A	2273227	1	0	-1	0	-1	-1	-1	0	-1	-1	-1	1	-1	0	1	0	-1	1	0	1	1	-1	0	1	-1	1	1	-1	1	0	-1	-1	-1	0	0	0	0	1	1	1	0	-1	0	1	1	1	0
AX-184024423	3A	18743278	1	0	0	1	-1	0	-1	0	1	-1	-1	-1	0	0	1	0	0	0	0	-1	-1	1	0	-1	-1	-1	1	0	-1	0	0	1	0	1	-1	-1	0	0	0	0	1	0	-1	-1	1	1	0
AX-184024433	3A	5396441	1	1	-1	0	-1	0	1	0	0	-1	0	1	0	0	0	1	1	1	0	0	0	0	-1	-1	-1	-1	0	1	0	0	0	0	-1	0	0	0	0	0	-1	0	1	-1	0	1	0	0	0
AX-184024605	5B	20128239	0	0	0	0	0	-1	0	-1	0	-1	0	0	1	0	0	0	0	1	0	0	1	-1	1	0	0	1	1	0	1	-1	1	0	0	0	1	1	0	1	0	0	1	0	-1	1	0	0	0
AX-184024656	5C	25752210	1	-1	0	1	0	0	1	1	1	0	0	1	1	0	-1	0	1	1	-1	0	-1	0	0	0	-1	-1	0	0	1	-1	1	-1	0	0	0	0	1	0	0	1	-1	0	0	0	1	-1	0
AX-184024709	6C	15357167	1	0	1	1	0	0	-1	1	-1	0	-1	0	0	0	0	1	0	-1	1	0	1	1	0	1	0	1	0	1	0	1	0	0	0	0	0	0	-1	-1	-1	1	-1	1	0	0	1	0	0
AX-184024768	6B	5015342	0	-1	-1	-1	1	-1	-1	0	0	0	1	0	1	0	0	0	0	0	0	-1	-1	-1	0	-1	1	0	0	-1	0	0	0	0	0	-1	0	0	0	1	-1	1	1	0	1	0	0	-1	0
AX-184025025	2C	26423642	0	0	0	0	0	0	-1	1	0	0	0	0	0	1	1	0	1	-1	0	-1	0	0	0	0	-1	-1	1	-1	0	-1	-1	0	0	1	-1	0	0	-1	-1	-1	0	1	-1	0	-1	0	1
AX-184025535	5C	20966987	-1	1	1	-1	0	0	-1	-1	-1	0	0	-1	0	0	1	0	-1	-1	1	0	1	0	1	0	1	1	0	0	-1	1	0	1	1	0	0	0	-1	0	0	-1	1	0	0	0	-1	1	0
AX-184025583	6A	6284245	1	-1	0	0	1	0	0	-1	-1	1	1	0	-1	0	0	0	0	0	1	-1	0	-1	0	1	1	1	0	1	0	-1	1	0	-1	0	-1	1	1	1	1	0	-1	0	1	-1	0	1	-1
AX-184025590	6A	978549	-1	1	1	0	-1	1	0	1	1	0	-1	0	0	0	0	0	0	-1	-1	1	0	0	1	0	0	NA	0	-1	0	0	-1	0	0	-1	1	0	0	0	-1	0	0	0	0	0	1	0	1
AX-184025594	6C	22911058	-1	-1	-1	-1	0	0	0	-1	1	0	0	0	0	0	0	-1	0	1	-1	0	-1	-1	0	-1	0	-1	0	-1	0	-1	0	0	-1	0	0	1	1	1	1	-1	1	-1	0	-1	-1	0	0
AX-184025643	6B	34392233	0	1	0	-1	0	1	1	0	-1	NA	0	0	0	1	1	0	0	0	0	0	-1	0	1	0	0	1	0	-1	0	-1	0	NA	0	NA	1	0	0	-1	-1	-1	1	0	0	0	1	0	1
AX-184025707	6D	18145569	0	1	1	1	0	1	0	1	1	NA	1	-1	1	1	0	0	1	0	0	-1	1	1	1	0	0	1	1	0	0	0	0	0	1	1	1	0	-1	0	0	0	-1	0	-1	0	1	1	0
AX-184025773	7B	11137618	-1	1	-1	-1	-1	1	-1	-1	1	-1	-1	-1	-1	-1	1	-1	-1	1	-1	-1	-1	-1	1	-1	-1	1	-1	-1	-1	-1	-1	-1	-1	-1	1	1	-1	1	1	-1	1	0	-1	-1	-1	-1	-1
AX-184025896	1A	3764355	0	0	0	0	0	1	1	-1	0	1	1	0	0	1	0	1	1	0	0	-1	1	1	0	0	0	0	0	1	1	1	1	0	1	0	0	1	0	-1	1	0	0	1	-1	1	0	-1	0
AX-184025960	2C	6559127	-1	0	-1	0	0	0	0	-1	1	0	-1	0	1	1	0	1	1	0	0	0	0	-1	0	1	0	0	-1	0	0	-1	-1	1	-1	0	NA	0	-1	1	0	0	1	0	1	-1	0	0	1
AX-184025990	2A	11181449	0	-1	-1	0	0	0	0	-1	1	-1	-1	0	NA	0	0	0	-1	0	-1	0	0	0	0	1	-1	NA	1	-1	-1	0	0	-1	1	-1	-1	0	-1	-1	0	0	1	-1	-1	-1	0	0	1
AX-184026067	2B	25100897	0	-1	0	0	0	-1	0	1	-1	1	0	1	0	1	0	1	0	-1	-1	1	1	-1	-1	0	-1	1	0	0	0	0	0	1	1	0	1	0	0	1	1	1	0	1	-1	0	0	0	1
AX-184026135	3B	14653653	-1	0	-1	0	1	0	0	1	0	0	0	1	1	0	0	0	0	0	0	-1	-1	1	1	1	-1	0	1	0	0	1	0	0	1	0	-1	0	0	1	1	0	1	1	-1	1	0	0	-1
AX-184026187	0	0	-1	0	1	0	0	0	0	-1	0	-1	-1	0	1	0	1	1	1	-1	0	0	0	-1	0	-1	0	1	1	0	-1	-1	0	0	-1	0	0	0	0	-1	0	0	-1	1	0	-1	NA	0	-1
AX-184026237	0	0	1	1	-1	1	-1	0	1	0	0	0	-1	1	0	0	0	1	1	0	0	0	0	0	-1	0	-1	-1	0	1	0	0	1	0	-1	0	0	0	-1	0	-1	0	1	-1	0	1	0	0	0
AX-184026268	4C	22702073	0	-1	0	1	-1	1	0	1	0	0	0	-1	1	-1	0	-1	-1	0	0	0	0	0	0	-1	1	-1	1	0	0	1	0	0	-1	0	0	1	1	0	0	0	0	0	-1	-1	0	1	0
AX-184026576	6C	7482448	0	-1	0	-1	0	-1	0	-1	0	0	-1	0	-1	-1	0	0	-1	0	-1	1	-1	-1	1	0	0	-1	-1	0	0	0	0	0	-1	-1	0	-1	1	0	1	1	1	0	0	0	-1	-1	0
AX-184026588	6C	349821	0	1	0	0	-1	0	0	0	-1	0	-1	0	0	-1	0	1	0	0	1	1	NA	0	0	1	-1	0	0	0	0	0	1	0	1	1	NA	0	0	0	0	0	-1	0	0	-1	0	1	0
AX-184026606	6B	31864162	0	-1	0	1	0	-1	-1	0	1	0	0	0	0	-1	-1	0	0	0	0	0	1	0	-1	0	0	-1	0	1	0	1	0	NA	0	1	-1	0	0	1	1	1	-1	0	0	0	-1	0	-1
AX-184026615	6B	32661412	-1	-1	-1	-1	-1	-1	-1	-1	-1	-1	-1	-1	-1	-1	-1	-1	-1	-1	-1	-1	-1	-1	-1	-1	-1	-1	-1	-1	-1	-1	-1	1	-1	1	-1	-1	-1	-1	-1	-1	-1	-1	-1	-1	-1	-1	-1
AX-184026658	6B	1793726	0	-1	-1	-1	1	-1	-1	1	0	0	1	1	0	0	0	-1	0	1	0	-1	-1	-1	0	-1	1	-1	0	-1	0	0	1	0	0	0	0	0	0	1	-1	1	1	0	1	1	0	-1	0
AX-184026761	7A	11578123	0	-1	0	0	0	0	0	1	0	1	0	-1	0	1	1	0	0	-1	-1	0	0	0	0	0	0	1	0	0	1	1	0	0	-1	-1	0	-1	0	-1	-1	0	0	-1	0	-1	-1	0	0
AX-184026833	1D	25203546	0	1	0	0	-1	0	0	1	-1	1	-1	0	-1	-1	-1	1	1	1	1	0	0	0	1	0	1	0	-1	-1	-1	1	1	0	0	0	0	1	0	0	1	1	0	0	0	-1	1	0	1
AX-184027076	2A	84536	1	0	0	0	-1	-1	-1	0	-1	-1	-1	1	-1	0	1	0	-1	1	0	1	1	-1	0	1	-1	1	1	-1	1	0	-1	-1	-1	0	0	0	0	1	1	1	0	-1	0	1	1	1	0
AX-184027235	3B	4316344	1	1	-1	0	0	-1	-1	1	0	0	0	1	0	0	0	1	-1	0	0	0	1	0	0	0	-1	0	0	0	0	1	0	0	1	0	0	0	1	0	1	0	1	0	-1	1	-1	0	-1
AX-184027318	3A	24577963	0	0	0	-1	1	0	1	0	-1	1	0	1	0	0	-1	0	0	0	0	1	1	-1	0	1	1	1	0	0	1	0	0	-1	0	-1	1	1	0	-1	0	0	-1	0	1	1	-1	-1	0
AX-184027425	4A	14795188	-1	0	0	0	0	0	0	-1	0	0	-1	1	0	-1	0	0	0	-1	0	0	1	1	0	0	1	-1	0	1	1	0	-1	1	0	-1	1	-1	0	1	-1	-1	-1	0	-1	0	-1	0	0
AX-184027448	4A	7577479	1	0	0	0	0	0	0	1	0	1	1	-1	0	0	0	0	-1	1	0	0	-1	-1	0	-1	-1	1	0	-1	-1	0	1	-1	0	0	-1	1	0	-1	1	1	1	0	1	0	1	0	0
AX-184027704	6A	18329898	-1	0	0	1	0	-1	1	1	1	NA	-1	-1	1	1	1	0	0	1	0	1	0	0	0	-1	-1	0	0	0	0	1	0	0	1	0	1	-1	-1	0	-1	1	1	0	-1	-1	-1	-1	-1
AX-184027714	6A	5638679	1	-1	0	0	1	0	0	-1	-1	1	1	0	-1	0	0	-1	0	0	1	-1	0	-1	0	1	1	1	0	1	0	-1	1	0	-1	0	-1	1	0	1	1	0	-1	0	1	-1	-1	1	-1
AX-184028037	1B	16822596	1	0	1	1	0	0	-1	0	-1	-1	0	0	1	1	0	1	1	0	0	1	0	0	0	-1	1	0	0	0	0	-1	0	1	NA	0	1	0	1	0	1	-1	0	0	-1	-1	0	1	1
AX-184028042	1B	23212271	-1	0	-1	-1	0	0	1	0	1	1	0	0	-1	-1	0	-1	-1	0	0	-1	0	0	0	1	-1	0	0	0	0	1	0	-1	0	0	-1	0	-1	0	-1	1	0	0	1	1	0	-1	-1
AX-184028197	2A	4384244	1	0	-1	0	-1	-1	-1	0	-1	-1	-1	1	-1	0	1	0	-1	1	0	1	1	-1	0	1	-1	1	1	-1	1	0	-1	-1	-1	0	0	0	0	0	0	1	0	-1	0	1	1	1	0
AX-184028217	2D	25528302	-1	1	0	0	-1	1	0	1	1	0	1	0	1	1	0	1	-1	0	0	0	0	-1	0	0	0	0	0	0	-1	NA	-1	0	0	1	1	1	0	-1	1	-1	0	-1	0	0	-1	0	0
AX-184028833	5C	16425926	0	1	0	-1	0	0	-1	-1	-1	0	0	-1	0	0	1	0	-1	-1	1	0	1	0	1	0	1	1	0	1	-1	1	0	1	1	0	0	0	-1	0	0	-1	1	0	0	0	0	1	0
AX-184028843	5C	23405870	1	-1	0	1	0	0	1	1	1	0	0	1	1	0	-1	0	1	1	-1	0	-1	0	0	0	-1	-1	0	0	1	-1	0	-1	-1	0	0	0	1	0	0	1	-1	0	0	0	1	-1	0
AX-184028854	6A	30767504	-1	NA	0	0	0	-1	1	1	1	0	-1	0	0	0	1	0	0	1	0	0	0	0	0	-1	-1	0	0	0	-1	1	0	0	0	0	NA	-1	-1	0	-1	1	1	0	-1	-1	-1	-1	-1
AX-184029011	6B	2937417	0	1	1	1	-1	1	1	-1	0	0	-1	0	0	0	0	1	0	0	0	1	1	1	0	1	-1	1	0	1	0	0	0	0	0	0	0	0	0	-1	1	-1	-1	0	-1	-1	0	1	0
AX-184029112	7A	12686578	0	1	0	0	0	0	0	-1	0	-1	0	1	0	-1	-1	0	0	1	1	0	0	0	0	0	0	-1	0	0	0	-1	0	0	1	1	0	1	0	1	1	0	0	1	0	1	1	0	0
AX-184029200	1D	16832785	0	-1	0	0	1	0	1	-1	1	-1	1	0	1	1	1	-1	-1	0	-1	0	0	0	-1	0	-1	0	1	1	1	-1	-1	0	0	0	0	-1	0	0	-1	-1	0	0	0	1	-1	0	-1
AX-184029288	1C	4472975	0	-1	-1	0	-1	0	-1	-1	0	0	0	-1	-1	0	0	-1	0	1	-1	-1	1	1	0	0	-1	0	0	0	-1	-1	-1	-1	-1	-1	-1	0	-1	-1	0	0	-1	0	-1	1	0	-1	-1
AX-184029331	1A	3120235	0	0	0	0	0	-1	-1	1	0	-1	-1	0	0	-1	0	-1	-1	0	0	0	-1	-1	0	0	0	0	-1	-1	-1	-1	-1	0	-1	0	0	-1	0	1	-1	0	0	-1	1	-1	0	1	0
AX-184029378	2C	9368153	1	0	1	0	0	0	0	1	-1	1	1	0	-1	-1	0	-1	-1	0	0	0	0	1	0	-1	0	1	1	-1	0	1	1	0	0	0	1	0	1	-1	0	0	-1	0	0	1	1	0	-1
AX-184029407	2C	23943519	0	0	0	0	0	0	0	-1	0	0	0	0	0	-1	0	0	-1	1	0	1	0	0	1	0	0	1	-1	1	0	1	1	0	0	-1	1	0	0	1	0	1	0	-1	1	0	1	0	-1
AX-184029781	3A	21361862	-1	0	0	-1	1	0	1	0	-1	1	1	1	0	0	-1	0	0	0	0	1	1	-1	0	1	1	1	0	0	1	0	0	-1	0	-1	1	1	0	-1	0	0	-1	0	1	1	-1	-1	0
AX-184029789	3A	17156722	-1	0	0	-1	1	0	1	0	-1	1	1	1	0	0	-1	0	0	0	0	1	1	-1	0	1	1	1	-1	0	1	0	0	-1	0	-1	1	1	0	0	0	0	-1	0	1	1	-1	-1	0
AX-184030028	5A	13304842	0	-1	-1	1	0	0	0	-1	1	0	-1	0	0	0	0	0	-1	0	-1	0	0	0	0	1	-1	0	1	0	-1	0	0	0	1	0	-1	0	-1	-1	0	0	1	-1	-1	-1	-1	0	1
AX-184030031	5A	15266838	0	1	1	0	0	0	0	1	-1	1	1	0	0	0	0	0	1	0	1	0	0	0	0	-1	1	0	-1	1	1	0	0	0	-1	1	1	0	1	1	0	0	-1	1	1	1	0	0	-1
AX-184030046	5A	21339966	0	1	1	0	0	0	0	1	-1	1	1	0	0	0	0	0	0	0	0	0	0	-1	0	-1	1	0	0	1	1	0	0	1	-1	1	1	0	1	1	0	0	-1	1	1	1	0	0	-1
AX-184030118	5B	20901032	0	0	0	0	0	-1	0	-1	0	-1	0	0	1	0	0	0	0	1	0	0	1	-1	1	0	0	1	1	0	1	-1	1	0	0	0	1	1	0	1	0	0	1	0	-1	1	0	0	0
AX-184030166	5C	4532802	0	0	0	0	0	1	-1	-1	-1	0	1	-1	1	-1	1	0	-1	-1	1	0	1	0	1	0	0	1	-1	1	0	0	0	0	1	-1	-1	0	-1	0	1	-1	1	-1	-1	0	0	1	0
AX-184030173	0	0	0	-1	0	1	0	0	1	1	1	0	-1	1	-1	0	-1	0	1	1	-1	0	-1	0	-1	0	0	-1	1	-1	1	0	0	-1	-1	1	NA	0	1	0	0	1	-1	0	1	0	0	-1	0
AX-184030197	5C	22699742	1	-1	-1	1	0	0	1	1	1	0	0	1	1	0	-1	0	1	1	-1	0	-1	0	0	0	-1	-1	0	0	1	-1	0	-1	-1	0	0	0	1	0	0	1	-1	0	0	0	1	-1	0
AX-184030218	6A	27813468	-1	1	0	0	0	-1	1	0	1	0	-1	NA	0	0	1	0	0	1	NA	0	0	1	0	NA	-1	0	0	0	-1	1	0	0	0	0	0	-1	-1	0	-1	1	1	0	-1	-1	-1	-1	-1
AX-184030375	6B	1589860	0	-1	-1	-1	1	-1	-1	1	0	0	1	1	0	0	0	-1	0	0	0	-1	-1	-1	0	-1	1	-1	0	-1	0	0	0	0	0	0	0	0	0	1	-1	1	1	0	1	1	0	-1	0
AX-184030392	6D	3860345	0	1	0	1	0	1	0	1	0	0	1	0	1	1	0	0	1	0	1	-1	1	1	-1	0	0	1	1	0	0	0	0	0	1	1	0	1	-1	0	-1	-1	-1	0	0	0	1	0	0
AX-184030400	6D	11379156	0	-1	-1	-1	0	-1	0	-1	-1	0	-1	1	-1	-1	0	0	-1	0	-1	1	-1	-1	0	0	0	-1	-1	0	0	0	0	0	-1	-1	-1	-1	1	0	1	0	1	0	1	0	-1	-1	0
AX-184030525	7B	12036169	0	-1	0	0	0	-1	1	1	-1	0	0	0	0	1	-1	0	0	-1	0	1	1	0	-1	0	0	-1	1	0	0	1	0	0	0	1	-1	-1	0	-1	-1	0	-1	-1	0	0	0	1	0
AX-184030605	1D	12285612	0	1	0	0	-1	0	-1	1	0	1	NA	0	-1	-1	-1	1	1	0	0	0	-1	0	1	0	0	0	NA	-1	-1	1	1	0	0	0	0	1	0	0	1	1	0	0	0	-1	1	0	1
AX-184030665	1B	12078759	-1	1	-1	0	0	-1	1	0	1	1	0	0	-1	-1	0	-1	-1	0	0	0	0	0	0	0	-1	0	0	0	0	1	0	-1	0	0	-1	0	-1	0	-1	1	0	0	1	1	0	-1	0
AX-184030863	2A	18792077	0	-1	0	0	0	-1	0	1	-1	1	1	0	1	-1	-1	1	0	-1	-1	1	0	-1	-1	0	-1	1	0	0	0	0	0	0	-1	0	0	0	0	1	1	0	0	1	-1	1	1	0	1
AX-184031143	3B	14792536	1	0	1	0	-1	0	0	-1	0	0	0	-1	-1	0	0	0	0	0	0	1	1	-1	-1	-1	1	0	-1	0	0	-1	0	0	-1	0	1	0	0	-1	-1	0	-1	-1	1	-1	0	0	1
AX-184031424	4A	14418215	1	0	0	0	0	0	0	1	0	0	1	-1	0	1	0	0	-1	1	0	0	-1	-1	0	0	-1	1	0	-1	-1	0	1	-1	0	1	-1	1	0	-1	1	1	1	0	1	0	1	0	0
AX-184031508	5A	195884	NA	-1	0	0	1	0	1	-1	0	1	-1	-1	1	1	-1	0	-1	0	0	-1	1	0	0	1	0	0	-1	-1	0	-1	0	0	0	0	1	-1	0	0	1	0	-1	0	1	1	-1	1	1
AX-184031552	5A	21948328	0	1	1	0	0	0	0	1	-1	1	1	0	0	0	0	0	0	0	0	0	0	-1	0	-1	1	1	0	1	1	0	0	1	-1	1	1	0	1	1	0	0	0	1	1	0	0	0	-1
AX-184031787	6A	4238093	1	-1	-1	0	1	0	0	-1	-1	0	1	0	-1	0	0	0	0	0	1	-1	0	-1	0	1	1	1	0	1	0	-1	1	0	0	0	-1	0	0	1	1	0	0	0	1	-1	-1	1	-1
AX-184031930	6D	2269957	0	-1	0	-1	0	-1	0	-1	0	0	-1	0	-1	-1	0	0	-1	0	-1	1	-1	-1	1	0	0	-1	-1	0	0	0	0	-1	-1	-1	0	-1	1	0	1	1	1	0	0	0	0	0	-1
AX-184032052	7A	14119934	0	-1	0	0	0	0	0	1	0	1	0	-1	0	1	1	0	0	-1	-1	0	0	0	1	0	0	1	0	0	0	1	0	0	-1	-1	-1	-1	0	-1	-1	0	0	-1	1	-1	-1	0	0
AX-184032061	7A	13230612	0	-1	0	0	0	0	0	1	0	1	0	-1	0	1	1	0	0	-1	-1	0	0	0	0	0	0	1	0	0	0	1	0	0	-1	-1	0	-1	0	-1	-1	0	0	-1	0	-1	-1	0	0
AX-184032162	0	0	1	-1	-1	1	1	-1	-1	0	0	-1	0	1	0	1	1	-1	1	0	1	0	0	1	0	0	-1	-1	-1	1	0	1	1	-1	-1	-1	0	1	-1	-1	-1	0	-1	-1	-1	1	-1	1	-1
AX-184032165	1D	24237759	0	1	0	0	-1	0	0	1	-1	1	-1	0	-1	-1	-1	1	1	1	1	0	0	0	1	0	1	0	-1	-1	-1	1	1	0	0	0	0	1	0	0	1	1	0	0	0	-1	1	0	1
AX-184032272	1C	10579478	0	-1	1	0	0	0	1	-1	-1	NA	1	0	1	1	1	-1	-1	0	0	0	1	0	-1	0	0	0	1	1	1	-1	-1	0	0	-1	0	-1	0	0	-1	-1	0	0	0	0	-1	0	-1
AX-184032351	1A	22638940	-1	0	-1	-1	0	0	1	0	1	1	0	0	-1	-1	0	-1	-1	0	0	-1	0	0	0	1	-1	0	0	0	0	1	0	-1	0	0	-1	0	-1	0	-1	1	0	0	1	1	0	-1	-1
AX-184032484	0	0	-1	0	0	0	1	1	1	0	1	1	1	NA	1	0	-1	0	1	-1	0	-1	-1	1	0	-1	1	-1	-1	1	-1	0	1	1	1	0	0	0	0	-1	-1	-1	0	1	0	-1	-1	-1	0
AX-184032720	0	0	1	0	1	0	-1	0	0	-1	0	0	0	-1	-1	0	0	0	0	0	0	1	1	-1	-1	-1	1	0	-1	0	0	-1	0	0	-1	0	1	0	0	-1	-1	0	-1	-1	1	-1	0	0	1
AX-184032724	3B	17324459	-1	0	-1	0	1	0	1	1	0	0	0	1	1	0	0	0	0	NA	NA	-1	-1	1	1	1	-1	0	1	0	0	1	1	0	1	0	NA	0	0	1	1	0	1	1	NA	1	0	0	-1
AX-184032739	3B	25773957	1	0	1	0	-1	0	-1	-1	0	1	0	-1	-1	0	0	0	0	0	0	1	1	-1	1	-1	1	0	-1	0	-1	-1	1	1	-1	0	1	-1	0	-1	-1	0	-1	-1	1	-1	0	0	1
AX-184032805	3C	29757371	-1	0	1	0	0	0	0	-1	0	0	-1	0	1	0	1	1	1	-1	0	0	0	-1	0	-1	0	1	1	0	-1	-1	0	0	-1	0	0	0	0	-1	0	0	-1	1	0	-1	0	0	-1
AX-184032820	3A	26712911	0	0	0	-1	1	0	1	0	-1	1	0	1	0	0	-1	0	0	0	0	1	1	-1	0	1	1	1	0	0	1	0	0	-1	0	-1	1	1	0	-1	0	0	-1	0	1	1	-1	-1	0
AX-184032823	3A	25564693	0	0	0	1	-1	0	-1	0	1	-1	0	-1	0	0	1	0	0	0	0	-1	-1	1	0	-1	-1	-1	0	0	-1	0	0	1	0	1	-1	-1	0	1	0	0	1	0	-1	-1	1	1	0
AX-184032911	4D	19632787	0	0	-1	0	-1	0	0	0	-1	-1	1	-1	-1	1	0	-1	0	0	1	1	-1	0	0	0	0	1	0	0	-1	1	0	0	-1	1	-1	1	-1	1	-1	0	-1	-1	0	0	0	-1	0
AX-184033013	4A	11399328	-1	0	0	0	0	0	0	-1	0	-1	-1	1	0	0	0	0	1	-1	0	0	1	1	0	1	1	-1	0	1	1	0	-1	1	0	0	1	-1	0	1	-1	-1	-1	0	-1	0	-1	0	0
AX-184033020	4A	5748448	1	0	0	0	0	0	0	1	0	1	1	-1	0	0	0	0	-1	1	0	0	-1	-1	0	-1	-1	1	0	-1	-1	0	1	-1	0	0	-1	1	0	-1	1	1	1	0	1	0	1	1	0
AX-184033134	5A	21526079	0	1	1	0	0	0	0	1	-1	1	1	0	0	0	0	0	0	0	0	NA	0	-1	0	-1	1	1	0	1	1	NA	0	1	-1	1	1	0	1	1	0	0	0	1	1	1	0	0	-1
AX-184033145	5A	24532313	0	1	0	0	0	0	0	1	-1	1	1	0	0	0	0	0	0	0	0	0	0	-1	0	-1	1	1	0	1	0	0	0	1	-1	1	0	0	1	1	0	0	0	1	1	0	0	1	-1
AX-184033272	5C	5030308	0	0	0	0	0	1	-1	-1	-1	1	1	-1	1	-1	1	0	-1	-1	1	0	1	0	1	0	0	1	-1	1	-1	0	0	0	1	-1	-1	0	-1	0	1	-1	1	-1	-1	0	0	1	0
AX-184033309	0	0	1	-1	0	1	0	0	1	1	1	0	0	1	1	0	-1	0	1	1	-1	0	-1	0	0	0	-1	-1	0	0	1	-1	1	-1	0	0	0	0	1	0	0	1	-1	0	0	0	1	-1	0
AX-184033373	6A	13288291	1	0	0	-1	0	1	-1	-1	-1	1	1	1	-1	-1	-1	0	-1	-1	0	-1	0	0	0	1	1	0	0	0	0	-1	1	0	-1	0	-1	1	1	0	1	-1	-1	0	1	1	1	1	1
AX-184033588	6D	7137625	0	1	1	1	0	1	0	1	0	0	1	0	1	1	0	0	1	0	1	-1	1	1	-1	0	0	1	1	0	0	0	0	0	1	1	0	1	-1	0	-1	-1	-1	0	0	0	1	1	0
AX-184033740	7B	11850596	0	-1	0	0	0	-1	1	1	-1	0	0	0	0	1	-1	0	0	-1	0	1	1	0	-1	0	0	-1	1	0	0	1	0	0	0	1	-1	-1	0	-1	-1	0	-1	-1	0	0	0	1	0
AX-184033797	7D	1541166	-1	1	0	-1	-1	0	1	0	0	1	0	-1	0	-1	-1	1	-1	0	0	0	0	-1	0	0	1	1	1	-1	0	-1	0	1	1	1	0	-1	1	1	1	0	1	1	1	-1	1	-1	1
AX-184033869	1B	3964798	0	-1	0	0	0	1	0	1	0	0	0	0	1	1	1	-1	1	-1	0	0	-1	0	0	1	1	1	0	1	0	0	0	1	0	-1	1	0	1	1	1	0	0	1	0	0	-1	0	-1
AX-184033914	1B	16431117	-1	0	-1	-1	0	0	1	0	1	1	0	0	-1	-1	0	-1	-1	0	0	-1	0	0	0	1	-1	0	0	0	0	1	0	-1	0	0	-1	0	-1	0	-1	1	0	0	1	1	0	-1	-1
AX-184033934	1C	1705611	0	1	1	0	1	0	1	1	0	0	-1	1	1	0	0	1	0	0	1	1	0	-1	0	0	1	0	0	0	1	1	1	1	1	1	1	0	1	1	0	0	1	0	1	-1	1	0	1
AX-184033939	1C	4183250	0	-1	-1	0	-1	0	-1	-1	0	0	0	-1	-1	0	0	-1	0	1	-1	-1	1	1	0	0	-1	0	0	0	-1	-1	-1	-1	-1	-1	-1	0	-1	-1	0	0	-1	0	-1	1	0	-1	-1
AX-184034227	2D	23776871	-1	1	0	0	-1	1	0	1	1	0	1	0	1	1	0	1	-1	0	0	0	0	-1	0	0	0	0	0	0	-1	-1	-1	0	0	1	1	1	0	-1	1	-1	0	-1	0	0	-1	0	0
AX-184034269	2D	2296693	0	0	1	0	0	0	0	-1	-1	0	0	0	0	1	0	-1	0	-1	1	-1	1	-1	0	1	1	0	0	1	-1	-1	0	-1	0	0	0	0	0	0	0	-1	1	-1	-1	0	-1	-1	0
AX-184034475	3B	28579743	1	0	1	0	-1	0	-1	-1	0	1	0	-1	-1	0	0	0	0	0	0	1	1	NA	1	0	1	0	NA	0	-1	-1	1	1	-1	0	1	-1	0	-1	-1	0	NA	-1	1	-1	0	0	1
AX-184034666	4D	19060697	0	0	1	0	1	0	0	0	1	1	-1	1	1	-1	0	1	NA	0	-1	-1	1	0	0	0	0	-1	0	0	1	-1	NA	0	1	-1	1	-1	1	-1	1	0	1	1	0	0	0	1	0
AX-184034931	5A	13626904	0	-1	-1	1	0	0	0	-1	1	0	-1	0	0	0	0	0	-1	0	-1	0	0	0	0	1	-1	0	1	0	-1	0	0	0	1	-1	-1	0	-1	-1	0	0	1	-1	-1	-1	-1	0	1
AX-184034942	5A	17065152	0	-1	-1	0	0	0	0	-1	1	0	-1	0	0	0	0	0	-1	0	0	0	0	0	0	1	-1	0	1	-1	-1	0	0	-1	1	-1	-1	0	-1	-1	0	0	1	-1	-1	-1	0	0	1
AX-184035049	5B	19469338	0	0	0	0	0	-1	0	-1	0	-1	0	0	1	0	0	0	0	1	0	0	1	-1	1	0	0	1	1	0	1	-1	1	0	0	0	1	1	0	1	0	0	1	0	-1	1	0	0	0
AX-184035247	6A	6674929	1	-1	0	0	0	0	0	-1	-1	1	1	0	-1	0	-1	0	0	0	1	-1	0	-1	0	1	1	1	0	1	0	-1	1	0	-1	0	-1	1	1	1	1	0	-1	0	1	-1	0	1	-1
AX-184035256	6A	492071	1	-1	-1	0	1	-1	0	-1	-1	0	1	0	0	0	0	0	0	1	1	-1	0	0	-1	0	0	1	0	1	0	0	1	1	0	1	-1	0	0	0	1	0	0	0	0	0	-1	0	-1
AX-184035273	6C	20736853	-1	-1	-1	-1	0	0	0	-1	1	0	0	0	0	0	0	-1	0	1	-1	0	-1	-1	0	-1	0	-1	0	-1	0	-1	0	0	0	0	0	1	1	1	1	-1	1	-1	0	-1	-1	0	0
AX-184035278	6C	19909782	1	1	1	1	0	0	-1	1	-1	0	0	0	0	0	0	1	0	-1	1	0	1	1	0	1	0	1	0	1	0	1	0	0	0	0	0	-1	-1	-1	-1	1	-1	1	0	1	1	0	0
AX-184035605	7B	13576499	0	-1	0	0	0	-1	1	1	-1	0	0	0	0	1	-1	0	0	-1	0	1	1	0	-1	0	0	-1	1	0	0	1	0	0	0	1	-1	-1	0	-1	-1	0	-1	-1	0	0	0	1	0
AX-184035708	1D	10172756	0	1	0	0	0	0	-1	1	1	1	-1	0	-1	-1	-1	1	1	0	0	0	-1	0	1	0	0	0	-1	-1	-1	1	1	0	0	1	0	1	0	0	1	1	0	0	0	0	1	0	1
AX-184035745	1B	3096947	0	-1	0	0	0	1	0	1	0	0	0	0	1	1	1	-1	1	-1	0	0	-1	0	-1	1	1	1	0	1	0	0	0	1	0	-1	1	0	1	1	1	0	0	1	0	0	-1	0	-1
AX-184035784	1B	13543886	1	0	1	0	0	1	NA	0	-1	-1	0	0	1	1	0	1	1	0	0	0	0	0	0	-1	1	0	0	0	0	-1	0	1	0	0	1	0	1	0	1	-1	0	0	-1	-1	0	1	1
AX-184036007	2C	1719792	1	-1	0	0	0	0	0	1	-1	0	1	0	-1	-1	0	-1	-1	0	-1	0	0	1	0	-1	0	-1	1	0	0	1	1	-1	0	0	1	1	0	-1	1	-1	-1	0	-1	1	-1	0	-1
AX-184036018	2A	23446071	0	-1	0	0	0	-1	0	1	-1	1	1	1	0	1	0	1	0	-1	-1	1	1	-1	-1	0	-1	1	0	0	0	0	0	0	1	0	1	0	0	1	1	1	0	1	-1	0	1	0	1
AX-184036087	2A	885967	1	0	0	0	-1	-1	-1	0	-1	-1	-1	1	-1	0	1	0	-1	1	0	1	1	-1	0	1	-1	1	1	-1	1	0	-1	-1	-1	0	0	0	0	1	1	1	0	-1	0	1	1	1	0
AX-184036102	2D	27012832	-1	1	0	0	0	1	0	1	1	0	1	0	1	1	0	1	-1	0	0	0	0	-1	0	0	0	0	0	0	-1	-1	-1	0	0	1	1	1	0	-1	1	-1	0	-1	0	0	-1	0	0
AX-184036113	2D	24098041	-1	1	0	0	-1	1	0	1	1	0	1	0	1	1	0	1	-1	0	0	0	0	-1	0	0	0	0	0	0	-1	-1	-1	0	0	1	1	1	0	-1	1	-1	0	-1	0	0	-1	0	0
AX-184036158	2D	1052120	0	0	0	0	0	0	0	-1	-1	-1	0	0	0	1	0	-1	0	-1	1	-1	1	-1	0	1	1	0	0	1	-1	0	0	-1	0	0	0	0	0	0	0	-1	1	-1	-1	0	-1	-1	0
AX-184036538	3A	25147450	0	0	0	1	-1	0	-1	0	1	0	0	-1	0	0	1	0	0	0	0	-1	-1	1	0	-1	-1	-1	0	0	-1	0	0	1	0	1	-1	-1	0	1	0	0	1	0	-1	-1	1	1	0
AX-184036539	3A	25035624	0	0	0	1	-1	0	-1	0	1	-1	0	-1	0	0	1	0	0	0	0	-1	-1	1	0	-1	-1	-1	0	0	-1	0	0	1	0	1	-1	-1	0	1	0	0	1	0	-1	-1	1	1	0
AX-184036661	4C	26415796	0	1	0	-1	0	-1	0	-1	0	0	-1	1	-1	1	0	1	1	0	0	0	0	0	0	1	-1	1	-1	1	0	-1	0	1	1	0	0	-1	-1	1	0	0	0	0	1	1	0	-1	-1
AX-184036686	4C	20405597	0	1	0	-1	1	-1	0	-1	0	0	0	0	-1	1	0	1	1	0	0	0	0	0	0	1	-1	1	-1	0	0	-1	-1	0	1	0	0	-1	-1	0	0	0	0	0	1	1	0	-1	1
AX-184036846	4B	20041618	0	1	-1	-1	1	0	0	0	-1	0	0	0	1	1	0	1	0	0	0	0	1	-1	1	0	0	1	0	1	0	1	0	0	-1	-1	1	-1	0	-1	1	0	1	0	-1	0	0	1	-1
AX-184036940	5A	20026244	0	1	1	0	0	0	0	1	-1	1	1	0	0	0	0	0	0	0	0	0	0	0	0	-1	1	0	0	1	1	0	0	1	-1	1	1	0	1	1	0	0	-1	1	1	1	0	0	-1
AX-184037044	0	0	0	0	1	0	0	-1	-1	-1	0	-1	0	0	1	0	0	0	0	0	0	0	1	0	1	0	1	1	0	0	1	-1	1	0	0	1	1	1	0	1	0	0	1	0	-1	0	0	1	0
AX-184037085	5C	4926850	0	0	0	0	0	1	-1	-1	-1	0	1	-1	1	-1	1	0	-1	-1	1	0	1	0	1	0	0	1	-1	1	-1	0	0	0	1	-1	-1	0	-1	0	1	-1	1	-1	-1	0	0	1	0
AX-184037086	5C	5324944	0	0	0	0	0	1	-1	-1	-1	1	1	-1	1	0	1	0	-1	-1	1	0	1	0	1	0	0	1	-1	1	-1	0	0	0	1	-1	-1	0	-1	0	1	-1	1	-1	-1	0	0	1	0
AX-184037131	5C	24511208	1	-1	0	1	0	0	1	1	1	0	0	1	1	0	-1	0	1	1	-1	0	-1	0	0	0	-1	-1	0	0	1	NA	1	-1	0	0	0	0	1	0	0	1	-1	0	0	0	1	-1	0
AX-184037139	5C	26626902	-1	1	0	-1	0	0	-1	-1	-1	0	0	-1	-1	0	1	0	-1	-1	1	0	1	0	0	0	1	1	0	0	-1	1	-1	1	0	0	0	0	-1	0	0	-1	1	0	0	0	-1	1	0
AX-184037208	6A	11716188	1	0	0	-1	0	1	-1	-1	-1	0	1	1	-1	-1	-1	0	-1	-1	0	-1	0	0	0	1	1	0	0	0	0	-1	1	0	-1	0	-1	1	1	0	1	-1	-1	0	1	1	1	1	1
AX-184037347	6B	34399613	0	1	0	-1	0	1	1	0	-1	0	0	0	0	1	1	0	0	0	0	0	-1	0	1	0	0	1	0	-1	0	-1	0	NA	0	NA	1	0	0	-1	-1	-1	1	0	0	0	1	0	1
AX-184037420	6B	1246264	0	1	1	1	-1	1	1	-1	0	0	-1	-1	0	0	0	1	0	0	0	1	1	1	1	1	-1	1	0	1	0	0	0	0	0	0	0	0	0	-1	1	-1	-1	0	-1	-1	0	1	0
AX-184037438	6D	2349446	0	-1	0	-1	0	-1	0	-1	0	1	NA	0	-1	-1	0	0	NA	0	-1	1	-1	-1	1	0	0	-1	-1	0	0	0	0	NA	-1	-1	0	-1	1	0	1	1	1	0	0	0	0	0	-1
AX-184037736	7D	310918	-1	1	1	-1	-1	1	1	0	0	1	0	-1	0	-1	-1	1	-1	0	0	NA	0	-1	0	0	1	1	1	-1	0	-1	0	1	1	1	0	-1	1	1	1	0	1	1	1	-1	1	-1	1
AX-184037754	1D	13446694	0	1	0	0	-1	0	-1	1	0	1	-1	0	-1	-1	-1	1	1	0	0	0	-1	0	1	0	0	0	-1	-1	-1	1	1	0	0	0	0	1	0	0	1	1	0	0	0	-1	1	0	1
AX-184037824	0	0	1	-1	1	0	0	1	-1	0	-1	-1	0	0	1	1	0	1	1	0	0	0	0	0	0	0	1	0	0	0	0	-1	0	1	0	0	1	0	1	0	1	-1	0	0	-1	-1	0	1	0
AX-184037837	1B	17282680	1	0	1	1	0	0	-1	0	-1	-1	0	0	1	1	0	1	1	0	0	1	0	0	0	-1	1	0	0	0	0	-1	0	1	0	0	1	0	1	0	1	-1	0	0	-1	-1	0	1	1
AX-184037848	1B	21416011	1	0	1	1	0	0	-1	0	-1	-1	0	0	1	1	0	1	1	0	0	1	0	0	0	-1	1	0	0	0	0	-1	0	1	0	0	1	0	1	0	1	-1	0	0	-1	-1	0	1	1
AX-184037849	1B	21545946	1	0	1	1	0	0	-1	0	-1	-1	0	0	1	1	0	1	1	0	0	1	0	0	0	-1	1	0	0	0	0	-1	0	1	0	0	1	0	1	0	1	-1	0	0	-1	NA	0	1	1
AX-184038081	2C	5055902	-1	0	0	0	0	0	-1	-1	1	0	-1	0	1	1	0	1	1	0	1	0	0	-1	0	1	0	0	-1	0	0	-1	-1	1	-1	0	-1	0	-1	1	0	1	1	0	1	-1	0	0	1
AX-184038089	2C	3434989	1	0	0	0	0	0	1	1	-1	0	1	0	-1	-1	0	-1	-1	0	-1	0	0	1	0	-1	0	0	1	0	0	1	1	-1	1	0	1	1	0	-1	1	-1	-1	0	-1	1	0	0	-1
AX-184038174	2A	5727687	1	0	-1	0	-1	-1	-1	0	-1	-1	-1	1	-1	0	1	0	-1	1	1	1	1	-1	0	1	-1	1	1	-1	1	0	-1	-1	-1	0	0	0	0	0	-1	1	0	-1	0	1	1	0	0
AX-184038515	3B	26594745	-1	0	-1	0	1	0	1	1	0	-1	0	1	1	0	0	0	0	0	0	-1	-1	1	-1	1	-1	0	1	0	1	1	-1	-1	1	0	-1	1	0	1	1	0	1	1	-1	1	0	0	-1
AX-184038527	0	0	-1	0	-1	0	1	0	1	1	0	-1	0	1	1	0	0	0	0	0	0	-1	-1	1	-1	0	-1	0	1	0	1	1	-1	-1	1	0	-1	1	0	1	0	0	1	1	-1	1	0	0	-1
AX-184038630	3A	26996556	1	0	-1	0	0	0	0	1	0	1	1	0	-1	0	-1	-1	-1	1	0	0	0	1	0	1	0	-1	-1	0	1	1	0	0	1	0	0	0	0	1	0	0	1	-1	0	1	0	0	1
AX-184038649	3A	22288390	0	0	0	-1	1	0	1	0	-1	1	0	1	0	0	-1	0	0	0	0	1	1	-1	0	1	1	1	0	0	1	0	0	-1	0	-1	1	1	0	-1	0	0	-1	0	1	1	-1	-1	0
AX-184038653	3A	21194481	1	0	0	1	-1	0	-1	0	1	-1	-1	-1	0	0	1	0	0	0	0	-1	-1	1	0	-1	-1	-1	0	0	-1	0	0	1	0	1	-1	-1	0	1	0	0	1	0	-1	-1	1	1	0
AX-184038872	4A	10891062	-1	0	0	0	0	0	0	-1	0	-1	-1	1	0	0	0	0	1	-1	0	0	1	1	0	1	1	-1	0	1	1	0	-1	1	0	0	1	-1	0	1	-1	-1	-1	0	-1	0	-1	0	0
AX-184038899	4A	8352975	-1	0	0	0	0	0	0	-1	0	-1	-1	1	0	0	0	0	1	-1	0	0	1	1	0	1	1	-1	0	1	1	0	-1	1	0	0	1	-1	0	1	-1	-1	-1	0	-1	0	-1	0	0
AX-184038951	4B	21680661	0	1	-1	-1	1	0	0	0	0	0	0	0	1	1	0	1	1	0	0	0	1	-1	1	0	0	1	0	1	0	1	0	0	-1	-1	0	-1	0	-1	1	0	1	0	-1	0	0	1	-1
AX-184038961	4B	19020136	0	-1	1	1	-1	0	0	0	1	0	0	0	-1	-1	0	-1	0	0	0	0	-1	1	-1	0	0	-1	0	-1	0	-1	-1	0	1	0	-1	1	0	1	-1	0	-1	0	1	0	0	-1	1
AX-184038969	4B	16675508	0	1	-1	-1	1	0	1	0	-1	0	0	0	1	1	1	1	0	0	0	0	1	-1	1	0	0	1	0	1	0	1	1	0	0	0	1	-1	1	-1	1	0	1	0	-1	0	0	1	-1
AX-184039078	5A	22233450	0	0	0	0	0	-1	0	-1	0	-1	0	0	1	0	0	0	0	1	1	0	1	-1	1	0	0	1	1	0	1	0	1	0	0	0	1	1	0	1	0	0	1	0	-1	1	0	0	0
AX-184039205	5B	17526835	0	0	0	0	0	-1	0	-1	0	-1	0	0	1	0	0	0	0	1	0	0	1	-1	1	0	0	1	1	0	1	-1	1	0	0	0	1	1	0	1	0	0	1	0	-1	1	0	0	0
AX-184039218	5B	14989464	0	0	0	0	0	-1	0	-1	0	-1	0	0	1	0	0	0	0	0	0	0	1	-1	1	0	0	1	1	0	1	-1	1	0	0	1	1	1	0	1	0	0	1	0	-1	0	0	0	0
AX-184039362	6A	25853295	-1	1	0	0	0	-1	1	0	1	0	-1	0	0	0	1	0	0	1	0	0	0	1	0	-1	-1	0	0	0	-1	1	0	0	0	0	0	-1	-1	0	-1	1	1	0	-1	-1	-1	-1	-1
AX-184039407	6A	13728843	1	0	0	-1	0	1	-1	-1	-1	0	1	1	-1	-1	-1	0	-1	-1	0	-1	0	0	0	1	1	0	0	0	0	-1	0	0	-1	0	-1	1	1	0	1	-1	-1	0	1	1	1	1	1
AX-184039478	6C	9063545	-1	0	-1	-1	0	0	1	-1	1	0	1	0	0	0	0	-1	0	1	-1	0	-1	NA	0	-1	0	0	1	-1	1	0	0	0	0	0	0	0	0	0	1	-1	1	-1	0	0	-1	0	0
AX-184039623	6D	2051900	0	1	0	1	0	1	0	1	0	0	1	0	1	1	0	0	1	0	1	-1	1	1	-1	0	0	1	1	0	0	0	0	1	1	1	0	1	-1	0	-1	-1	-1	0	0	0	0	0	1
AX-184039659	0	0	0	-1	-1	-1	0	-1	0	-1	-1	0	-1	1	-1	-1	0	0	-1	0	0	1	-1	-1	-1	0	0	-1	-1	0	0	0	0	0	-1	-1	-1	0	1	0	1	0	1	0	1	0	-1	-1	0
AX-184039841	7B	14927830	NA	1	0	0	0	1	-1	-1	1	0	0	0	0	-1	1	0	NA	1	NA	NA	-1	0	1	0	0	1	-1	0	0	-1	0	NA	0	-1	1	1	0	1	1	0	1	1	0	0	0	-1	0
AX-184039859	7B	10831111	0	-1	0	0	0	-1	1	1	-1	0	0	0	0	1	-1	0	0	-1	0	1	1	0	-1	0	0	-1	1	0	0	1	0	0	0	1	-1	-1	0	-1	-1	0	-1	-1	0	0	0	1	0
AX-184039939	1D	24755616	-1	-1	-1	-1	-1	-1	-1	-1	-1	-1	-1	-1	-1	-1	-1	-1	-1	-1	-1	-1	NA	-1	-1	-1	-1	-1	-1	-1	NA	-1	-1	-1	-1	-1	-1	-1	-1	-1	-1	-1	-1	-1	-1	-1	-1	-1	-1
AX-184040755	3B	15350143	-1	0	-1	0	1	0	0	1	0	0	0	1	1	0	0	0	0	0	0	-1	-1	1	1	1	-1	0	1	0	0	1	0	0	1	0	-1	0	0	1	1	0	1	1	-1	1	0	0	-1
AX-184040763	3B	18372140	-1	0	-1	0	1	0	1	1	0	0	0	1	1	0	0	0	0	0	0	-1	-1	1	1	1	-1	0	1	0	0	1	0	0	1	0	-1	1	0	1	1	0	1	1	-1	1	0	0	-1
AX-184040949	3A	17763058	1	0	0	1	-1	0	-1	0	1	-1	-1	-1	0	0	1	0	0	0	0	-1	-1	1	0	-1	-1	-1	1	0	-1	0	0	1	0	1	-1	-1	0	0	0	0	1	0	-1	-1	1	1	0
AX-184040993	3A	4980114	-1	-1	1	0	1	0	-1	0	0	1	0	-1	0	0	0	-1	-1	-1	0	0	0	0	1	1	1	1	0	-1	0	0	0	0	1	0	0	0	0	0	1	0	-1	1	0	-1	0	0	0
AX-184041058	4D	19800566	0	0	1	0	1	0	0	0	1	1	-1	1	1	-1	0	1	0	0	-1	-1	1	0	0	0	0	-1	0	0	1	-1	0	0	1	-1	1	-1	1	-1	1	0	1	1	0	0	0	1	0
AX-184041062	4D	20553245	0	0	1	0	1	0	0	0	1	1	-1	1	1	-1	0	1	0	0	-1	-1	1	0	0	0	0	-1	0	0	1	-1	0	0	1	-1	1	-1	1	-1	1	0	1	1	0	0	0	1	0
AX-184041090	0	0	0	1	0	-1	1	-1	0	-1	0	0	0	1	-1	1	0	1	1	0	0	0	0	0	0	1	-1	1	-1	1	0	-1	0	0	1	0	0	-1	-1	1	0	0	0	0	1	1	0	-1	-1
AX-184041235	4A	7984740	-1	0	0	0	0	0	0	-1	0	-1	-1	1	0	0	0	0	1	-1	0	0	1	1	0	1	1	-1	0	1	1	0	-1	1	0	0	1	-1	0	1	-1	-1	-1	0	-1	0	-1	0	0
AX-184041309	4B	19161262	0	1	-1	-1	1	0	0	0	-1	0	0	0	1	1	0	1	0	0	0	0	1	-1	1	0	0	1	0	1	0	1	1	0	-1	-1	1	-1	0	-1	1	0	1	0	-1	0	0	1	-1
AX-184041311	4B	18680666	0	-1	1	1	-1	0	0	0	1	0	0	0	-1	-1	0	-1	0	0	0	0	-1	1	-1	0	0	-1	0	-1	0	-1	-1	0	1	0	-1	1	-1	1	-1	0	-1	0	1	0	0	-1	1
AX-184041386	5A	13900132	0	1	1	-1	0	0	0	1	-1	0	1	0	0	0	0	0	1	0	1	0	0	0	0	-1	1	0	-1	0	1	0	0	0	-1	1	1	0	1	1	0	0	-1	1	1	1	1	0	-1
AX-184041406	5A	19947444	0	1	1	0	0	0	0	1	-1	1	1	0	0	0	0	0	1	0	0	0	0	-1	0	-1	1	0	0	1	1	0	0	1	-1	1	1	0	1	1	0	0	-1	1	1	1	0	0	-1
AX-184041429	5A	24533055	0	-1	0	0	0	0	0	-1	1	-1	-1	0	0	0	0	0	0	0	0	NA	0	1	0	1	-1	-1	0	-1	0	0	0	-1	1	NA	0	0	-1	-1	0	0	0	-1	NA	0	0	-1	1
AX-184041648	5C	13953031	0	-1	0	1	0	0	1	1	1	0	0	1	0	0	-1	0	1	1	-1	0	-1	0	-1	0	-1	-1	0	-1	1	-1	0	-1	-1	1	0	0	1	0	0	1	-1	0	1	0	0	-1	0
AX-184041679	5C	24182628	-1	1	0	-1	0	0	-1	-1	-1	0	0	-1	-1	0	1	0	-1	-1	1	0	1	0	0	0	1	1	0	0	-1	1	-1	1	0	0	0	0	-1	0	0	-1	1	0	0	0	-1	1	0
AX-184041680	0	0	-1	1	0	-1	0	0	-1	-1	NA	NA	0	-1	-1	0	1	0	-1	-1	1	0	1	0	0	0	1	1	0	0	-1	1	-1	1	0	0	0	0	-1	0	0	-1	1	0	0	0	-1	1	0
AX-184041699	6A	31028439	1	-1	0	0	0	1	-1	0	-1	0	1	0	0	0	-1	0	0	-1	0	0	0	-1	0	1	1	0	0	0	1	-1	0	0	0	0	0	1	1	0	1	-1	-1	0	1	1	1	1	1
AX-184041838	6C	17700897	-1	0	-1	-1	0	0	1	-1	1	0	0	0	0	0	0	-1	0	1	-1	0	-1	-1	0	-1	0	-1	0	-1	0	-1	0	0	0	0	0	1	1	1	1	-1	1	-1	0	0	-1	0	0
AX-184041882	6C	2422942	0	1	0	0	-1	0	0	0	-1	0	-1	0	0	-1	0	1	0	-1	1	1	-1	0	0	1	-1	0	-1	0	0	0	0	0	1	1	-1	0	0	0	0	0	-1	0	0	-1	0	1	0
AX-184042021	6D	1003558	0	1	0	1	0	1	0	1	0	0	1	0	1	1	0	0	1	0	1	-1	0	1	-1	0	0	1	1	0	-1	0	0	1	1	1	0	1	0	0	-1	-1	-1	0	0	0	0	0	1
AX-184042034	0	0	0	1	0	1	0	1	0	1	0	0	1	0	1	1	0	0	1	0	1	-1	1	1	-1	0	0	1	1	0	0	0	0	0	1	1	0	1	-1	0	-1	-1	-1	0	0	0	1	0	0
AX-184042340	7D	14920713	0	0	1	1	0	1	-1	0	-1	0	0	1	0	1	-1	0	0	0	0	1	-1	-1	1	1	1	0	1	1	0	-1	0	0	1	1	0	1	-1	0	0	0	-1	1	1	0	0	0	1
AX-184042385	1D	22545155	0	1	0	0	-1	0	0	1	-1	1	-1	0	-1	-1	-1	1	1	1	1	0	0	0	1	0	1	0	-1	-1	-1	1	1	0	0	0	0	1	0	0	1	1	0	0	0	-1	1	0	1
AX-184042404	1D	15080290	0	-1	0	0	1	0	1	-1	1	-1	1	0	1	1	1	-1	-1	0	-1	0	0	0	-1	0	0	0	1	1	1	-1	-1	0	0	0	0	NA	0	0	-1	-1	0	0	0	1	-1	0	-1
AX-184042513	1B	21113402	1	0	1	1	0	0	-1	0	-1	-1	0	0	1	1	0	1	1	0	0	1	0	0	0	-1	1	0	0	0	0	-1	0	1	0	0	1	0	1	0	1	-1	0	0	-1	-1	0	1	1
AX-184042514	1B	24557667	1	0	1	1	0	0	-1	0	-1	-1	0	0	1	1	0	1	1	0	0	1	0	0	0	-1	1	0	0	0	0	-1	0	1	0	0	1	0	1	0	1	-1	0	0	-1	-1	0	1	1
AX-184042526	1C	1868525	0	-1	-1	0	-1	0	-1	-1	0	0	1	-1	-1	0	0	-1	0	0	-1	-1	0	1	0	0	-1	0	0	0	-1	-1	-1	-1	-1	-1	-1	0	-1	-1	0	0	-1	0	-1	1	-1	0	-1
AX-184042533	1C	3620395	0	1	1	0	1	0	1	1	0	0	0	1	1	0	0	1	0	0	1	1	0	-1	0	0	1	0	0	0	1	1	1	1	1	1	1	0	1	1	0	0	1	0	1	-1	0	1	1
AX-184042748	2C	26210495	0	0	0	0	0	0	1	-1	0	0	0	0	0	-1	-1	0	-1	1	0	1	0	0	0	0	1	1	-1	1	0	1	1	0	0	-1	1	0	0	1	1	1	0	-1	1	0	1	0	-1
AX-184042881	2A	2618279	-1	0	1	0	1	1	1	0	1	1	1	-1	1	0	-1	0	1	-1	0	-1	-1	1	0	-1	1	-1	-1	1	-1	0	1	1	1	0	0	0	0	-1	-1	-1	0	1	0	-1	-1	-1	0
AX-184042887	0	0	-1	0	1	0	1	1	1	0	1	1	1	-1	1	0	-1	0	1	-1	0	-1	-1	1	0	-1	1	-1	-1	1	-1	0	1	1	1	0	0	0	0	-1	-1	-1	0	1	0	-1	-1	-1	0
AX-184042915	2D	25232472	1	-1	0	0	1	-1	0	-1	-1	0	-1	0	-1	-1	0	-1	1	0	0	0	0	1	0	0	0	0	0	0	1	1	1	0	0	NA	-1	-1	0	1	-1	1	0	1	0	0	1	0	0
AX-184042917	2D	24427340	1	-1	0	0	1	-1	0	-1	-1	0	-1	0	-1	-1	0	-1	1	0	0	0	0	1	0	0	0	0	0	0	1	1	1	0	0	-1	-1	-1	0	1	-1	1	0	1	0	0	1	0	0
AX-184043296	3B	27982155	1	0	1	0	-1	0	-1	-1	0	1	0	-1	-1	0	0	0	0	0	0	1	1	-1	1	-1	1	0	-1	0	-1	-1	1	1	-1	0	1	-1	0	-1	-1	0	-1	-1	1	-1	0	0	1
AX-184043430	3A	29222441	0	0	0	-1	-1	0	-1	-1	1	0	1	-1	0	0	1	0	0	0	1	0	-1	1	0	-1	-1	-1	0	0	-1	0	0	1	0	1	-1	0	0	1	0	1	1	0	-1	-1	1	1	0
AX-184043739	4A	9364557	-1	0	0	0	0	0	0	-1	NA	-1	-1	1	0	0	0	0	1	-1	0	0	1	1	0	1	1	-1	0	1	1	0	-1	1	0	0	1	-1	0	1	-1	-1	-1	0	-1	0	-1	0	0
AX-184043740	4A	8773085	1	0	0	0	0	0	0	1	0	1	1	-1	0	0	0	0	-1	1	0	0	-1	-1	0	-1	-1	1	0	-1	-1	0	1	-1	0	0	-1	1	0	-1	1	1	1	0	1	0	1	0	0
AX-184043823	4B	19656590	0	-1	1	1	-1	0	0	0	1	0	0	0	-1	-1	0	-1	0	0	0	0	-1	1	-1	0	0	-1	0	-1	0	-1	0	0	1	1	-1	1	0	1	-1	0	-1	0	1	0	0	-1	1
AX-184043840	4B	15197887	0	1	-1	-1	1	0	1	0	-1	0	0	0	1	1	1	1	0	0	0	0	0	-1	1	0	0	1	0	1	0	1	1	0	0	0	1	-1	1	0	1	0	1	0	-1	0	0	1	-1
AX-184043929	5A	13884101	0	1	1	-1	0	0	0	1	-1	0	1	0	0	0	0	0	1	0	1	0	0	0	0	-1	1	0	-1	0	1	0	0	0	-1	1	1	0	1	1	0	0	-1	1	1	1	1	0	-1
AX-184043936	5A	16799322	0	1	1	0	0	0	0	1	-1	1	1	0	0	0	0	0	1	0	0	0	0	0	0	-1	1	0	-1	1	1	0	0	1	-1	1	1	0	1	1	0	0	-1	1	1	1	0	0	-1
AX-184044090	5B	19590742	0	0	0	0	0	-1	0	-1	0	-1	0	0	1	0	0	0	0	1	0	0	1	-1	1	0	0	1	1	0	1	-1	1	0	0	0	1	1	0	1	0	0	1	0	-1	1	0	0	0
AX-184044114	5B	10057689	0	0	1	0	0	-1	-1	-1	0	-1	0	0	1	0	0	0	0	0	0	0	1	0	1	0	1	1	0	0	1	-1	1	0	0	1	1	1	0	1	0	0	1	0	-1	0	0	1	0
AX-184044179	5C	3992053	1	0	0	0	0	1	-1	-1	-1	0	1	-1	1	-1	1	0	-1	-1	0	0	1	0	1	0	0	1	-1	1	0	0	0	0	1	-1	-1	0	-1	0	1	-1	1	-1	-1	0	0	1	0
AX-184044191	5C	8846593	0	1	0	-1	0	0	-1	-1	-1	0	1	-1	1	0	1	0	-1	-1	1	0	1	0	1	0	0	1	-1	1	-1	0	0	1	1	-1	0	0	-1	0	0	-1	1	0	-1	0	0	1	0
AX-184044222	5C	16272548	0	1	0	-1	0	0	-1	-1	-1	0	0	-1	0	0	1	0	-1	-1	1	0	1	0	1	0	1	1	0	1	-1	1	0	1	1	-1	0	0	-1	0	0	-1	1	0	0	0	0	1	0
AX-184044231	5C	19337896	0	-1	0	1	0	0	1	1	1	0	0	1	0	0	-1	0	1	1	-1	0	-1	0	-1	0	-1	-1	0	0	1	-1	0	-1	-1	0	0	0	1	0	0	1	-1	0	0	0	0	-1	0
AX-184044257	5C	26578558	-1	1	0	-1	0	0	-1	-1	-1	0	0	-1	-1	0	1	0	-1	-1	1	0	1	0	0	0	1	1	0	0	-1	1	-1	1	0	0	0	0	-1	0	0	-1	1	0	0	0	-1	1	0
AX-184044286	6A	28684577	-1	1	0	0	0	-1	1	0	1	0	-1	0	0	0	1	0	0	1	0	0	0	1	0	-1	-1	0	0	0	-1	1	0	0	0	0	0	-1	-1	0	-1	1	1	0	-1	-1	-1	-1	-1
AX-184044328	6A	17512341	1	0	0	-1	0	1	-1	-1	-1	0	1	1	-1	-1	-1	0	0	-1	0	-1	0	0	0	1	1	0	0	0	0	-1	0	0	-1	0	-1	1	1	0	1	-1	-1	0	1	1	1	1	1
AX-184044406	6C	15800818	1	0	1	1	0	0	-1	1	-1	0	0	0	0	0	0	1	0	-1	1	0	1	1	0	1	0	1	0	1	0	1	0	0	0	0	0	-1	-1	-1	-1	1	-1	1	0	0	1	0	0
AX-184044491	6B	31707623	0	1	0	-1	0	1	1	0	-1	0	0	0	0	1	1	NA	0	0	0	0	-1	0	1	0	0	1	0	-1	0	-1	0	NA	0	NA	1	0	0	-1	-1	-1	1	0	0	0	1	0	1
AX-184044609	6D	4632110	0	1	0	1	0	1	0	1	0	0	1	0	1	1	0	0	1	0	1	-1	1	1	-1	0	0	1	1	0	0	0	0	0	1	1	0	1	-1	0	-1	-1	-1	0	0	0	1	1	0
AX-184044610	6D	5049841	0	-1	0	-1	0	-1	0	-1	0	0	-1	0	-1	-1	0	0	-1	0	-1	1	-1	-1	1	0	0	-1	-1	0	0	0	0	0	-1	-1	0	-1	1	0	1	1	1	0	0	0	-1	-1	0
AX-184044617	6D	6297626	0	-1	0	-1	0	-1	0	-1	0	0	-1	0	-1	-1	0	0	-1	0	-1	1	-1	-1	1	0	0	-1	-1	0	0	0	0	0	-1	-1	0	-1	1	0	1	1	1	0	0	0	-1	-1	0
AX-184044620	6D	7002649	0	1	0	1	0	1	0	1	0	0	1	0	1	1	0	0	1	0	1	-1	1	1	-1	0	0	1	1	0	0	0	0	0	1	1	0	1	-1	0	-1	-1	-1	0	0	0	1	1	0
AX-184044628	6D	10621696	0	1	1	1	0	1	0	1	1	0	1	-1	1	1	0	0	1	0	1	-1	1	1	0	0	0	1	1	0	0	0	0	0	1	1	1	1	-1	0	-1	0	-1	0	-1	0	1	1	0
AX-184044701	7C	448950	1	0	0	-1	0	0	0	0	1	1	0	0	0	1	0	-1	-1	0	0	0	0	1	-1	-1	-1	0	1	0	0	-1	0	1	0	-1	0	0	0	0	-1	0	0	-1	1	1	0	0	-1
AX-184044703	7C	1025255	1	0	0	-1	0	0	0	0	1	1	0	0	0	1	0	-1	-1	0	0	0	0	1	-1	-1	-1	0	1	0	0	-1	0	1	0	-1	0	0	0	0	-1	0	0	-1	1	1	0	0	-1
AX-184044827	7A	12729191	0	1	0	0	0	0	0	-1	0	-1	0	1	0	-1	-1	0	0	1	1	0	0	0	0	0	0	-1	0	0	0	-1	0	0	1	1	0	1	0	1	1	0	0	1	0	1	1	0	0
AX-184045133	1B	15881863	1	0	1	1	0	1	-1	0	-1	-1	0	0	1	1	0	1	1	0	0	1	0	0	0	-1	1	0	0	0	0	-1	0	1	0	0	1	0	1	0	1	-1	0	0	-1	-1	0	1	1
AX-184045229	1A	1981474	0	0	0	0	0	1	1	-1	0	1	1	0	0	1	0	1	1	0	0	0	1	1	0	0	0	0	1	1	1	1	1	0	1	0	0	1	0	-1	1	0	0	1	-1	1	0	0	0
AX-184045246	1A	4529021	0	0	0	0	0	1	1	-1	0	1	1	0	0	1	0	1	1	1	0	-1	1	1	0	0	0	0	0	1	1	1	1	0	1	0	0	1	0	-1	1	0	0	1	-1	1	0	-1	0
AX-184045338	2C	16523030	1	0	1	0	0	0	0	0	0	1	1	0	1	-1	0	-1	-1	1	1	0	0	1	0	-1	0	1	0	-1	0	1	1	0	0	0	1	0	0	-1	0	0	-1	0	0	1	1	0	-1
AX-184045446	2A	20117479	0	-1	0	0	0	-1	0	1	-1	1	1	0	1	-1	-1	1	0	-1	-1	1	0	-1	-1	0	-1	1	0	0	0	0	0	0	0	0	1	0	0	1	1	0	0	1	-1	1	1	0	1
AX-184045516	2A	3742487	1	0	-1	0	-1	-1	-1	0	-1	-1	-1	1	-1	0	1	0	-1	1	0	1	1	-1	0	1	-1	1	1	-1	1	0	-1	-1	-1	0	0	0	0	1	0	1	0	-1	0	1	1	1	0
AX-184045638	0	0	0	0	-1	0	0	0	0	1	1	1	0	0	0	-1	0	1	0	1	-1	1	-1	1	0	-1	-1	0	0	-1	1	1	0	1	0	0	0	0	0	0	0	1	-1	1	1	0	1	1	0
AX-184045970	3B	19377832	-1	0	-1	0	1	0	1	1	0	0	0	1	1	0	0	0	0	0	0	-1	-1	1	1	1	-1	0	1	0	0	1	0	0	1	0	-1	1	0	1	1	0	1	1	-1	1	0	0	-1
AX-184046112	3C	25627466	1	0	-1	0	0	0	0	1	0	1	1	0	-1	0	-1	-1	-1	1	0	0	0	1	0	1	0	-1	-1	0	1	1	0	0	1	0	0	0	0	1	0	0	1	-1	0	1	0	0	1
AX-184046168	3A	23363118	0	0	0	1	-1	0	-1	0	1	-1	0	-1	0	0	1	0	0	0	0	-1	-1	1	0	-1	-1	-1	0	0	-1	0	0	1	0	1	-1	-1	0	1	0	0	1	0	-1	-1	1	1	0
AX-184046343	4C	24335373	0	-1	0	1	-1	1	0	1	0	0	0	-1	1	-1	0	-1	-1	0	0	0	0	0	0	-1	1	-1	1	-1	0	1	0	0	-1	0	0	1	1	0	0	0	0	0	-1	-1	0	1	1
AX-184046494	4A	12359289	1	0	0	0	0	0	0	1	0	1	1	-1	0	1	0	0	-1	1	0	0	-1	-1	0	-1	-1	1	0	-1	-1	0	1	-1	0	1	-1	1	0	-1	1	1	1	0	1	0	1	0	0
AX-184046516	4A	6848432	-1	0	0	0	0	0	0	-1	0	-1	-1	1	0	0	0	0	1	-1	0	0	1	1	0	1	1	-1	0	1	1	0	-1	1	0	0	1	-1	0	1	-1	-1	-1	0	-1	0	-1	0	0
AX-184046588	4B	19568358	0	-1	1	1	-1	0	0	0	1	0	0	0	-1	-1	0	-1	0	0	0	0	-1	1	-1	0	0	-1	0	-1	0	-1	0	0	1	1	-1	1	0	1	-1	0	-1	0	1	0	0	-1	1
AX-184046592	4B	18901532	0	1	-1	-1	1	0	0	0	-1	0	0	0	1	1	0	1	0	0	0	0	1	-1	1	0	0	1	0	1	0	1	1	0	-1	0	1	-1	0	-1	1	0	1	0	-1	0	0	1	-1
AX-184046600	4B	17101017	0	-1	1	1	-1	0	-1	0	1	0	0	0	-1	-1	-1	-1	0	0	0	0	-1	1	-1	0	0	-1	0	-1	0	-1	-1	0	1	0	-1	1	-1	1	-1	0	-1	0	1	0	0	-1	1
AX-184046841	5B	23642413	0	-1	-1	0	0	0	0	-1	1	-1	-1	0	0	0	0	0	0	0	0	0	0	1	0	1	-1	-1	0	-1	-1	0	0	-1	1	-1	-1	0	-1	-1	0	0	0	-1	-1	0	0	0	1
AX-184047152	6A	1064963	0	1	0	0	-1	0	0	0	-1	0	-1	0	0	-1	0	1	0	-1	1	1	-1	0	0	1	-1	0	-1	0	0	0	0	0	1	1	-1	0	0	0	0	0	-1	0	0	-1	0	1	0
AX-184047284	6B	33810458	-1	-1	-1	-1	-1	-1	-1	-1	-1	-1	-1	-1	-1	-1	-1	-1	-1	-1	-1	-1	-1	-1	-1	-1	-1	-1	-1	-1	-1	-1	-1	1	-1	0	-1	-1	-1	-1	-1	-1	-1	-1	-1	-1	-1	-1	-1
AX-184047410	6D	4262623	0	1	0	1	0	1	0	1	0	0	1	0	1	1	0	0	1	0	1	-1	1	1	-1	0	0	1	1	0	0	0	0	0	1	1	0	1	-1	0	-1	-1	-1	0	0	0	1	1	0
AX-184047450	6D	14060359	0	1	1	1	0	1	0	1	1	0	1	-1	1	1	0	0	1	0	1	-1	1	1	1	0	0	1	1	0	0	0	0	0	1	1	1	0	-1	0	-1	0	-1	0	-1	0	1	1	0
AX-184047558	7C	10002825	-1	1	0	1	0	0	-1	0	-1	-1	0	1	1	-1	0	1	1	0	1	0	0	-1	1	0	1	1	-1	0	0	1	0	-1	1	0	0	0	0	0	1	0	0	1	-1	-1	0	-1	1
AX-184047566	7C	9855026	-1	1	0	1	0	0	-1	0	-1	-1	0	1	1	-1	0	1	1	0	1	0	0	-1	1	0	1	1	-1	0	0	1	0	-1	1	0	0	0	0	0	1	0	0	1	-1	-1	0	-1	1
AX-184047646	7A	10465479	0	-1	0	0	0	0	0	1	0	1	0	-1	0	1	1	0	0	-1	-1	0	0	0	0	0	0	1	0	0	1	1	0	0	-1	-1	0	-1	0	0	-1	0	0	-1	0	-1	-1	-1	0
AX-184047842	1D	21959327	0	1	0	0	-1	0	0	1	-1	1	-1	0	-1	-1	-1	1	1	1	1	0	0	0	1	0	1	0	-1	-1	-1	1	1	0	0	0	0	1	0	0	1	1	0	0	0	-1	1	0	1
AX-184047859	1D	15416760	0	1	0	0	-1	0	-1	1	-1	1	-1	0	-1	-1	-1	1	1	0	1	0	0	0	1	0	0	0	-1	-1	-1	1	1	0	0	0	0	1	0	0	1	1	0	0	0	-1	1	0	1
AX-184047874	1D	12114519	0	-1	0	0	1	0	1	-1	0	-1	1	0	1	1	1	-1	-1	0	0	0	1	0	-1	0	0	0	1	1	1	-1	-1	0	0	0	0	-1	0	0	-1	-1	0	0	0	1	-1	0	-1
AX-184047888	1D	9908685	0	1	-1	0	0	0	-1	1	1	1	-1	0	-1	-1	-1	1	1	0	0	0	-1	0	1	0	0	0	-1	-1	-1	1	1	0	0	1	0	1	0	0	0	1	0	0	0	0	1	0	1
AX-184047991	1B	16726121	-1	0	-1	-1	0	0	1	0	1	1	0	0	-1	-1	0	-1	-1	0	0	-1	0	0	0	1	-1	0	0	0	0	1	0	-1	0	0	-1	0	-1	0	-1	1	0	0	1	1	0	-1	-1
AX-184048003	1B	20245657	-1	0	-1	-1	0	0	1	0	1	1	0	0	-1	-1	0	-1	-1	0	0	-1	0	0	0	1	-1	0	0	0	0	1	0	-1	0	0	-1	0	-1	0	-1	1	0	0	1	1	0	-1	-1
AX-184048004	1B	20384462	-1	0	-1	-1	0	0	1	0	1	1	0	0	-1	-1	0	-1	-1	0	0	-1	0	0	0	1	-1	0	0	0	0	1	0	-1	0	0	-1	0	-1	0	-1	1	0	0	1	1	0	-1	-1
AX-184048012	1B	24616161	1	0	1	1	0	0	-1	0	-1	-1	0	0	1	1	0	1	1	0	0	1	0	0	0	-1	1	0	0	0	0	-1	0	1	0	0	1	0	1	0	1	-1	0	0	-1	-1	0	1	1
AX-184048297	2C	22347810	0	0	0	0	0	0	0	0	0	0	0	0	0	1	0	0	1	-1	0	-1	0	0	-1	0	0	-1	0	-1	-1	-1	-1	0	0	1	-1	0	0	-1	0	-1	0	1	-1	0	-1	0	1
AX-184048309	2C	25557049	0	0	0	0	0	0	-1	1	0	0	0	0	0	1	0	0	1	-1	0	-1	0	0	0	0	0	-1	1	-1	0	-1	-1	0	0	1	-1	0	0	-1	-1	-1	0	1	-1	0	-1	0	1
AX-184048385	2A	19645995	0	-1	0	0	0	-1	0	1	-1	1	1	0	1	-1	-1	1	0	-1	-1	1	0	-1	-1	0	-1	1	0	0	0	0	0	0	0	0	0	0	0	1	1	0	0	1	-1	1	1	0	1
AX-184048391	2A	18472349	0	-1	0	0	0	-1	0	1	-1	1	1	0	1	-1	-1	1	0	-1	-1	1	0	-1	-1	0	-1	1	0	0	0	0	1	0	-1	0	0	0	0	1	1	0	0	1	-1	1	1	0	1
AX-184048547	2D	23983200	1	-1	0	0	1	-1	0	-1	-1	0	-1	0	-1	-1	0	-1	1	0	0	0	0	1	0	0	0	0	0	0	1	1	1	0	0	-1	-1	-1	0	1	-1	1	0	1	0	0	1	0	0
AX-184048955	3B	16540245	-1	0	-1	0	1	0	1	1	0	0	0	1	1	0	0	0	0	0	0	-1	-1	1	1	1	-1	0	1	0	0	1	0	0	1	0	-1	0	0	1	1	0	1	1	-1	1	0	0	-1
AX-184048961	3B	17637781	-1	0	-1	0	1	0	1	1	0	0	0	1	1	0	0	0	0	0	0	-1	-1	1	1	1	-1	0	1	0	0	1	0	0	1	0	-1	1	0	1	1	0	1	1	-1	1	0	0	-1
AX-184049005	3B	25468897	1	0	1	0	-1	0	-1	-1	0	1	0	-1	-1	0	0	0	0	0	0	1	1	-1	1	-1	1	0	-1	0	-1	-1	1	1	-1	0	1	-1	0	-1	-1	0	-1	-1	1	-1	0	0	1
AX-184049027	0	0	-1	0	-1	0	1	0	1	1	0	-1	0	1	1	0	0	0	0	0	0	-1	-1	1	-1	0	-1	0	1	0	1	1	-1	-1	1	0	-1	1	0	1	1	0	1	1	-1	1	0	0	-1
AX-184049163	3A	27760979	0	0	0	1	-1	0	-1	-1	1	0	0	-1	0	0	1	0	0	0	1	-1	-1	1	0	-1	-1	-1	0	0	-1	0	0	1	0	1	-1	-1	-1	1	0	1	1	0	-1	-1	1	1	0
AX-184049215	3A	18577252	-1	0	0	-1	1	0	1	0	-1	1	1	1	0	0	-1	0	0	0	0	1	1	-1	0	1	1	1	-1	0	1	0	0	-1	0	-1	1	1	0	0	0	0	-1	0	1	1	-1	-1	0
AX-184049257	3A	6253424	1	1	0	0	-1	0	0	0	0	-1	0	1	0	0	0	1	1	1	0	0	0	0	-1	-1	-1	-1	0	1	0	0	0	0	-1	0	0	0	0	-1	0	0	1	-1	0	1	0	0	0
AX-184049275	3A	2274108	-1	-1	1	0	1	0	-1	0	0	0	1	-1	0	0	0	-1	-1	0	0	0	0	0	1	0	1	1	0	-1	0	0	-1	0	1	0	0	0	1	0	1	0	-1	1	0	-1	0	0	0
AX-184049332	4D	19730033	0	0	-1	0	-1	0	0	0	-1	-1	1	-1	-1	1	0	-1	0	0	1	1	-1	0	0	0	0	1	0	0	-1	1	0	0	-1	1	-1	1	-1	1	-1	0	-1	-1	0	0	0	-1	0
AX-184049603	4B	20249093	0	-1	1	1	-1	0	0	0	1	0	0	0	-1	-1	0	-1	0	0	0	0	-1	1	-1	0	0	-1	0	-1	0	-1	0	0	1	1	-1	1	0	1	-1	0	-1	0	1	0	0	-1	1
AX-184049725	5A	13659186	0	1	1	-1	0	0	0	1	-1	0	1	0	0	0	0	0	1	0	1	0	0	0	0	-1	1	0	-1	0	1	0	0	0	-1	1	1	0	1	1	0	0	-1	1	1	1	1	0	-1
AX-184049748	5A	18552920	0	1	1	0	0	0	0	1	-1	1	1	0	0	0	0	0	1	0	0	0	0	-1	0	-1	1	0	-1	1	1	0	0	1	-1	1	1	0	1	1	0	0	-1	1	1	1	0	0	-1
AX-184049765	5A	22547210	0	0	0	0	0	-1	0	-1	0	-1	0	0	1	0	0	0	0	1	1	0	1	-1	1	0	0	1	1	0	1	0	1	0	0	0	1	1	0	1	0	0	1	0	-1	1	0	0	0
AX-184049917	5B	17402260	0	0	0	0	0	1	0	1	0	1	0	0	-1	0	0	0	0	-1	0	0	-1	1	-1	0	0	-1	-1	0	-1	1	-1	0	0	0	-1	-1	0	-1	0	0	-1	0	1	-1	0	0	0
AX-184050022	0	0	0	0	0	0	0	1	-1	-1	-1	1	1	-1	1	0	1	0	-1	-1	1	0	1	0	1	0	0	1	-1	1	-1	0	0	0	1	-1	-1	0	-1	0	1	-1	1	-1	-1	0	0	1	0
AX-184050070	5C	18914981	0	-1	0	1	0	0	1	1	1	0	0	1	0	0	-1	0	1	1	-1	0	-1	0	-1	0	-1	-1	0	0	1	-1	0	-1	-1	0	0	0	1	0	0	1	-1	0	0	0	0	-1	0
AX-184050079	5C	21321424	1	-1	-1	1	0	0	1	1	1	0	0	1	0	0	-1	0	1	1	-1	0	-1	0	-1	0	-1	-1	0	0	1	-1	0	-1	-1	0	0	0	1	0	0	1	-1	0	0	0	1	-1	0
AX-184050084	5C	22356539	1	-1	-1	1	0	0	1	1	1	0	0	1	1	0	-1	0	1	1	-1	0	-1	0	0	0	-1	-1	0	0	1	-1	0	-1	-1	0	0	0	1	0	0	1	-1	0	0	0	1	-1	0
AX-184050423	6B	31400268	0	-1	0	1	0	-1	-1	0	1	NA	0	0	0	-1	-1	0	NA	0	0	0	1	0	-1	0	0	-1	0	1	0	1	0	NA	0	NA	-1	0	0	0	1	1	-1	0	0	0	-1	0	-1
AX-184050548	6D	3154914	0	1	0	1	0	1	0	1	0	0	1	0	1	1	0	0	1	0	1	-1	1	1	-1	0	0	1	1	0	0	0	0	1	1	1	0	1	-1	0	-1	-1	-1	0	0	0	0	0	0
AX-184050571	6D	7820026	0	-1	-1	-1	0	-1	0	-1	0	0	-1	0	-1	-1	0	0	-1	0	-1	1	-1	-1	1	0	0	-1	-1	0	0	0	0	0	-1	-1	0	-1	1	0	1	1	1	0	1	0	-1	-1	0
AX-184050703	7C	9035856	-1	1	0	1	0	0	-1	0	-1	-1	0	1	1	-1	0	1	1	0	1	0	0	-1	1	0	1	1	-1	0	0	1	0	-1	1	0	0	0	0	0	1	0	0	1	-1	-1	0	-1	1
AX-184050804	7A	11884158	0	1	0	0	0	0	0	-1	0	-1	0	1	0	-1	-1	0	0	1	1	0	0	0	0	0	0	-1	0	0	0	-1	0	0	1	1	0	1	0	1	1	0	0	1	0	1	1	0	0
AX-184050867	7B	14886318	0	1	0	0	0	1	-1	-1	1	0	0	0	0	NA	1	0	0	1	0	-1	-1	0	1	0	0	1	NA	0	0	-1	0	0	0	-1	1	1	0	1	1	0	1	1	0	0	0	-1	0
AX-184050878	7B	11230112	0	-1	0	0	0	-1	1	1	-1	0	0	0	0	1	-1	0	0	0	0	1	1	0	-1	0	0	-1	1	0	0	1	0	0	0	1	-1	-1	0	-1	-1	0	-1	-1	0	0	0	1	0
AX-184050949	7D	15455490	0	0	1	1	0	1	-1	0	-1	0	0	1	0	1	-1	0	0	0	0	1	-1	-1	1	1	1	0	1	1	0	-1	0	0	1	1	0	1	-1	0	0	-1	-1	1	1	0	0	0	1
AX-184050952	7D	14872326	0	0	-1	-1	0	-1	1	0	1	0	0	-1	0	-1	1	0	0	0	0	-1	1	1	-1	-1	-1	0	-1	-1	0	1	0	0	-1	-1	0	-1	1	0	0	0	1	-1	-1	0	0	0	-1
AX-184050972	7D	10514400	1	0	1	1	NA	1	-1	0	-1	0	0	1	0	1	0	-1	0	0	NA	0	-1	-1	1	1	1	0	1	1	0	-1	0	0	0	0	0	1	-1	0	1	0	-1	1	0	0	0	1	0
AX-184051029	1D	12978405	1	1	1	1	1	1	1	1	1	1	1	1	1	1	1	1	1	1	1	1	1	1	1	1	1	1	1	1	1	1	1	1	1	1	1	1	1	1	1	1	1	1	1	1	1	1	1
AX-184051043	1D	10214661	0	1	0	0	0	0	-1	1	1	1	-1	0	-1	-1	-1	1	1	0	0	0	-1	0	1	0	0	0	-1	-1	-1	1	1	0	0	1	0	1	0	0	1	1	0	0	0	0	1	0	1
AX-184051114	0	0	0	-1	-1	0	0	1	0	1	0	0	0	0	1	1	1	-1	1	-1	0	0	-1	0	-1	1	1	1	0	1	0	0	0	1	0	-1	1	0	1	1	1	0	0	1	0	0	-1	0	-1
AX-184051174	1B	13084152	1	-1	1	0	0	1	-1	0	-1	-1	0	0	1	1	0	1	1	0	0	0	0	0	0	-1	1	0	0	0	0	-1	0	1	0	0	1	0	1	0	1	-1	0	0	-1	-1	0	1	1
AX-184051311	1A	1521078	0	0	0	0	0	1	1	-1	0	1	1	0	0	1	0	1	1	0	0	0	1	1	0	0	0	0	1	1	1	1	1	0	1	0	0	1	0	-1	1	0	0	1	-1	1	0	0	0
AX-184051426	2C	8702933	1	0	1	0	0	0	0	1	-1	1	1	0	-1	-1	0	-1	-1	0	0	0	0	1	0	-1	0	1	1	-1	0	1	1	0	0	0	1	0	1	-1	0	0	-1	0	0	1	1	0	-1
AX-184051457	2C	13593743	-1	0	-1	0	0	0	0	0	1	-1	-1	0	0	1	0	1	1	0	0	0	0	-1	0	1	0	-1	-1	1	0	-1	-1	NA	0	0	-1	0	-1	1	0	0	1	0	0	-1	-1	0	1
AX-184051470	2C	16326915	1	0	1	0	0	0	0	0	0	1	1	0	1	-1	0	-1	-1	1	1	0	0	1	0	-1	0	1	0	-1	0	1	1	0	0	0	1	0	0	-1	0	0	-1	0	0	1	1	0	-1
AX-184051726	2A	171887	1	0	0	0	-1	-1	-1	0	-1	-1	-1	1	-1	0	1	0	-1	1	0	1	1	-1	0	1	-1	1	1	-1	1	0	-1	-1	-1	0	0	0	0	1	1	1	0	-1	0	1	1	1	0
AX-184051773	2D	23669922	1	-1	0	0	1	-1	0	-1	-1	0	-1	0	-1	-1	0	-1	1	0	0	0	0	1	0	0	0	0	0	0	1	1	1	0	0	-1	-1	-1	0	1	-1	1	0	1	0	0	1	0	0
AX-184051774	2D	23547135	1	-1	0	0	1	-1	0	-1	-1	0	-1	0	-1	-1	0	-1	1	0	0	0	0	1	0	0	0	0	0	0	1	1	1	0	0	-1	-1	-1	0	1	-1	1	0	1	0	0	1	0	0
AX-184052220	3B	24182223	1	0	1	0	-1	0	-1	-1	0	1	0	-1	-1	0	0	0	0	0	0	1	1	-1	1	-1	1	0	-1	0	-1	-1	1	1	-1	0	1	-1	0	-1	-1	0	-1	-1	1	-1	0	0	1
AX-184052424	3A	23696150	0	0	0	1	-1	0	-1	0	1	-1	0	-1	0	0	1	0	0	0	0	-1	-1	1	0	-1	-1	-1	0	0	-1	0	0	1	0	1	-1	-1	0	1	0	0	1	0	-1	-1	1	1	0
AX-184052449	3A	17722426	-1	0	0	-1	1	0	1	0	-1	1	1	1	0	0	-1	0	0	0	0	1	1	-1	0	1	1	1	-1	0	1	0	0	-1	0	-1	1	1	0	0	0	0	-1	0	1	1	-1	-1	0
AX-184052504	3A	4439136	1	1	-1	0	-1	0	1	0	0	-1	0	1	0	0	0	1	1	1	0	0	0	0	-1	-1	-1	-1	0	1	0	0	0	0	-1	0	0	0	0	0	-1	0	1	-1	0	1	0	0	0
AX-184052575	4D	18732618	0	0	-1	0	-1	0	0	0	-1	-1	1	-1	-1	1	0	-1	0	0	1	1	-1	0	0	0	0	1	0	0	0	1	0	0	-1	1	-1	1	-1	1	-1	0	-1	-1	0	0	0	-1	0
AX-184052713	4A	25080125	0	0	0	1	0	-1	-1	0	1	0	1	0	0	0	0	0	0	0	0	1	-1	-1	1	0	-1	0	-1	0	0	-1	0	-1	-1	0	0	-1	-1	0	0	0	0	0	0	0	0	0	1
AX-184053153	5D	16458967	-1	-1	-1	-1	-1	-1	-1	-1	-1	-1	-1	-1	-1	-1	-1	-1	-1	-1	-1	-1	-1	-1	-1	-1	-1	-1	-1	-1	-1	-1	-1	-1	1	-1	-1	NA	-1	-1	-1	-1	-1	-1	-1	-1	-1	-1	-1
AX-184053225	5B	18201537	0	0	0	0	0	-1	0	-1	0	-1	0	0	1	0	0	0	0	1	0	0	1	-1	1	0	0	1	1	0	1	-1	1	0	0	0	1	1	0	1	0	0	1	0	-1	1	0	0	0
AX-184053429	5C	25423477	-1	1	0	-1	0	0	-1	-1	-1	0	0	-1	-1	0	1	0	-1	-1	1	0	1	0	0	0	1	1	0	0	-1	1	-1	1	0	0	0	0	-1	0	0	-1	1	0	0	0	-1	1	0
AX-184053479	6A	28423882	1	-1	0	0	0	1	-1	0	-1	0	1	0	NA	0	-1	0	0	-1	0	0	0	0	0	1	1	0	0	0	1	-1	0	0	0	0	-1	1	1	0	1	-1	-1	0	1	1	1	1	1
AX-184053571	6A	5161870	1	-1	0	0	1	0	0	-1	-1	0	1	0	-1	0	0	-1	1	1	1	-1	0	-1	0	1	1	1	0	1	0	-1	1	0	-1	0	-1	1	0	1	1	0	0	0	1	-1	-1	1	-1
AX-184053596	6A	1025860	-1	1	1	0	-1	1	0	1	1	0	-1	0	0	0	0	0	0	-1	-1	1	0	0	1	0	0	-1	0	-1	0	0	-1	0	0	-1	1	0	0	0	-1	0	0	0	0	0	1	0	1
AX-184053775	6B	20052065	0	1	1	0	0	0	0	1	0	1	1	0	0	0	0	0	0	0	0	0	0	-1	0	-1	1	1	0	1	1	0	0	1	-1	1	1	0	1	1	0	0	0	1	1	0	0	0	-1
AX-184053878	6D	2972143	0	1	0	1	0	1	0	1	0	0	1	0	1	1	0	0	1	0	1	-1	1	1	-1	0	0	1	1	0	0	0	0	1	1	1	0	1	-1	0	-1	-1	-1	0	0	0	0	0	0
AX-184053906	6D	8146200	-1	-1	-1	-1	-1	-1	-1	-1	-1	1	-1	-1	-1	-1	-1	-1	-1	-1	-1	-1	-1	-1	-1	-1	-1	-1	-1	-1	-1	-1	-1	-1	-1	-1	-1	-1	-1	-1	-1	-1	-1	-1	-1	-1	-1	-1	-1
AX-184053911	6D	9033921	0	-1	-1	-1	0	-1	0	-1	-1	0	-1	0	-1	-1	0	0	-1	0	-1	1	-1	-1	1	0	0	-1	-1	0	0	0	0	0	-1	-1	0	-1	1	0	1	0	1	0	1	0	-1	-1	0
AX-184053926	6D	11896901	0	-1	-1	-1	0	-1	0	-1	-1	0	-1	1	-1	-1	0	0	-1	0	-1	1	-1	-1	0	0	0	-1	-1	0	0	0	0	0	-1	-1	-1	-1	1	0	1	0	1	0	1	0	-1	-1	0
AX-184053939	6D	17696929	0	-1	-1	-1	0	-1	0	-1	-1	0	-1	1	-1	-1	0	0	-1	0	0	1	-1	-1	-1	0	0	-1	-1	0	0	NA	0	0	-1	-1	-1	0	1	0	1	0	1	0	1	0	-1	-1	0
AX-184054018	7C	3532133	-1	0	0	1	0	0	0	0	-1	-1	0	1	0	-1	0	1	1	0	0	0	0	-1	1	1	1	1	-1	0	0	1	0	-1	0	1	0	0	0	0	1	0	0	1	-1	-1	0	-1	1
AX-184054349	0	0	1	-1	-1	1	1	0	-1	0	0	-1	0	1	0	1	1	-1	1	0	0	0	0	1	0	0	-1	-1	-1	1	0	1	0	-1	-1	-1	0	1	-1	-1	-1	0	-1	-1	-1	1	-1	1	-1
AX-184054363	1D	20988231	0	1	0	0	-1	0	0	1	-1	1	-1	0	-1	-1	-1	1	1	1	1	0	0	0	1	0	1	0	-1	-1	-1	1	1	0	0	0	0	1	0	0	1	1	0	0	0	-1	1	0	1
AX-184054389	1D	12697200	0	-1	0	0	1	0	1	-1	0	-1	1	0	1	1	1	-1	-1	0	0	0	1	0	-1	0	0	0	1	1	1	-1	-1	0	0	0	0	-1	0	0	-1	-1	0	0	0	1	-1	0	-1
AX-184054402	1D	11067346	0	-1	0	0	0	0	1	-1	0	-1	1	0	1	1	1	-1	-1	0	0	0	1	0	-1	0	0	0	1	1	1	-1	-1	0	0	-1	0	-1	0	0	-1	-1	0	0	0	1	-1	0	-1
AX-184054574	1C	3065143	0	1	1	0	1	0	1	1	0	0	-1	1	1	0	0	1	0	0	1	1	0	-1	0	0	1	0	0	0	1	1	1	1	1	1	1	0	1	1	0	0	1	0	1	-1	0	1	1
AX-184054935	2A	19584946	0	-1	0	0	0	-1	0	1	-1	1	1	0	1	-1	-1	1	0	-1	-1	1	0	-1	-1	0	-1	1	0	0	0	0	0	0	-1	0	0	0	0	1	1	0	0	1	-1	1	1	0	1
AX-184055220	2B	20654101	0	-1	-1	-1	0	-1	-1	1	0	-1	-1	1	0	0	1	1	-1	1	0	1	0	0	0	0	0	-1	0	1	1	0	-1	-1	0	1	0	0	1	1	-1	-1	0	0	-1	0	0	0	0
AX-184055446	3B	4410934	1	1	-1	0	0	-1	-1	1	0	0	0	1	0	0	0	1	-1	0	0	0	1	0	0	0	-1	0	0	0	0	1	0	0	1	0	0	0	1	0	1	0	1	0	-1	1	-1	0	-1
AX-184055512	3B	16920795	-1	0	-1	0	1	0	1	1	0	0	0	1	1	0	0	0	0	0	0	-1	-1	1	1	1	-1	0	1	0	0	1	0	0	1	0	-1	0	0	1	1	0	1	1	-1	1	0	0	-1
AX-184055752	3A	29144009	0	0	0	1	1	0	1	1	-1	0	-1	1	0	0	-1	0	0	0	-1	0	1	-1	0	1	1	1	0	0	1	0	0	-1	0	-1	1	0	0	-1	0	-1	-1	0	1	1	-1	-1	0
AX-184055883	3A	6253628	-1	-1	0	0	1	0	0	0	0	1	0	-1	0	0	0	-1	-1	-1	0	0	0	0	1	1	1	1	0	-1	0	0	0	0	1	0	0	0	0	1	0	0	-1	1	0	-1	0	0	0
AX-184056014	4C	19295221	0	0	0	-1	1	-1	0	-1	0	0	0	0	-1	1	0	1	1	0	0	0	0	0	0	1	-1	1	-1	0	0	-1	-1	0	1	0	0	-1	-1	0	0	0	0	0	1	1	0	-1	1
AX-184056098	4A	25224192	0	0	0	-1	0	1	1	0	-1	NA	-1	0	0	0	0	0	0	0	0	-1	1	1	-1	0	1	0	1	0	0	1	0	1	1	0	0	1	1	0	0	0	0	0	0	0	0	0	-1
AX-184056119	4A	10250534	0	1	0	0	0	0	0	-1	0	0	0	0	0	0	1	0	0	-1	1	0	1	0	1	0	1	1	0	0	0	1	0	1	1	0	0	0	0	0	0	-1	1	0	0	0	0	1	0
AX-184056195	4A	5141178	-1	0	0	0	0	0	0	-1	0	-1	-1	1	0	0	0	0	1	-1	0	0	1	1	0	1	1	-1	0	1	1	1	-1	1	0	0	1	-1	0	1	0	-1	-1	0	-1	0	-1	-1	0
AX-184056283	4B	18864749	0	-1	1	1	-1	0	0	0	1	0	0	0	-1	-1	0	-1	0	0	0	0	-1	1	-1	0	0	-1	0	-1	0	-1	-1	0	1	0	-1	1	0	1	-1	0	-1	0	1	0	0	-1	1
AX-184056745	5C	6175717	0	0	0	0	0	0	-1	-1	-1	1	1	-1	1	0	1	0	-1	-1	1	0	1	0	1	0	0	1	-1	1	-1	0	0	0	1	-1	0	0	-1	0	1	-1	1	0	-1	0	0	1	0
AX-184056790	5C	15963862	0	1	0	-1	0	0	-1	-1	-1	0	0	-1	0	0	1	0	-1	-1	1	0	1	0	1	0	1	1	0	1	-1	1	0	1	1	-1	0	0	-1	0	0	-1	1	0	0	0	0	1	0
AX-184056866	6A	29655683	1	-1	0	0	0	1	-1	0	-1	0	1	0	0	0	-1	0	0	-1	0	0	0	-1	0	1	1	0	0	0	1	-1	0	0	0	0	0	1	1	0	1	-1	-1	0	1	1	1	1	1
AX-184056884	6A	26714776	-1	1	0	0	0	-1	1	0	1	0	-1	0	0	0	1	0	0	1	0	0	0	1	0	-1	-1	0	0	0	-1	1	0	0	0	0	0	-1	-1	0	-1	1	1	0	-1	-1	-1	-1	-1
AX-184057038	6C	22257955	1	1	1	1	0	0	0	1	-1	0	0	0	0	0	0	1	0	-1	1	0	1	1	0	1	0	1	0	1	0	1	0	0	1	0	0	-1	-1	-1	-1	1	-1	1	0	1	1	0	0
AX-184057047	6C	20074495	-1	-1	-1	-1	0	0	0	-1	1	0	0	0	0	0	0	-1	0	1	-1	0	-1	-1	0	-1	0	-1	0	-1	0	-1	0	0	0	0	0	1	1	1	1	-1	1	-1	0	-1	-1	0	0
AX-184057135	6C	700485	0	1	0	0	-1	0	0	0	-1	0	-1	0	0	-1	0	1	0	-1	1	1	-1	0	0	1	-1	0	0	0	0	0	0	0	1	1	-1	0	0	0	0	0	-1	0	0	-1	0	1	0
AX-184057314	6B	5812083	0	-1	-1	-1	1	-1	-1	0	-1	0	1	0	1	0	0	0	0	0	0	-1	-1	-1	0	-1	1	0	0	-1	0	0	0	0	0	-1	0	0	0	1	-1	1	1	0	1	0	0	-1	0
AX-184057331	6B	1447622	0	1	1	1	-1	1	1	-1	0	0	-1	-1	0	0	0	1	0	0	0	1	1	1	0	1	-1	1	0	1	0	0	0	0	0	NA	0	0	0	-1	1	-1	-1	0	-1	-1	0	1	0
AX-184057493	7C	2679014	-1	0	0	1	0	0	0	0	-1	-1	0	1	0	-1	0	1	1	0	0	0	0	-1	1	1	1	1	-1	0	0	1	0	-1	0	1	0	0	0	0	1	0	0	1	-1	-1	0	-1	1
AX-184057627	7A	12400908	0	1	0	0	0	0	0	-1	0	-1	0	1	0	-1	-1	0	0	1	1	0	0	0	0	0	0	-1	0	0	0	-1	0	0	1	1	0	1	0	1	1	0	0	1	0	1	1	0	0
AX-184057718	7B	12637165	0	1	0	0	0	1	-1	-1	1	0	0	0	0	-1	1	0	0	1	0	-1	-1	0	1	0	0	1	-1	0	0	-1	0	0	0	-1	1	1	0	1	1	0	1	1	0	0	0	-1	0
AX-184057857	7D	528086	-1	1	1	-1	-1	1	1	0	0	1	0	-1	0	-1	-1	1	-1	0	-1	0	0	-1	0	0	1	1	1	-1	0	-1	-1	1	1	1	0	-1	1	1	1	0	1	1	1	-1	1	-1	1
AX-184057858	7D	364322	1	-1	-1	1	1	-1	-1	0	0	-1	0	1	0	1	1	-1	1	0	0	0	0	1	0	0	-1	-1	-1	1	0	1	0	-1	-1	-1	0	1	-1	-1	-1	0	-1	-1	-1	1	-1	1	-1
AX-184057881	1D	17170401	0	1	0	0	-1	0	-1	1	-1	1	-1	0	-1	-1	-1	1	1	0	1	0	0	0	1	0	1	0	-1	-1	-1	1	1	0	0	0	0	1	0	0	1	1	0	0	0	-1	1	0	1
AX-184057886	1D	14747112	0	1	0	0	-1	0	-1	1	-1	1	-1	0	-1	-1	-1	1	1	0	0	0	-1	0	1	0	0	0	-1	-1	-1	1	1	0	0	0	0	1	0	0	1	1	0	0	0	-1	1	0	1
AX-184057977	1B	3317584	0	-1	0	0	0	1	0	1	0	0	0	0	1	1	1	-1	1	-1	0	0	-1	0	0	1	1	1	0	1	0	0	0	1	0	-1	1	0	1	1	1	0	0	1	0	0	-1	0	-1
AX-184058101	1C	4388270	0	-1	-1	0	-1	0	-1	-1	0	0	0	-1	-1	0	0	-1	0	1	-1	-1	1	1	0	0	-1	0	0	0	-1	-1	-1	-1	-1	-1	-1	0	-1	-1	0	0	-1	0	-1	1	0	-1	-1
AX-184058209	1A	1292086	0	0	0	0	0	-1	-1	1	0	-1	-1	0	0	-1	0	-1	-1	0	0	0	-1	-1	0	0	0	0	-1	-1	-1	-1	-1	0	-1	0	0	-1	0	1	-1	0	0	-1	1	-1	0	0	0
AX-184058212	1A	640818	1	0	0	0	0	-1	-1	1	0	-1	-1	0	0	-1	0	-1	-1	0	0	0	-1	-1	0	0	0	0	-1	-1	-1	-1	-1	0	-1	0	0	-1	0	1	-1	0	0	-1	1	-1	0	0	0
AX-184058221	1A	3762977	0	0	0	0	0	-1	-1	1	0	-1	-1	0	0	-1	0	-1	-1	0	0	1	-1	-1	0	0	0	0	0	-1	-1	-1	-1	0	-1	0	0	-1	0	1	-1	0	0	-1	1	-1	0	1	0
AX-184058413	2C	22315037	0	-1	0	0	0	0	0	0	0	0	0	0	0	-1	0	0	-1	1	0	1	0	0	1	0	0	1	0	1	1	1	1	0	0	-1	1	0	0	1	0	1	0	-1	1	0	1	0	-1
AX-184058659	2D	26395219	-1	1	0	0	0	1	0	1	1	0	1	0	1	1	0	1	-1	0	0	0	0	-1	0	0	0	0	0	0	-1	-1	-1	0	0	1	1	1	0	-1	1	-1	0	-1	0	0	-1	0	0
AX-184058667	2D	25084585	1	-1	0	0	1	-1	0	-1	-1	0	-1	0	-1	-1	0	-1	1	0	0	0	0	1	0	0	0	0	0	0	1	1	1	0	0	-1	-1	-1	0	1	-1	1	0	1	0	0	1	0	0
AX-184059195	3B	16494166	1	0	1	0	-1	0	-1	-1	0	0	0	-1	-1	0	0	0	0	0	0	1	1	-1	-1	-1	1	0	-1	0	0	-1	0	0	-1	0	1	0	0	-1	-1	0	-1	-1	1	-1	0	0	1
AX-184059199	3B	17618260	1	0	1	0	-1	0	-1	-1	0	0	0	-1	-1	0	0	0	0	0	0	1	1	-1	-1	-1	1	0	-1	0	0	-1	0	0	-1	0	1	-1	0	-1	-1	0	-1	-1	1	-1	0	0	1
AX-184059211	3B	19670871	-1	0	-1	0	1	0	1	1	0	0	0	1	1	0	0	0	0	0	0	-1	-1	1	1	1	-1	0	1	0	0	1	0	0	1	0	-1	1	0	1	1	0	1	1	-1	1	0	0	-1
AX-184059228	3B	23824884	1	1	1	1	1	1	1	1	1	1	1	1	1	1	1	1	1	1	1	1	1	1	1	1	1	1	1	1	1	1	1	1	1	1	1	1	1	1	1	1	1	1	1	1	1	1	1
AX-184059434	3A	26545995	0	0	0	-1	1	0	1	0	-1	1	0	1	0	0	-1	0	0	0	0	1	1	-1	0	1	1	1	0	0	1	0	0	-1	0	-1	1	1	0	-1	0	0	-1	0	1	1	-1	-1	0
AX-184059469	3A	22328630	0	0	0	1	-1	0	-1	0	1	-1	0	-1	0	0	1	0	0	0	0	-1	-1	1	0	-1	-1	-1	0	0	-1	0	0	1	0	1	-1	-1	0	1	0	0	1	0	-1	-1	1	1	0
AX-184059472	3A	21925241	0	0	0	1	-1	0	-1	0	1	-1	0	-1	0	0	1	0	0	0	0	-1	-1	1	0	-1	-1	-1	0	0	-1	0	0	1	0	1	-1	-1	0	1	0	0	1	0	-1	-1	1	1	0
AX-184059559	3A	5783897	1	1	-1	0	-1	0	1	0	0	-1	0	1	0	0	0	1	1	1	0	0	0	0	-1	-1	-1	-1	0	1	0	0	0	0	-1	0	0	0	0	0	-1	0	1	-1	0	1	0	0	0
AX-184059564	3A	4910402	-1	-1	1	0	1	0	-1	0	0	1	0	-1	0	0	0	-1	-1	-1	0	0	0	0	1	1	1	1	0	-1	0	0	0	0	1	0	0	0	0	0	1	0	-1	1	0	-1	0	0	0
AX-184059679	4D	20109959	0	0	1	0	1	0	0	0	1	1	-1	1	1	-1	0	1	0	0	-1	-1	1	0	0	0	0	-1	0	0	1	-1	0	0	1	-1	1	-1	1	-1	1	0	1	1	0	0	0	1	0
AX-184059717	4C	24805559	0	-1	0	1	-1	1	0	1	0	0	0	-1	1	-1	0	-1	-1	0	0	1	0	NA	0	-1	1	-1	1	-1	0	1	0	-1	-1	0	0	1	1	-1	0	0	0	0	-1	-1	0	1	1
AX-184059720	4C	23616929	0	-1	0	1	-1	1	0	1	0	0	0	-1	1	-1	0	-1	-1	0	0	0	0	0	0	-1	1	-1	1	-1	0	1	0	0	-1	0	0	1	1	0	0	0	0	0	-1	-1	0	1	1
AX-184059744	4C	17482180	0	0	0	-1	1	-1	0	-1	0	0	0	0	-1	1	0	1	1	0	0	0	0	0	0	1	-1	1	-1	0	0	-1	-1	0	1	0	0	-1	-1	0	-1	0	0	0	1	1	0	-1	1
AX-184059917	4A	14037161	-1	0	0	0	0	0	0	-1	0	0	-1	1	0	-1	0	0	1	-1	0	0	1	1	0	0	1	-1	0	1	1	0	-1	1	0	-1	1	-1	0	1	-1	-1	-1	0	-1	0	-1	0	0
AX-184060049	4B	17552131	0	-1	0	NA	-1	0	-1	0	NA	0	0	0	-1	-1	-1	-1	0	0	0	0	-1	0	-1	0	0	-1	0	-1	0	-1	-1	0	1	0	-1	NA	-1	1	-1	0	-1	0	1	0	0	-1	1
AX-184060252	5A	23718534	0	1	0	0	0	0	0	1	-1	1	1	0	0	0	0	0	0	0	0	0	0	-1	0	-1	1	1	0	1	0	0	0	1	-1	1	0	0	1	1	0	0	0	1	1	0	0	0	-1
AX-184060261	5A	25305660	0	1	0	0	0	0	0	1	-1	1	1	0	0	0	-1	0	0	0	0	0	0	0	0	-1	1	1	0	1	0	0	0	1	-1	1	0	0	1	1	0	0	0	1	1	0	0	1	-1
AX-184060463	5B	13720113	0	0	0	0	0	1	1	1	0	1	0	0	-1	0	0	0	0	0	0	0	-1	0	-1	0	0	-1	-1	0	-1	1	-1	0	0	-1	-1	-1	0	-1	0	0	-1	0	1	0	0	0	0
AX-184060564	5C	5116868	0	0	0	0	0	-1	1	1	1	-1	-1	1	-1	0	-1	0	1	1	-1	0	-1	0	-1	0	0	-1	1	-1	1	0	0	0	-1	1	1	0	1	0	-1	1	-1	1	1	0	0	-1	0
AX-184060635	5C	23674291	1	-1	0	1	0	0	1	1	1	0	0	1	1	0	-1	0	1	1	-1	0	-1	0	0	0	-1	-1	0	0	1	-1	0	-1	-1	0	0	0	1	0	0	1	-1	0	0	0	1	-1	0
AX-184060827	6A	4088242	1	-1	-1	0	1	0	0	-1	-1	0	1	0	-1	0	0	0	0	0	1	-1	0	-1	0	1	1	1	0	1	0	0	1	0	0	1	-1	0	0	1	1	0	0	0	1	0	-1	1	-1
AX-184060897	6C	18109041	-1	0	-1	-1	0	0	1	-1	1	0	0	0	0	0	0	-1	0	1	-1	0	-1	-1	0	-1	0	-1	0	-1	0	-1	0	0	0	0	0	1	1	1	1	-1	1	-1	0	0	-1	0	0
AX-184060966	6C	2963842	0	1	0	0	-1	0	0	0	-1	0	-1	0	0	-1	0	1	0	-1	1	1	-1	0	0	1	-1	0	-1	0	0	0	0	0	1	1	-1	0	0	0	0	0	-1	0	0	-1	0	1	0
AX-184061045	6B	32580407	0	-1	0	1	0	-1	-1	0	1	0	0	0	0	-1	-1	0	0	0	0	0	1	0	-1	0	0	-1	0	1	0	1	0	NA	0	NA	-1	0	0	1	1	1	-1	0	0	0	-1	0	-1
AX-184061199	6B	1972667	0	-1	-1	-1	1	-1	-1	1	0	0	1	1	0	0	0	-1	0	0	0	-1	-1	-1	0	-1	1	-1	0	-1	0	0	0	0	0	0	0	0	0	1	-1	1	1	0	1	1	0	-1	0
AX-184061391	7C	16192	1	0	0	-1	0	0	0	0	1	1	0	0	0	1	0	-1	-1	0	0	0	0	1	-1	-1	-1	0	1	0	0	-1	0	1	0	-1	0	0	0	0	-1	0	0	-1	1	1	0	0	-1
AX-184061493	7C	21696353	-1	-1	1	-1	0	1	1	0	-1	-1	0	0	0	0	-1	0	0	-1	0	0	0	0	1	0	0	0	0	0	-1	1	1	1	-1	0	-1	1	1	-1	-1	1	0	0	0	0	1	-1	1
AX-184061806	1D	23823447	0	-1	0	0	1	0	0	-1	1	-1	1	0	1	1	1	-1	-1	-1	-1	0	0	0	-1	0	-1	0	1	1	1	-1	-1	0	0	0	0	-1	0	0	-1	-1	0	0	0	1	-1	0	-1
AX-184061813	1D	22178704	0	-1	0	0	1	0	0	-1	1	-1	1	0	1	1	1	-1	-1	-1	-1	0	0	0	-1	0	-1	0	1	1	1	-1	-1	0	0	0	0	-1	0	0	-1	-1	0	0	0	1	-1	0	-1
AX-184061857	1D	16500901	0	1	0	0	-1	0	-1	1	-1	1	-1	0	-1	-1	-1	1	1	0	1	0	0	0	1	0	1	0	-1	-1	-1	1	1	0	0	0	0	1	0	0	1	1	0	0	0	-1	1	0	1
AX-184061873	1D	10629150	0	1	0	0	0	0	-1	1	0	1	-1	0	-1	-1	-1	1	1	0	0	0	-1	0	1	0	0	0	-1	-1	-1	1	1	0	0	1	0	1	0	0	1	1	0	0	0	0	1	0	1
AX-184061931	1B	2825953	0	-1	-1	0	0	1	0	1	0	0	0	0	1	1	1	-1	1	-1	0	0	-1	0	-1	1	1	1	0	1	0	0	0	1	0	-1	1	0	1	1	1	0	0	1	0	0	-1	0	-1
AX-184061985	1B	12309903	1	-1	1	0	0	1	-1	0	-1	-1	0	0	1	1	0	1	1	0	0	0	0	0	0	-1	1	0	0	0	0	-1	0	1	0	0	1	0	1	0	1	-1	0	0	-1	-1	0	1	0
AX-184062002	1B	14747188	-1	0	-1	0	0	-1	1	0	1	1	0	0	-1	-1	0	-1	-1	0	0	-1	0	0	0	1	-1	0	0	0	0	1	0	-1	0	0	-1	0	-1	0	-1	1	0	0	1	1	0	-1	-1
AX-184062003	1B	14790857	1	0	1	0	0	1	-1	0	NA	-1	0	0	1	1	0	1	1	0	0	1	0	0	0	-1	1	0	0	0	0	-1	0	1	0	0	1	0	1	0	1	-1	0	0	-1	-1	0	1	1
AX-184062020	1B	18311841	1	0	1	1	0	0	-1	0	-1	-1	0	0	1	1	0	1	1	0	0	1	0	0	0	-1	1	0	0	0	0	-1	0	1	0	0	1	0	1	0	1	-1	0	0	-1	-1	0	1	1
AX-184062168	1A	3040358	0	0	0	0	0	1	1	-1	0	1	1	0	0	1	0	1	1	0	0	0	1	1	0	0	0	0	1	1	1	1	1	0	1	0	0	1	0	-1	1	0	0	1	-1	1	0	-1	0
AX-184062314	2C	11923378	1	0	1	0	0	0	0	0	-1	1	1	0	0	-1	0	-1	-1	0	0	0	0	NA	0	-1	0	1	1	-1	0	NA	1	0	0	0	1	0	1	-1	0	0	-1	0	0	1	1	0	-1
AX-184062384	2C	24196258	0	0	0	0	0	0	0	1	0	0	0	0	0	1	0	0	1	-1	0	-1	0	0	-1	0	0	-1	1	-1	0	-1	-1	0	0	1	-1	0	0	-1	-1	-1	0	1	-1	0	-1	0	1
AX-184062386	2C	25154139	0	0	0	0	0	0	1	-1	0	0	0	0	0	-1	0	0	-1	1	0	1	0	0	0	0	0	1	-1	1	0	1	1	0	0	-1	1	0	0	1	1	1	0	-1	1	0	1	0	-1
AX-184062387	2C	25252287	0	0	0	0	0	0	1	-1	0	0	0	0	0	-1	0	0	-1	1	0	1	0	0	0	0	0	1	-1	1	0	1	1	0	0	-1	1	0	0	1	1	1	0	-1	1	0	1	0	-1
AX-184062389	2C	25788068	0	0	0	0	0	0	1	-1	0	0	0	0	0	-1	0	0	-1	1	0	1	0	0	0	0	0	1	-1	1	0	1	1	0	0	-1	1	0	0	1	1	1	0	-1	1	0	1	0	-1
AX-184062629	2A	2945046	1	0	-1	0	-1	-1	-1	0	-1	-1	-1	1	-1	0	1	0	-1	1	0	1	1	NA	0	1	-1	1	1	-1	1	0	-1	-1	-1	0	0	0	0	1	1	1	0	-1	0	1	1	1	0
AX-184062684	2D	26136219	1	-1	0	0	0	-1	0	-1	-1	0	-1	0	-1	-1	0	-1	1	0	0	0	0	1	0	0	0	0	0	0	1	1	1	0	0	-1	-1	-1	0	1	-1	1	0	1	0	0	1	0	0
AX-184063192	3B	17703134	1	0	1	0	-1	0	-1	-1	0	0	0	-1	-1	0	0	0	0	0	0	1	1	-1	-1	-1	1	0	-1	0	0	-1	0	0	-1	0	1	-1	0	-1	-1	0	-1	-1	1	-1	0	0	1
AX-184063202	3B	19618543	-1	0	-1	0	1	0	1	1	0	0	0	1	1	0	0	0	0	0	0	-1	-1	1	1	1	-1	0	1	0	0	1	0	0	1	0	-1	1	0	1	1	0	1	1	-1	1	0	0	-1
AX-184063243	3B	24960279	-1	0	-1	0	1	0	1	1	0	-1	0	1	1	0	0	0	0	0	0	-1	-1	1	-1	1	-1	0	1	0	1	1	-1	-1	1	0	-1	1	0	1	1	0	1	1	-1	1	0	0	-1
AX-184063273	0	0	-1	0	-1	0	1	0	1	1	0	-1	0	1	1	0	0	0	0	0	0	-1	-1	1	-1	0	-1	0	1	0	1	1	-1	-1	1	0	-1	1	0	1	0	0	1	1	-1	1	0	0	-1
AX-184063458	3A	28947488	0	0	0	-1	-1	0	-1	-1	1	0	1	-1	0	0	1	0	0	0	1	0	-1	1	0	-1	-1	-1	0	0	-1	0	0	1	0	1	-1	0	-1	1	0	1	1	0	-1	-1	1	1	0
AX-184063503	3A	22077458	0	0	0	-1	1	0	1	0	-1	1	0	1	0	0	-1	0	0	0	0	1	1	-1	0	1	1	1	0	0	1	0	0	-1	0	-1	1	1	0	-1	0	0	-1	0	1	1	-1	-1	0
AX-184063779	4C	17966070	0	0	0	-1	1	-1	0	-1	0	0	0	0	-1	1	0	1	1	0	0	0	0	0	0	1	-1	1	-1	0	0	-1	-1	0	1	0	0	-1	-1	0	-1	0	0	0	1	1	0	-1	1
AX-184063862	4A	25010406	0	0	0	-1	0	1	1	0	-1	0	-1	0	0	0	0	0	0	0	0	-1	1	1	-1	0	1	0	1	0	0	1	0	1	1	0	0	1	1	0	0	0	0	0	0	0	0	0	-1
AX-184063886	0	0	-1	0	0	0	0	0	0	-1	0	-1	-1	1	0	0	0	0	1	-1	0	0	1	1	0	1	1	-1	0	1	1	0	-1	1	0	0	1	-1	0	1	-1	-1	-1	0	-1	0	-1	0	0
AX-184063931	4A	15146555	-1	0	0	0	0	0	0	-1	0	NA	-1	1	0	-1	0	0	0	-1	0	0	1	1	0	0	1	-1	0	1	1	0	-1	1	0	-1	1	-1	0	1	-1	-1	-1	0	-1	0	-1	0	0
AX-184064248	5A	20249126	0	1	1	0	0	0	0	1	-1	1	1	0	0	0	0	0	0	0	0	0	0	-1	0	-1	1	0	0	1	1	0	0	1	-1	1	1	0	1	1	0	0	-1	1	1	1	0	0	-1
AX-184064275	5A	25403618	0	1	0	0	0	0	0	1	-1	1	1	0	0	0	-1	0	0	0	0	0	0	0	0	-1	1	1	0	1	0	0	0	1	-1	1	0	0	1	1	0	0	0	1	1	0	0	1	-1
AX-184064425	5B	20059605	0	0	0	0	0	1	0	1	0	1	0	0	-1	0	0	0	0	-1	0	0	-1	1	-1	0	0	-1	-1	0	-1	1	-1	0	0	0	-1	-1	0	-1	0	0	-1	0	1	-1	0	0	0
AX-184064457	5B	14556923	0	0	0	0	0	-1	-1	-1	0	-1	0	0	1	0	0	0	0	0	0	0	1	-1	1	0	0	1	1	0	1	-1	1	0	0	1	1	1	0	1	0	0	1	0	-1	0	0	0	0
AX-184064572	5C	3909329	1	0	0	0	0	1	-1	-1	-1	0	1	-1	1	-1	1	0	-1	-1	0	0	1	0	1	0	0	1	-1	1	0	0	0	0	1	-1	-1	0	-1	0	1	-1	1	-1	-1	0	0	1	0
AX-184064609	5C	11177751	0	1	0	-1	0	0	-1	-1	-1	0	0	-1	1	0	1	0	-1	-1	1	0	1	0	1	0	1	1	0	1	-1	0	0	1	1	NA	0	0	-1	0	0	-1	1	0	-1	0	0	1	0
AX-184064653	5C	20680284	0	1	0	-1	0	0	-1	-1	-1	0	0	-1	0	0	1	0	-1	-1	1	0	1	0	1	0	1	1	0	0	-1	1	0	1	1	0	0	0	-1	0	0	-1	1	0	0	0	-1	1	0
AX-184064672	5C	24421266	-1	1	0	-1	0	0	-1	-1	-1	0	0	-1	-1	0	1	0	-1	-1	1	0	1	0	0	0	1	1	0	0	-1	1	-1	1	0	0	0	0	-1	0	0	-1	1	0	0	0	-1	1	0
AX-184064826	6A	8888255	-1	1	0	0	0	0	0	1	1	0	-1	-1	1	0	1	0	0	0	-1	1	0	1	0	-1	-1	-1	0	0	0	1	-1	0	1	0	1	-1	-1	0	-1	0	1	0	-1	-1	-1	-1	-1
AX-184064843	6A	6229342	1	-1	0	0	1	0	0	-1	-1	1	1	0	-1	0	0	0	0	0	1	-1	0	-1	0	1	1	1	0	1	0	-1	1	0	-1	0	-1	1	1	1	1	0	-1	0	1	-1	0	1	-1
AX-184064864	6A	985857	1	-1	-1	1	1	-1	1	-1	-1	1	1	1	1	1	1	1	1	1	1	-1	1	1	-1	1	1	1	1	1	1	1	1	1	1	1	0	1	1	1	1	1	1	1	1	1	-1	1	-1
AX-184064902	6C	20227265	1	1	1	1	0	0	0	1	-1	0	0	0	0	0	0	1	0	-1	1	0	1	1	0	1	0	1	0	1	0	1	0	0	0	0	0	-1	-1	-1	-1	1	-1	1	0	1	1	0	0
AX-184064936	6C	12679790	-1	0	-1	-1	0	0	1	-1	1	0	1	0	0	0	0	-1	0	1	-1	0	-1	-1	0	-1	0	0	0	-1	0	-1	0	0	0	0	0	0	0	1	1	-1	1	-1	0	0	-1	0	0
AX-184064938	6C	12462257	-1	0	-1	-1	0	0	1	-1	1	0	1	0	0	0	0	-1	0	1	-1	0	-1	-1	0	-1	0	0	0	-1	0	-1	0	0	0	0	0	0	0	1	1	-1	1	-1	0	0	-1	0	0
AX-184065222	6D	4737627	0	-1	0	-1	0	-1	0	-1	0	0	-1	0	-1	-1	0	0	-1	0	-1	1	-1	-1	1	0	0	-1	-1	0	0	0	0	0	-1	-1	0	-1	1	0	1	1	1	0	0	0	-1	-1	0
AX-184065223	0	0	0	-1	0	-1	0	-1	0	-1	0	0	-1	0	-1	-1	0	0	-1	0	-1	1	-1	-1	1	0	0	-1	-1	0	0	0	0	0	-1	-1	0	-1	1	0	1	1	1	0	0	0	-1	-1	0
AX-184065247	6D	10465346	0	-1	-1	-1	0	-1	0	-1	-1	0	-1	1	-1	-1	0	0	-1	0	-1	1	-1	-1	0	0	0	-1	-1	0	0	0	0	0	-1	-1	-1	-1	1	0	1	0	1	0	1	0	-1	-1	0
AX-184065253	6D	12967822	0	1	1	1	0	1	0	1	1	0	1	-1	1	1	0	0	1	0	1	-1	1	1	0	0	0	1	1	0	0	0	0	0	1	1	1	0	-1	0	-1	0	-1	0	-1	0	1	1	0
AX-184065269	6D	15878449	0	1	1	1	0	1	0	1	1	0	1	-1	1	1	0	0	1	0	0	-1	1	1	1	0	0	1	1	0	0	0	0	0	1	1	1	0	-1	0	-1	0	-1	0	-1	0	1	1	0
AX-184065280	6D	18198152	0	-1	-1	-1	0	-1	0	-1	-1	0	-1	1	-1	-1	0	0	-1	0	0	1	-1	-1	-1	0	0	-1	-1	0	0	0	0	0	-1	-1	-1	0	1	0	0	0	1	0	1	0	-1	-1	0
AX-184065365	7C	1293901	-1	0	0	1	0	0	0	0	-1	-1	0	0	0	-1	0	1	1	0	0	0	0	-1	1	1	1	1	-1	0	0	1	0	-1	0	1	0	0	0	0	1	0	0	1	-1	-1	0	-1	1
AX-184065371	7C	2703532	-1	0	0	1	0	0	0	0	-1	-1	0	1	0	-1	0	1	1	0	0	0	0	-1	1	1	1	1	-1	0	0	1	0	-1	0	1	0	0	0	0	1	0	0	1	-1	-1	0	-1	1
AX-184065539	7A	13838313	0	-1	0	0	0	0	0	1	0	1	0	-1	0	1	1	0	0	-1	-1	0	0	0	1	0	0	1	0	0	0	1	0	0	-1	-1	-1	-1	0	-1	-1	0	0	-1	1	-1	-1	0	0
AX-184065546	7A	14522027	-1	-1	-1	-1	-1	-1	-1	1	-1	1	-1	-1	-1	1	1	-1	-1	-1	-1	-1	-1	-1	1	-1	-1	1	-1	-1	-1	1	-1	-1	-1	-1	-1	-1	-1	-1	-1	-1	-1	-1	NA	-1	-1	-1	-1
AX-184065774	7D	11898512	0	0	-1	-1	0	-1	1	0	1	0	0	-1	0	-1	1	1	0	0	0	0	1	1	-1	-1	-1	0	-1	-1	0	1	0	0	0	-1	0	-1	1	0	0	0	1	-1	0	0	0	0	0
AX-184065842	1D	23911543	0	1	0	0	-1	0	0	1	-1	1	-1	0	-1	-1	-1	1	1	1	1	0	0	0	1	0	1	0	-1	-1	-1	1	1	0	0	0	0	1	0	0	1	1	0	0	0	-1	1	0	1
AX-184065846	1D	23385615	0	-1	0	0	1	0	0	-1	1	-1	1	0	1	1	1	-1	-1	-1	-1	0	0	0	-1	0	-1	0	1	1	1	-1	-1	0	0	0	0	-1	0	0	-1	-1	0	0	0	1	-1	0	-1
AX-184065856	1D	22212258	0	1	0	0	-1	0	0	1	-1	1	-1	0	-1	-1	-1	1	1	1	1	0	0	0	1	0	1	0	-1	-1	-1	1	1	0	0	0	0	1	0	0	1	1	0	0	0	-1	1	0	1
AX-184065861	1D	21557110	0	-1	0	0	1	0	0	-1	1	-1	1	0	1	1	1	-1	-1	-1	-1	0	0	0	-1	0	-1	0	1	1	1	-1	-1	0	0	0	0	-1	0	0	-1	-1	0	0	0	1	-1	0	-1
AX-184065866	1D	19792854	0	-1	0	0	1	0	0	-1	1	-1	1	0	1	1	1	-1	-1	-1	-1	0	0	0	-1	0	-1	0	1	1	1	-1	-1	NA	0	0	0	NA	0	0	-1	-1	0	0	NA	1	NA	0	-1
AX-184065872	1D	17911142	-1	-1	-1	-1	1	-1	-1	-1	1	-1	1	-1	1	1	1	-1	-1	-1	-1	-1	-1	-1	-1	-1	-1	-1	1	1	1	-1	-1	-1	-1	-1	-1	-1	-1	-1	-1	-1	-1	-1	-1	1	-1	-1	-1
AX-184065954	1B	2144596	0	-1	-1	0	0	1	0	1	0	0	0	0	1	1	1	-1	1	-1	0	0	-1	0	-1	1	1	1	0	1	0	0	0	1	0	-1	1	0	1	1	1	0	0	0	0	0	-1	0	-1
AX-184066065	1B	18623503	-1	0	-1	-1	0	0	1	0	1	1	0	0	-1	-1	0	-1	-1	0	0	-1	0	0	0	1	-1	0	0	0	0	1	0	-1	0	0	-1	0	-1	0	-1	1	0	0	1	1	0	-1	-1
AX-184066075	1B	20967389	-1	0	-1	-1	0	0	1	0	1	1	0	0	-1	-1	0	-1	-1	0	0	-1	0	0	0	1	-1	0	0	0	0	1	0	-1	0	0	-1	0	-1	0	-1	1	0	0	1	1	0	-1	-1
AX-184066077	1B	21656237	1	0	1	1	0	0	-1	0	-1	-1	0	0	1	1	0	1	1	0	0	1	0	0	0	-1	1	0	0	0	0	-1	0	1	0	0	1	0	1	0	1	-1	0	0	-1	-1	0	1	1
AX-184066083	1B	24516239	1	0	1	1	0	0	-1	0	-1	-1	0	0	1	1	0	1	1	0	0	1	0	0	0	-1	1	0	0	0	0	-1	0	1	0	0	1	0	1	0	1	-1	0	0	-1	-1	0	1	1
AX-184066119	1C	3445588	0	-1	0	0	0	1	0	1	0	0	0	0	1	1	1	-1	1	-1	0	0	-1	0	0	1	1	1	0	1	0	0	0	1	0	-1	1	0	1	1	1	0	0	1	0	0	-1	0	-1
AX-184066211	1A	2859214	0	0	0	0	0	-1	-1	1	0	NA	-1	0	0	-1	0	-1	-1	0	0	0	-1	-1	0	0	0	0	-1	-1	-1	-1	-1	0	-1	0	0	-1	0	1	-1	0	0	-1	1	-1	0	0	0
AX-184066404	2C	15790147	1	0	1	0	0	0	0	0	0	1	1	0	1	-1	0	-1	-1	1	1	0	0	1	0	-1	0	1	0	-1	0	1	1	0	0	0	1	0	0	-1	0	0	-1	0	0	1	1	0	-1
AX-184066445	2C	22774107	0	0	0	0	0	0	0	0	0	0	0	0	0	1	0	0	1	-1	0	-1	0	0	-1	0	0	-1	0	-1	-1	-1	-1	0	0	1	-1	0	0	-1	0	-1	0	1	-1	0	-1	0	1
AX-184066449	2C	23321768	0	0	0	0	0	0	0	-1	0	0	0	0	0	-1	0	0	-1	1	0	1	0	0	1	0	0	1	0	1	0	1	1	0	0	-1	1	0	0	1	0	1	0	-1	1	0	1	0	-1
AX-184066516	2C	1429222	1	-1	0	0	0	0	0	1	-1	0	1	0	-1	-1	0	-1	-1	0	-1	0	0	1	0	-1	1	-1	1	0	0	1	1	-1	0	0	1	1	0	-1	1	-1	-1	0	-1	1	-1	0	-1
AX-184066541	2A	22303252	0	-1	0	0	0	-1	0	1	-1	1	1	1	0	1	-1	1	0	-1	-1	1	1	-1	-1	0	-1	1	0	0	0	0	0	0	0	0	1	0	0	1	1	1	0	1	-1	0	1	0	1
AX-184066671	2A	1178072	-1	0	1	0	1	1	1	0	1	1	1	-1	1	0	-1	0	1	-1	0	-1	-1	1	0	-1	1	-1	-1	1	-1	0	1	1	1	0	0	0	0	-1	-1	-1	0	1	0	-1	-1	-1	0
AX-184066676	2A	806998	-1	0	0	0	1	1	1	0	1	1	1	-1	1	0	-1	0	1	-1	0	-1	-1	1	0	-1	1	-1	-1	1	-1	0	1	1	1	0	0	0	0	-1	-1	-1	0	1	0	-1	-1	-1	0
AX-184066813	2D	756293	0	0	0	0	0	0	0	-1	-1	-1	0	0	0	1	0	-1	0	-1	1	-1	1	-1	0	1	1	0	0	1	-1	0	0	-1	0	0	0	0	0	0	0	-1	1	-1	-1	0	-1	-1	0
AX-184067252	3B	14755564	-1	0	-1	0	1	0	0	1	0	0	0	1	1	0	0	0	0	0	0	-1	-1	1	1	1	-1	0	1	0	0	1	0	0	1	0	-1	0	0	1	1	0	1	1	-1	1	0	0	-1
AX-184067263	3B	17043618	1	0	1	0	-1	0	-1	-1	0	0	0	-1	-1	0	0	0	0	0	0	1	1	-1	-1	-1	1	0	-1	0	0	-1	0	0	-1	0	1	0	0	-1	-1	0	-1	-1	1	-1	0	0	1
AX-184067300	3B	24746918	-1	0	-1	0	1	0	1	1	0	-1	0	1	1	0	0	0	0	0	0	-1	-1	1	-1	1	-1	0	1	0	1	1	-1	-1	1	0	-1	1	0	1	1	0	1	1	-1	1	0	0	-1
AX-184067311	3B	27075471	-1	0	-1	0	1	0	1	1	0	-1	0	1	1	0	0	0	0	0	0	-1	-1	1	-1	1	-1	0	1	0	1	1	-1	-1	1	0	-1	1	0	1	1	0	1	1	-1	1	0	0	-1
AX-184067527	3A	28888619	0	0	0	-1	-1	0	-1	-1	1	0	1	-1	0	0	1	0	0	0	1	0	-1	1	0	-1	-1	-1	0	0	-1	0	0	1	0	1	-1	0	-1	1	0	1	1	0	-1	-1	1	1	0
AX-184067532	3A	27770608	0	0	0	-1	1	0	1	1	-1	0	0	1	0	0	-1	0	0	0	-1	1	1	-1	0	1	1	1	0	0	1	0	0	-1	0	-1	1	1	1	-1	0	-1	-1	0	1	1	-1	-1	0
AX-184067534	3A	27946697	0	0	0	-1	1	0	1	1	-1	0	0	1	0	0	-1	0	0	0	-1	1	1	-1	0	1	1	1	0	0	1	0	0	-1	0	-1	1	1	1	-1	0	-1	-1	0	1	1	-1	-1	0
AX-184067595	3A	20476086	1	0	0	1	-1	0	-1	0	1	-1	-1	-1	0	0	1	0	0	0	0	-1	-1	1	0	-1	-1	-1	0	0	-1	0	0	1	0	1	-1	-1	0	1	0	0	1	0	-1	-1	1	1	0
AX-184067601	3A	18981445	-1	0	0	-1	1	0	1	0	-1	1	1	1	0	0	-1	0	0	0	0	1	1	-1	0	1	1	1	-1	0	1	0	0	-1	0	-1	1	1	0	0	0	0	-1	0	1	1	-1	-1	0
AX-184067712	3A	2171980	-1	-1	1	0	1	0	-1	0	0	0	1	-1	0	0	0	-1	-1	0	0	0	0	0	1	0	1	1	0	-1	0	0	-1	0	1	0	0	0	1	0	1	0	-1	1	0	-1	0	0	0
AX-184067716	3A	1917394	-1	-1	1	-1	1	0	-1	0	0	0	1	-1	0	0	0	-1	-1	0	0	0	0	0	1	0	1	1	0	-1	0	0	-1	0	1	0	0	0	1	0	1	0	-1	1	0	-1	0	0	0
AX-184067858	4C	23514524	0	1	0	-1	1	-1	0	-1	0	0	0	1	-1	1	0	1	1	0	0	0	0	0	0	1	-1	1	-1	1	0	-1	0	0	1	0	0	-1	-1	0	0	0	0	0	1	1	0	-1	-1
AX-184067866	4C	22164460	0	1	0	-1	1	-1	0	-1	0	-1	0	1	-1	1	0	1	1	0	0	0	0	0	0	1	-1	1	-1	0	0	0	0	0	1	0	0	-1	-1	0	0	0	0	0	1	1	0	-1	1
AX-184067989	4A	24335538	0	0	0	1	0	-1	-1	0	1	0	1	0	0	0	0	0	0	1	0	1	-1	-1	1	0	-1	0	-1	0	0	-1	0	-1	-1	0	1	-1	-1	-1	0	0	0	0	0	0	0	0	1
AX-184068018	4A	10346502	1	0	0	0	0	0	0	1	0	1	1	-1	0	0	0	0	-1	1	0	0	-1	-1	0	-1	-1	1	0	-1	-1	0	1	-1	0	0	-1	1	0	-1	1	1	1	0	1	0	1	0	0
AX-184068085	4A	13130627	1	0	0	0	0	0	0	1	0	0	1	-1	0	1	0	0	-1	1	0	0	-1	-1	0	0	-1	1	0	-1	-1	0	1	-1	0	1	-1	1	0	-1	1	1	1	0	1	0	1	0	0
AX-184068092	4A	14079163	-1	0	0	0	0	0	0	-1	0	0	-1	1	0	-1	0	0	1	-1	0	0	1	1	0	0	1	-1	0	1	1	0	-1	1	0	-1	1	-1	0	1	-1	-1	-1	0	-1	0	-1	0	0
AX-184068109	4A	7653696	1	0	0	0	0	0	0	1	0	1	1	-1	0	0	0	0	-1	1	0	0	-1	-1	0	-1	-1	1	0	-1	-1	0	1	-1	0	0	-1	1	0	-1	1	1	1	0	1	0	1	0	0
AX-184068129	4A	4217173	-1	0	0	0	0	0	0	-1	0	-1	-1	1	0	0	0	0	1	-1	0	0	1	1	0	1	1	-1	0	1	1	1	-1	1	0	0	1	-1	0	1	0	-1	-1	0	-1	0	-1	-1	0
AX-184068391	5A	13585824	0	1	1	-1	0	0	0	1	-1	0	1	0	0	0	0	0	1	0	1	0	0	0	0	-1	1	0	-1	0	1	0	0	0	-1	1	1	0	1	1	0	0	-1	1	1	1	1	0	-1
AX-184068415	5A	12938426	-1	1	1	-1	0	0	0	1	-1	0	1	0	0	0	0	0	1	0	1	0	0	0	0	-1	1	0	-1	0	1	0	0	0	0	0	1	0	1	1	0	0	-1	1	1	1	1	0	-1
AX-184068444	5A	20481761	0	1	1	0	0	0	0	1	-1	1	1	0	0	0	0	0	0	0	0	0	0	-1	0	-1	1	0	0	1	1	0	0	1	-1	1	1	0	1	1	0	0	-1	1	1	1	0	0	-1
AX-184068482	5A	24842121	0	1	0	0	0	0	0	1	-1	1	1	0	0	0	0	0	0	0	0	0	0	-1	0	-1	1	1	0	1	0	0	0	1	-1	1	0	0	1	1	0	0	0	1	1	0	0	1	-1
AX-184068670	5B	23258407	0	0	0	0	0	0	0	-1	0	-1	0	0	1	0	0	0	0	1	1	0	1	0	1	0	0	1	1	0	1	0	1	0	0	0	1	1	0	1	0	0	1	0	-1	1	0	0	0
AX-184068710	5B	13574388	0	0	0	0	0	-1	-1	-1	0	-1	0	0	1	0	0	0	0	0	0	0	1	0	1	0	0	1	1	0	1	-1	1	0	0	1	1	1	0	1	0	0	1	0	-1	0	0	0	0
AX-184068723	5B	12009909	0	0	-1	0	0	1	1	1	0	1	0	0	-1	0	0	0	0	0	0	0	-1	0	-1	0	-1	-1	-1	0	-1	1	-1	0	0	-1	-1	-1	0	-1	0	0	-1	0	1	0	0	-1	0
AX-184068842	5C	8144025	0	0	0	1	0	0	1	1	1	-1	-1	1	-1	0	-1	0	1	1	-1	0	-1	0	-1	0	0	-1	1	-1	1	0	0	-1	-1	1	0	0	1	0	0	1	-1	0	1	0	0	-1	0
AX-184068877	5C	12782919	0	-1	0	1	0	0	1	1	1	0	0	1	-1	0	-1	0	1	1	-1	0	-1	0	-1	0	-1	-1	0	-1	1	-1	0	-1	-1	1	0	0	1	0	0	1	-1	0	1	0	0	-1	0
AX-184068935	5C	23457373	-1	1	0	-1	0	0	-1	-1	-1	0	0	-1	-1	0	1	0	-1	-1	1	0	1	0	0	0	1	1	0	0	-1	1	0	1	1	0	0	0	-1	0	0	-1	1	0	0	0	-1	1	0
AX-184069007	6A	27089721	1	-1	NA	NA	0	1	-1	0	-1	0	1	0	-1	0	-1	0	0	-1	0	0	0	-1	0	1	1	0	0	0	1	-1	0	0	0	0	NA	1	1	0	1	-1	-1	0	1	1	1	1	1
AX-184069162	6A	482644	1	-1	-1	0	1	-1	0	-1	-1	0	1	0	0	0	0	0	0	1	1	-1	0	0	-1	0	0	1	0	1	0	0	1	1	0	1	-1	0	0	0	1	0	0	0	0	0	-1	0	-1
AX-184069224	6C	19312597	-1	0	-1	-1	0	0	1	-1	1	0	0	0	0	0	0	-1	0	1	-1	0	-1	-1	0	-1	0	-1	0	-1	0	-1	0	0	0	0	0	1	1	1	1	-1	1	-1	0	-1	-1	0	0
AX-184069252	6C	11520674	-1	0	-1	-1	0	0	1	-1	1	0	1	0	0	0	0	-1	0	1	-1	0	-1	-1	0	-1	0	0	1	-1	1	0	0	0	0	0	0	0	0	1	1	NA	1	-1	0	0	-1	0	0
AX-184069267	6C	8762073	1	0	1	1	0	0	-1	1	-1	0	-1	0	0	0	0	1	0	-1	1	0	1	1	0	1	0	0	-1	1	0	0	0	0	0	0	0	0	0	0	-1	1	-1	1	0	0	1	0	0
AX-184069302	6C	1245958	0	1	0	0	-1	0	0	0	-1	0	-1	0	0	-1	0	1	0	-1	1	1	-1	0	0	1	-1	0	-1	0	0	0	0	0	1	1	-1	0	0	0	0	0	-1	0	NA	-1	0	1	0
AX-184069543	6B	620574	0	-1	-1	-1	1	-1	-1	1	0	0	1	1	0	0	0	-1	0	0	0	-1	-1	-1	-1	-1	1	-1	0	-1	0	0	0	0	0	0	NA	0	0	1	-1	1	1	0	1	1	0	-1	0
AX-184069570	6D	1310048	0	1	0	1	0	1	0	1	0	0	1	0	1	1	0	0	1	0	1	-1	0	1	-1	0	0	1	1	0	-1	0	0	1	1	1	0	1	0	0	-1	-1	-1	0	0	0	0	0	1
AX-184069607	6D	6727187	0	1	0	1	0	1	0	1	0	0	1	0	1	1	0	0	1	0	1	NA	1	1	-1	0	0	1	1	0	0	0	0	0	1	1	0	1	-1	0	-1	-1	-1	0	0	0	1	1	0
AX-184069618	6D	8896900	0	1	1	1	0	1	0	1	1	0	1	0	1	1	0	0	1	0	1	-1	1	1	-1	0	0	1	1	0	0	0	0	0	1	1	0	1	-1	0	-1	0	-1	0	-1	0	1	1	0
AX-184069770	7C	8234418	-1	1	0	1	0	0	0	0	-1	-1	0	1	1	-1	0	1	1	0	1	0	0	-1	1	0	1	1	-1	0	0	1	0	-1	1	0	0	0	0	0	1	0	0	1	-1	-1	0	-1	1
AX-184069935	7A	11429923	0	1	0	0	0	0	0	-1	0	-1	0	1	0	-1	-1	0	0	1	1	0	0	0	0	0	0	-1	0	0	-1	-1	0	0	1	1	0	1	0	1	1	0	0	1	0	1	1	0	0
AX-184069938	0	0	0	-1	0	0	0	0	0	1	0	1	0	-1	0	1	1	0	0	-1	-1	0	0	0	0	0	0	1	0	0	1	1	0	0	-1	-1	0	-1	0	-1	-1	0	0	-1	0	-1	-1	0	0
AX-184069941	7A	13740058	0	-1	0	0	0	0	0	1	0	1	0	-1	0	1	1	0	0	-1	-1	0	0	0	1	0	0	1	0	0	0	1	0	0	-1	-1	0	-1	0	-1	-1	0	0	-1	1	-1	-1	0	0
AX-184070050	7B	12070195	0	-1	0	0	0	-1	1	1	-1	0	0	0	0	1	-1	0	0	-1	0	1	1	0	-1	0	0	-1	1	0	0	1	0	0	0	1	-1	-1	0	-1	-1	0	-1	-1	0	0	0	1	0
AX-184070059	7B	10064544	0	-1	0	0	0	-1	1	1	-1	0	0	0	0	1	-1	0	0	-1	0	1	1	0	0	0	0	-1	1	0	0	1	0	0	0	1	-1	-1	0	-1	-1	0	-1	-1	0	0	0	1	0
AX-184070157	7D	14714067	0	0	-1	-1	0	-1	1	0	1	0	0	-1	0	-1	1	0	0	0	0	-1	1	1	-1	-1	-1	0	-1	-1	0	1	0	0	-1	-1	0	-1	1	0	0	0	1	-1	-1	0	0	0	-1
AX-184070161	7D	13913822	0	0	-1	-1	0	-1	1	0	1	0	0	-1	0	-1	1	0	0	0	0	-1	1	1	-1	-1	-1	0	-1	-1	0	1	0	0	-1	-1	0	-1	1	0	0	0	1	-1	-1	0	0	0	-1
AX-184070177	7D	11992012	0	0	1	1	0	1	-1	0	-1	0	0	1	0	1	-1	-1	0	0	0	0	-1	-1	1	1	1	0	1	1	0	-1	0	0	0	1	0	1	-1	0	0	0	-1	1	0	0	0	0	0
AX-184070254	1D	21009081	0	1	0	0	-1	0	0	1	-1	1	-1	0	-1	-1	-1	1	1	1	1	0	0	0	1	0	1	0	-1	-1	-1	1	1	0	0	0	0	1	0	0	1	1	0	0	0	-1	1	0	1
AX-184070300	1D	11153457	0	-1	0	0	NA	0	1	-1	0	-1	1	0	1	1	1	-1	-1	NA	0	0	1	0	-1	0	0	0	1	1	1	-1	-1	0	0	-1	0	-1	0	0	-1	-1	0	NA	0	1	-1	0	-1
AX-184070357	1B	3271333	0	-1	0	0	0	1	0	1	0	0	0	0	1	1	1	-1	1	-1	0	0	-1	0	0	1	1	1	0	1	0	0	0	1	0	-1	1	0	1	1	1	0	0	1	0	0	-1	0	-1
AX-184070413	1B	11836103	-1	1	-1	0	0	-1	1	0	1	1	0	0	-1	-1	0	-1	-1	0	0	0	0	0	0	0	-1	0	0	0	0	1	0	-1	0	0	-1	0	-1	0	-1	1	0	0	1	1	0	-1	0
AX-184070419	1B	13201672	1	0	1	0	0	1	-1	0	-1	-1	0	0	1	1	0	1	1	0	0	0	0	0	0	-1	1	0	0	0	0	-1	0	1	0	0	1	0	1	0	1	-1	0	0	-1	-1	0	1	1
AX-184070456	1B	21834953	1	0	1	1	0	0	-1	0	-1	-1	0	0	1	1	0	1	1	0	0	1	0	0	0	-1	1	0	0	0	0	-1	0	1	0	0	1	0	1	0	1	-1	0	0	-1	-1	0	1	1
AX-184070632	1A	957152	-1	0	0	0	0	1	1	-1	0	1	1	0	0	1	0	1	1	0	0	0	1	1	0	0	0	0	1	1	1	1	1	0	1	0	0	1	0	-1	1	0	0	1	-1	1	0	0	0
AX-184070648	1A	4227441	NA	0	0	0	0	-1	-1	1	0	-1	-1	0	0	-1	0	-1	-1	-1	0	1	-1	-1	0	0	0	0	0	-1	-1	-1	-1	0	-1	0	0	-1	0	1	-1	0	0	-1	1	-1	0	1	0
AX-184070872	2C	24166810	0	0	0	0	0	0	0	-1	0	0	0	0	0	-1	0	0	-1	1	0	1	0	0	1	0	0	1	-1	1	0	1	1	0	0	-1	1	0	0	1	1	1	0	-1	1	0	1	0	-1
AX-184070945	0	0	0	1	0	0	0	1	0	-1	1	-1	0	-1	0	-1	0	-1	0	1	1	-1	-1	1	1	0	1	-1	0	0	0	0	0	-1	-1	0	-1	0	0	-1	-1	-1	0	-1	1	0	0	0	-1
AX-184071115	2A	4626443	-1	0	1	0	1	1	1	0	1	1	1	-1	1	0	-1	0	1	-1	0	-1	-1	1	0	-1	1	-1	-1	1	-1	0	1	1	1	0	0	0	0	0	1	-1	0	1	0	-1	-1	-1	0
AX-184071119	2A	4218229	-1	0	1	0	1	1	1	0	1	1	1	-1	1	0	-1	0	1	-1	0	-1	-1	1	0	-1	1	-1	-1	1	-1	0	1	1	1	0	0	0	0	-1	0	-1	0	1	0	-1	-1	-1	0
AX-184071197	2D	24740364	-1	1	0	0	-1	1	0	1	1	0	1	0	1	1	0	1	-1	0	0	0	0	-1	0	0	0	0	0	0	-1	-1	-1	0	0	1	1	1	0	-1	1	-1	0	-1	0	0	-1	0	0
AX-184071198	2D	24731538	-1	1	0	0	-1	1	0	1	1	0	1	0	1	1	0	1	-1	0	0	0	0	-1	0	0	0	0	0	0	-1	-1	-1	0	0	1	1	1	0	-1	1	-1	0	-1	0	0	-1	0	0
AX-184071203	2D	23551509	1	-1	0	0	1	-1	0	-1	-1	0	-1	0	-1	-1	0	-1	1	0	0	0	0	1	0	0	0	0	0	0	1	1	1	0	0	-1	-1	-1	0	1	-1	1	0	1	0	0	1	0	0
AX-184071883	3B	28692351	1	0	1	0	-1	0	-1	-1	0	1	0	-1	-1	0	0	0	0	0	0	1	1	-1	1	0	1	0	-1	0	-1	-1	1	1	-1	0	1	-1	0	-1	-1	0	-1	-1	1	-1	0	0	1
AX-184071884	3B	29287121	1	0	1	0	-1	0	-1	-1	0	1	0	-1	-1	0	0	0	0	0	0	1	1	-1	1	0	1	0	-1	0	-1	-1	1	1	-1	0	1	-1	0	-1	0	0	-1	-1	1	-1	0	0	1
AX-184072132	3A	27080946	0	0	0	-1	1	0	1	0	-1	0	0	1	0	0	-1	0	0	0	0	1	1	-1	0	1	1	1	0	0	1	0	0	-1	0	-1	1	1	0	-1	0	0	-1	0	1	1	-1	-1	0
AX-184072194	0	0	-1	1	1	-1	1	1	1	1	-1	1	1	1	1	1	-1	1	1	1	1	1	1	-1	1	1	1	1	-1	1	1	1	1	0	1	-1	1	1	1	1	1	1	-1	1	1	1	-1	-1	1
AX-184072197	3A	19068351	1	0	0	1	-1	0	-1	0	1	-1	-1	-1	0	0	1	0	0	0	0	-1	-1	1	0	-1	-1	-1	1	0	-1	0	0	1	0	1	-1	-1	0	0	0	0	1	0	-1	-1	1	1	0
AX-184072288	3A	5098589	1	1	-1	0	-1	0	1	0	0	-1	0	1	0	0	0	1	1	1	0	0	0	0	-1	-1	-1	-1	0	1	0	0	0	0	-1	0	0	0	0	0	-1	0	1	-1	0	1	0	0	0
AX-184072390	4D	20165352	0	0	1	0	1	0	0	0	1	1	-1	1	1	-1	0	1	0	0	-1	-1	1	0	0	0	0	-1	0	0	1	-1	0	0	1	-1	1	-1	1	-1	1	0	1	1	0	0	0	1	0
AX-184072430	0	0	0	1	0	-1	0	-1	0	-1	0	0	-1	1	-1	1	0	1	1	0	0	0	0	0	0	1	-1	1	-1	1	0	-1	0	1	1	0	0	-1	-1	1	0	0	0	0	1	1	0	-1	-1
AX-184072824	4B	20415606	0	1	-1	-1	1	0	0	0	-1	0	0	0	1	1	0	1	0	0	0	0	1	-1	1	0	0	1	0	1	0	1	0	0	-1	-1	1	-1	0	-1	1	0	1	0	-1	0	0	1	-1
AX-184072841	4B	17370206	0	-1	1	1	-1	0	-1	0	1	0	0	0	-1	-1	-1	-1	0	0	0	0	-1	1	-1	0	0	-1	0	-1	0	-1	-1	0	1	0	-1	1	-1	1	-1	0	-1	0	1	0	0	-1	1
AX-184073028	5A	20934244	0	1	1	0	0	0	0	1	-1	1	1	0	0	0	0	0	0	0	0	0	0	-1	0	-1	1	0	0	1	1	0	0	1	-1	1	1	0	1	1	0	0	-1	1	1	1	0	0	-1
AX-184073232	5D	25893193	-1	-1	-1	-1	-1	-1	-1	-1	-1	-1	-1	-1	1	-1	-1	-1	-1	-1	-1	-1	-1	0	-1	-1	-1	-1	-1	-1	-1	-1	-1	-1	-1	-1	-1	-1	1	-1	-1	-1	-1	-1	-1	-1	-1	-1	-1
AX-184073452	5C	3986761	-1	0	0	0	0	-1	1	1	1	0	-1	1	-1	1	-1	0	1	1	0	0	-1	0	-1	0	0	-1	1	-1	0	0	0	0	-1	1	1	0	1	0	-1	1	-1	1	1	0	0	-1	0
AX-184073484	5C	9034338	0	-1	0	1	0	0	1	1	1	0	-1	1	-1	0	-1	0	1	1	-1	0	-1	0	-1	0	0	-1	1	-1	1	0	0	-1	-1	1	0	0	1	0	0	1	-1	0	1	0	0	-1	0
AX-184073512	0	0	0	-1	0	1	0	0	1	1	1	0	0	1	0	0	-1	0	1	1	-1	0	-1	0	-1	0	-1	-1	0	-1	1	-1	0	-1	NA	1	0	0	1	0	0	1	-1	0	1	0	0	0	0
AX-184073638	6A	26618900	-1	1	0	0	0	-1	1	0	1	0	-1	0	0	0	1	0	0	1	0	0	0	1	0	-1	-1	0	0	0	-1	1	0	0	0	0	0	-1	-1	0	-1	1	1	0	-1	-1	-1	-1	-1
AX-184073702	6A	18294365	-1	0	0	1	0	-1	1	1	1	0	-1	-1	1	1	1	0	0	1	0	1	0	0	0	-1	-1	0	0	0	0	1	0	0	1	0	1	-1	-1	0	-1	1	1	0	-1	-1	-1	-1	-1
AX-184073802	6A	268162	-1	1	1	0	-1	1	0	1	1	0	-1	0	0	0	0	0	0	-1	-1	1	0	0	1	0	0	-1	0	-1	0	0	-1	-1	0	-1	1	0	0	0	-1	0	0	0	0	0	1	0	1
AX-184074022	6B	31708402	0	-1	-1	1	0	-1	-1	0	1	0	0	0	0	-1	-1	0	1	1	0	NA	1	0	-1	0	0	-1	0	1	NA	1	0	1	0	1	-1	NA	0	1	1	1	-1	0	0	0	-1	0	-1
AX-184074145	6B	6419860	0	-1	0	-1	0	-1	0	-1	0	0	-1	0	-1	-1	0	0	-1	0	-1	1	-1	-1	1	0	0	-1	-1	0	0	0	0	0	-1	-1	0	-1	1	0	1	1	1	0	0	0	-1	-1	0
AX-184074173	6B	1830653	0	1	1	1	-1	1	1	-1	0	0	-1	-1	0	0	0	1	0	0	0	1	1	1	0	1	-1	1	0	1	0	0	0	0	0	0	0	0	0	-1	1	-1	-1	0	-1	-1	0	1	0
AX-184074209	6D	1483398	0	-1	0	-1	0	-1	0	-1	0	0	-1	0	-1	-1	0	0	-1	0	-1	1	-1	-1	1	0	0	-1	-1	0	1	0	0	-1	-1	-1	0	-1	0	0	1	1	1	0	0	0	0	0	-1
AX-184074215	6D	2949267	0	-1	0	-1	0	-1	0	-1	0	0	-1	0	-1	-1	0	0	-1	0	-1	1	-1	-1	1	0	0	-1	-1	0	0	0	0	-1	-1	-1	0	-1	1	0	1	1	1	0	0	0	0	0	0
AX-184074219	6D	3266633	0	-1	0	-1	0	-1	0	-1	0	0	-1	0	-1	-1	0	0	-1	0	-1	1	-1	-1	1	0	0	-1	-1	0	0	0	0	-1	-1	-1	0	-1	1	0	1	1	1	0	0	0	0	0	0
AX-184074258	6D	8582775	0	-1	-1	-1	0	-1	0	-1	-1	0	-1	0	-1	-1	0	0	-1	0	-1	1	-1	-1	1	0	0	-1	-1	0	0	0	0	0	-1	-1	0	-1	1	0	1	1	1	0	1	0	-1	-1	0
AX-184074519	7C	22502783	-1	NA	1	-1	0	1	1	0	-1	NA	0	0	0	0	-1	0	0	-1	0	0	0	0	1	0	0	0	0	0	-1	1	1	1	-1	0	-1	1	1	-1	-1	1	0	0	0	0	1	-1	1
AX-184074596	7A	13776837	0	-1	0	0	0	0	0	1	0	1	0	-1	0	1	1	0	0	-1	-1	0	0	0	1	0	0	1	0	0	0	1	0	0	-1	-1	0	-1	0	-1	-1	0	0	-1	1	-1	-1	0	0
AX-184074621	7A	12801009	0	1	0	0	0	0	0	-1	0	-1	0	1	0	-1	-1	0	0	1	1	0	0	0	0	0	0	-1	0	0	0	-1	0	0	1	1	0	1	0	1	1	0	0	1	0	1	1	0	0
AX-184074879	7D	9258738	1	0	1	1	0	1	-1	0	-1	0	0	1	1	1	0	-1	0	0	0	0	0	-1	1	1	1	0	1	1	0	0	0	0	0	0	0	1	-1	0	1	0	-1	1	0	0	0	1	0
AX-184074958	1D	17384739	0	1	0	0	-1	0	0	1	-1	1	-1	0	-1	-1	-1	1	1	0	1	0	0	0	1	0	1	0	-1	-1	-1	1	1	0	0	0	0	1	0	0	1	1	0	0	0	-1	1	0	1
AX-184075004	1D	10566967	0	-1	0	0	0	0	1	-1	0	-1	1	0	1	1	1	-1	-1	0	0	0	1	0	-1	0	0	0	1	1	1	-1	-1	0	0	-1	0	-1	0	0	-1	-1	0	0	0	0	-1	0	-1
AX-184075066	0	0	-1	0	0	0	0	1	1	-1	0	1	1	0	0	1	0	1	1	0	0	0	1	1	0	0	0	0	1	1	1	1	1	0	1	0	0	1	0	-1	1	0	0	1	-1	1	0	0	0
AX-184075087	1B	2047282	0	-1	-1	0	0	1	0	1	0	0	0	0	1	1	1	-1	1	-1	0	0	-1	0	-1	1	1	1	0	1	0	0	0	1	0	-1	1	0	1	1	1	0	0	0	0	0	-1	0	-1
AX-184075217	1B	21710983	-1	0	-1	-1	0	0	1	0	1	1	0	0	-1	-1	0	-1	-1	0	0	-1	0	0	0	1	-1	0	0	0	0	1	0	-1	0	0	-1	0	-1	0	-1	1	0	0	1	1	0	-1	-1
AX-184075224	1B	23254080	1	0	1	1	0	0	-1	0	-1	-1	0	0	1	1	0	1	1	0	0	1	0	NA	0	-1	1	0	0	0	0	-1	0	1	0	0	1	0	1	0	1	-1	0	0	-1	-1	0	1	1
AX-184075406	1A	2066385	0	0	0	0	0	1	1	-1	0	1	1	0	0	1	0	1	1	0	0	0	1	1	0	0	0	0	1	1	1	1	1	0	1	0	0	1	0	-1	1	0	0	1	-1	1	0	0	0
AX-184075428	1A	4046323	0	-1	0	0	0	1	0	1	0	0	0	0	1	1	1	-1	1	-1	0	0	-1	0	0	1	1	1	0	1	0	0	0	1	0	-1	1	0	1	1	1	0	0	1	0	0	-1	0	-1
AX-184075438	1A	6009436	0	0	0	0	0	-1	-1	1	0	-1	-1	0	0	-1	0	-1	0	-1	0	1	-1	-1	0	0	0	0	0	-1	0	-1	-1	0	-1	0	0	-1	0	1	-1	0	0	0	1	-1	0	1	0
AX-184075598	2C	12056634	1	0	1	0	0	0	0	0	-1	1	1	0	0	-1	0	-1	-1	0	0	0	0	1	0	-1	0	1	1	-1	0	1	1	0	0	0	1	0	1	-1	0	0	-1	0	0	1	1	0	-1
AX-184075622	2C	15254811	-1	0	-1	0	0	0	0	0	0	-1	-1	0	-1	1	0	1	1	-1	-1	0	0	0	0	1	0	-1	0	1	0	-1	-1	0	0	0	-1	0	0	1	0	0	1	0	0	-1	-1	0	1
AX-184075639	2C	18053908	-1	0	-1	0	0	0	0	0	0	-1	-1	0	-1	1	0	1	1	-1	-1	0	0	-1	0	1	0	-1	0	1	0	-1	-1	0	0	0	-1	-1	0	1	0	0	1	0	0	-1	-1	0	1
AX-184075643	2C	18618742	-1	0	-1	0	0	0	0	0	0	-1	-1	0	-1	1	0	1	1	-1	-1	0	0	-1	0	1	0	-1	0	1	0	-1	-1	0	0	0	-1	-1	0	1	0	0	1	0	0	-1	-1	0	1
AX-184075662	2C	22267227	0	-1	0	0	0	0	0	0	0	0	1	0	0	-1	0	0	-1	1	0	1	0	0	1	0	0	1	0	1	1	1	1	0	0	-1	1	0	0	1	0	1	0	-1	1	0	1	0	-1
AX-184075673	2C	21911766	0	-1	0	0	0	0	0	0	0	0	1	0	0	-1	0	0	-1	1	0	1	0	0	1	0	0	1	0	0	1	1	1	0	0	-1	1	0	0	1	0	1	0	-1	1	0	1	0	-1
AX-184075718	2C	26811417	0	0	0	0	0	0	1	-1	0	0	0	0	0	-1	-1	0	-1	1	0	1	0	0	0	0	1	1	-1	1	0	1	1	0	0	-1	1	0	0	1	1	1	0	-1	1	0	1	0	-1
AX-184075736	2C	6553275	-1	0	-1	0	0	0	0	-1	1	0	-1	0	1	1	0	1	1	0	0	0	0	-1	0	1	0	0	-1	0	0	-1	-1	1	-1	0	-1	0	-1	1	0	0	1	0	1	-1	0	0	1
AX-184076023	2D	25296171	1	-1	0	0	1	-1	0	-1	-1	0	-1	0	-1	-1	0	-1	1	0	0	0	0	1	0	0	0	0	0	0	1	1	1	0	0	-1	-1	-1	0	1	-1	1	0	1	0	0	1	0	0
AX-184076034	2D	24206089	-1	1	0	0	-1	1	0	1	1	0	1	0	1	1	0	1	-1	0	0	0	0	-1	0	0	0	0	0	0	-1	-1	-1	0	0	1	1	1	0	-1	1	-1	0	-1	0	0	-1	0	0
AX-184076684	3B	16703982	-1	0	-1	0	1	0	1	1	0	0	0	1	1	0	0	0	0	0	0	-1	-1	1	1	1	-1	0	1	0	0	1	0	0	1	0	-1	0	0	1	1	0	1	1	-1	1	0	0	-1
AX-184076723	3B	22093895	1	0	1	0	-1	0	-1	-1	0	1	0	-1	-1	0	0	0	0	0	0	1	1	-1	0	-1	1	0	-1	0	-1	-1	1	0	-1	0	1	-1	0	-1	-1	0	-1	-1	1	-1	0	0	1
AX-184076752	3B	27004302	1	0	1	0	-1	0	-1	-1	0	1	0	-1	-1	0	0	0	0	0	0	1	1	-1	1	-1	1	0	-1	0	-1	-1	1	1	-1	0	1	-1	0	-1	-1	0	-1	-1	1	-1	0	0	NA
AX-184076980	0	0	0	0	0	-1	1	0	1	1	-1	0	0	1	0	0	-1	0	0	0	-1	1	1	-1	0	1	1	1	0	0	1	0	0	-1	0	-1	1	1	1	-1	0	-1	-1	0	1	1	-1	-1	0
AX-184076993	3A	26740887	0	0	0	1	-1	0	-1	0	NA	-1	0	-1	0	0	1	0	0	0	0	-1	-1	1	0	-1	-1	-1	0	0	-1	0	0	1	0	1	-1	-1	0	1	0	0	1	0	-1	-1	1	1	0
AX-184077048	3A	17916324	-1	0	0	-1	1	0	1	0	-1	1	1	1	0	0	-1	0	0	0	0	1	1	-1	0	1	1	1	-1	0	1	0	0	-1	0	-1	1	1	0	0	0	0	-1	0	1	1	-1	-1	0
AX-184077124	3A	5925454	1	1	0	0	-1	0	0	0	0	-1	0	1	0	0	0	1	1	1	0	0	0	0	-1	-1	-1	-1	0	1	0	0	0	0	-1	0	0	0	0	-1	-1	0	1	-1	0	1	0	0	0
AX-184077139	0	0	1	1	-1	0	-1	0	1	0	0	-1	0	1	0	0	0	1	1	1	0	0	0	0	-1	-1	-1	-1	0	1	0	0	0	0	-1	0	0	0	0	0	-1	0	1	-1	0	1	0	0	0
AX-184077279	4D	20054073	0	0	1	0	1	0	0	0	1	1	-1	1	1	-1	0	1	0	0	-1	-1	1	0	0	0	0	-1	0	0	1	-1	0	0	1	-1	1	-1	1	-1	1	0	1	1	0	0	0	1	0
AX-184077334	4C	23808109	0	1	0	-1	1	-1	0	-1	0	0	0	1	-1	1	0	1	1	0	0	0	0	0	0	1	-1	1	-1	1	0	-1	0	0	1	0	0	-1	-1	0	0	0	0	0	1	1	0	-1	-1
AX-184077351	4C	20554629	0	1	0	-1	1	-1	0	-1	0	0	0	0	-1	1	0	1	1	0	0	0	0	0	0	1	-1	1	-1	0	0	-1	-1	0	1	0	0	-1	-1	0	0	0	0	0	1	1	0	-1	1
AX-184077358	4C	19801435	0	-1	0	1	-1	1	0	1	0	0	0	0	1	-1	0	-1	-1	0	0	0	0	0	0	-1	1	-1	1	0	0	1	1	0	-1	0	0	1	1	0	0	0	0	0	-1	-1	0	1	-1
AX-184077497	4A	26103711	0	0	0	-1	0	1	1	0	-1	0	-1	0	0	0	0	0	-1	0	0	-1	1	1	0	0	1	0	1	0	0	1	0	1	1	0	0	1	1	0	0	0	0	0	0	0	0	0	-1
AX-184077584	4A	11146898	-1	0	0	0	0	0	0	-1	0	-1	-1	1	0	0	0	0	1	-1	0	0	1	1	0	1	1	-1	0	1	1	0	-1	1	0	0	1	-1	0	1	-1	-1	-1	0	-1	0	-1	0	0
AX-184077591	4A	11543279	1	0	0	0	0	0	0	1	0	1	1	-1	0	1	0	0	-1	1	0	0	-1	-1	0	-1	-1	1	0	NA	-1	1	1	-1	0	1	-1	1	0	NA	1	1	1	0	1	0	1	0	0
AX-184077606	4A	14865390	-1	0	0	0	0	0	0	-1	0	0	-1	1	0	-1	0	0	0	-1	0	0	1	1	0	0	1	-1	0	1	1	0	-1	1	0	-1	1	-1	0	1	-1	-1	-1	0	-1	0	-1	0	0
AX-184077627	4A	7388800	-1	0	0	0	0	0	0	-1	0	-1	-1	1	0	0	0	0	1	-1	0	0	1	1	0	1	1	-1	0	1	1	0	-1	1	0	0	1	-1	0	1	-1	-1	-1	0	-1	0	-1	0	0
AX-184077931	5A	12334310	1	-1	-1	1	0	0	0	-1	1	0	-1	0	0	0	0	0	-1	0	-1	0	0	0	0	1	-1	0	1	0	-1	0	0	0	0	0	-1	0	-1	-1	0	0	1	-1	-1	-1	-1	0	1
AX-184077956	5A	13218829	0	1	1	-1	0	0	0	1	-1	0	1	0	0	0	0	0	1	0	1	0	0	0	0	-1	1	0	-1	0	1	0	0	0	-1	0	1	0	1	1	0	0	-1	1	1	1	1	0	-1
AX-184077980	5A	20132392	0	-1	-1	0	0	0	0	-1	1	-1	-1	0	0	0	0	0	0	0	NA	0	0	1	0	1	-1	0	0	-1	-1	0	1	NA	1	NA	-1	0	-1	-1	0	0	1	-1	-1	-1	0	0	1
AX-184077991	5A	21779962	0	-1	-1	0	0	0	0	-1	1	-1	-1	0	0	0	0	0	0	0	0	0	0	1	0	1	-1	-1	0	-1	-1	0	0	-1	1	-1	-1	0	-1	-1	0	0	0	-1	-1	0	0	0	1
AX-184077996	5A	22071232	0	-1	-1	0	0	0	0	-1	1	-1	-1	0	0	0	0	0	0	0	0	0	0	1	0	1	-1	-1	0	-1	-1	0	0	-1	1	-1	-1	0	-1	-1	0	0	0	-1	-1	0	0	0	1
AX-184078002	5A	22746596	0	1	1	0	0	NA	0	1	-1	1	1	0	0	0	0	0	0	0	0	0	0	-1	0	0	1	1	0	1	1	0	0	1	NA	1	1	0	1	1	0	0	0	1	1	0	0	0	-1
AX-184078125	5D	16126025	0	1	1	0	0	0	0	1	-1	1	1	0	0	0	0	0	1	0	1	0	0	0	0	-1	1	0	-1	1	1	0	0	1	-1	1	1	0	1	1	0	0	-1	1	1	1	0	0	-1
AX-184078267	5B	13697167	0	-1	0	1	0	0	1	1	1	0	0	1	-1	0	-1	0	1	1	-1	0	-1	0	-1	0	-1	-1	0	-1	1	-1	0	-1	-1	1	0	0	1	0	0	1	-1	0	1	0	0	-1	0
AX-184078423	5C	9518346	0	-1	0	1	0	0	1	1	1	0	-1	1	-1	0	-1	0	1	1	-1	0	-1	0	-1	0	0	-1	0	-1	1	0	0	-1	-1	1	0	0	1	0	0	1	-1	0	1	0	0	-1	0
AX-184078480	5C	16560145	0	-1	0	1	0	0	1	1	1	0	0	1	0	0	-1	0	1	1	-1	0	-1	0	-1	0	-1	-1	0	-1	1	-1	0	-1	-1	0	0	0	1	0	0	1	-1	0	0	0	0	-1	0
AX-184078486	5C	18508395	0	1	0	-1	0	0	-1	-1	-1	0	0	-1	0	0	1	0	-1	-1	1	0	1	0	1	0	1	1	0	0	-1	1	0	1	1	0	0	0	-1	0	0	-1	1	0	0	0	0	1	0
AX-184078774	6A	878927	1	-1	-1	0	1	-1	0	-1	-1	0	1	0	0	0	0	0	0	1	1	-1	0	0	-1	0	0	1	0	1	0	0	1	0	0	1	-1	0	0	0	1	0	0	0	0	0	-1	0	-1
AX-184078779	6A	786038	-1	1	1	0	-1	1	0	1	1	0	-1	0	0	0	0	0	0	-1	-1	1	0	0	1	0	0	-1	0	-1	0	0	-1	0	0	-1	1	0	0	0	-1	0	0	0	0	0	1	0	1
AX-184078904	6C	2563465	0	-1	0	0	1	0	0	0	1	0	1	0	0	1	0	-1	0	1	-1	-1	1	0	0	-1	1	0	1	0	0	0	0	0	-1	-1	1	0	0	0	0	0	1	0	0	1	0	-1	0
AX-184079155	6B	1457729	0	-1	-1	-1	1	-1	-1	1	0	0	1	1	0	0	0	-1	0	0	0	-1	-1	-1	0	-1	1	-1	0	-1	0	0	0	0	0	0	0	0	0	1	-1	1	1	0	1	1	0	-1	0
AX-184079159	6B	1509186	0	-1	-1	-1	1	-1	-1	1	0	0	1	1	0	0	0	-1	0	0	0	-1	-1	-1	0	-1	1	-1	0	-1	0	0	0	0	0	0	0	0	0	1	-1	1	1	0	1	1	0	-1	0
AX-184079291	6D	13644668	0	-1	-1	-1	0	-1	0	-1	-1	0	-1	1	-1	-1	0	0	-1	0	-1	1	-1	-1	-1	0	0	-1	-1	0	0	0	0	0	-1	-1	-1	0	1	0	1	0	1	0	1	0	-1	-1	0
AX-184079293	6D	14017126	0	1	1	1	0	1	0	1	1	0	1	-1	1	1	0	0	1	0	1	-1	1	1	1	0	0	1	1	0	0	0	0	0	1	1	1	0	-1	0	-1	0	-1	0	-1	0	1	1	0
AX-184079324	6D	18824779	0	1	1	1	0	1	0	1	1	0	1	-1	1	1	0	0	1	0	0	-1	1	1	1	-1	0	1	1	0	0	0	0	0	1	1	1	0	-1	0	0	0	-1	0	-1	0	1	1	0
AX-184079422	7C	3482861	1	0	0	-1	0	0	0	0	1	1	0	-1	0	1	0	-1	-1	0	0	0	0	1	-1	-1	-1	-1	1	0	0	-1	0	1	0	-1	0	0	0	0	-1	0	0	-1	1	1	0	1	-1
AX-184079525	7C	21724008	1	1	-1	1	0	-1	-1	0	1	1	0	0	0	0	1	0	0	1	0	0	0	0	-1	0	0	0	0	0	1	-1	-1	-1	1	0	1	-1	-1	1	1	-1	0	0	0	0	-1	1	-1
AX-184079622	7A	13054339	0	0	0	0	0	0	-1	1	-1	1	0	0	0	1	0	0	0	0	0	0	-1	-1	0	0	0	1	0	0	0	0	0	0	0	0	0	0	-1	0	0	0	-1	0	0	0	0	0	0
AX-184079717	7B	12375847	0	1	0	0	0	1	-1	-1	1	0	0	0	0	-1	1	0	0	1	0	-1	-1	0	1	0	0	1	-1	0	0	-1	0	0	0	-1	1	1	0	1	1	0	1	1	0	0	0	-1	0
AX-184079855	7D	14137961	0	0	-1	-1	0	-1	1	0	1	0	0	-1	0	-1	1	0	0	0	0	-1	1	1	-1	-1	-1	0	-1	-1	0	1	0	0	-1	-1	0	-1	1	0	0	0	1	-1	-1	0	0	0	-1
AX-184079872	7D	11041500	0	0	-1	-1	0	-1	1	0	1	0	0	-1	0	-1	0	1	0	0	0	0	1	1	-1	-1	-1	0	-1	-1	0	1	0	0	0	-1	0	-1	1	0	0	0	1	-1	0	0	0	-1	0
AX-184079928	1D	25632978	0	1	0	0	-1	0	0	1	-1	1	-1	0	-1	-1	-1	1	1	1	1	0	0	0	1	0	1	0	-1	-1	-1	1	1	0	0	0	0	1	0	0	1	1	0	0	0	-1	1	0	1
AX-184079991	1D	15022525	0	1	0	0	-1	0	-1	1	-1	1	-1	0	-1	-1	-1	1	1	0	1	0	0	0	1	0	0	0	-1	-1	-1	1	1	0	NA	0	0	1	0	0	1	1	0	0	0	NA	1	0	1
AX-184079997	1D	11336095	0	1	0	0	-1	0	-1	1	0	1	-1	0	-1	-1	-1	1	1	0	0	0	-1	0	1	0	0	0	-1	-1	-1	1	1	0	0	0	0	1	0	0	1	1	0	0	0	-1	1	0	1
AX-184080090	1B	2188578	0	-1	-1	0	0	1	0	1	0	0	0	0	1	1	1	-1	1	-1	0	0	-1	0	-1	1	1	1	0	1	0	0	0	1	0	-1	1	0	1	1	1	0	0	0	0	0	-1	0	-1
AX-184080344	1C	14236709	0	1	0	0	-1	0	-1	1	0	1	-1	0	-1	-1	-1	1	1	0	0	0	-1	0	1	0	0	0	-1	-1	-1	1	1	0	0	0	0	1	0	0	1	1	0	0	0	-1	1	0	1
AX-184080426	1A	1364678	0	0	0	0	0	1	1	-1	0	1	1	0	0	1	0	1	1	0	0	0	1	1	0	0	0	0	1	1	1	1	1	0	1	0	0	1	0	-1	1	0	0	1	-1	1	0	0	0
AX-184080709	2C	25691416	0	0	0	0	0	0	1	-1	0	0	0	0	0	-1	0	0	-1	1	0	1	0	0	0	0	0	1	-1	1	0	1	1	0	0	-1	1	0	0	1	1	1	0	-1	1	0	1	0	-1
AX-184080802	2A	22152846	0	-1	0	0	0	-1	0	1	-1	1	1	1	0	1	-1	1	0	-1	-1	1	0	-1	-1	0	-1	1	0	0	0	0	0	0	0	0	1	0	0	1	1	1	0	1	-1	1	1	0	1
AX-184080829	2A	18935353	0	1	0	0	0	1	0	-1	1	-1	-1	0	-1	1	1	-1	0	1	1	-1	0	1	1	0	1	-1	0	0	0	0	0	0	1	0	0	0	0	-1	-1	0	0	-1	1	-1	-1	0	-1
AX-184081784	3B	22954837	-1	0	-1	0	1	0	1	1	0	-1	0	1	1	0	0	0	0	0	0	-1	-1	1	0	1	-1	0	1	0	1	1	-1	-1	1	0	-1	1	0	1	1	0	1	1	-1	1	0	0	-1
AX-184081848	3B	28922675	1	0	1	0	-1	0	-1	-1	0	1	0	-1	-1	0	0	0	0	0	0	1	1	-1	1	0	1	0	-1	0	-1	-1	1	1	-1	0	1	-1	0	-1	-1	0	-1	-1	1	-1	0	0	1
AX-184082046	0	0	-1	0	1	0	0	0	0	-1	0	-1	-1	0	1	0	1	1	1	-1	0	0	0	NA	0	-1	NA	1	1	0	-1	-1	0	0	-1	0	0	0	0	-1	0	0	NA	1	0	-1	0	0	-1
AX-184082058	3C	29346866	1	0	-1	0	0	0	0	1	0	1	1	0	-1	0	-1	-1	-1	1	0	0	0	1	0	1	0	-1	-1	0	1	1	0	0	1	0	0	0	0	1	0	0	1	-1	0	1	0	0	1
AX-184082059	3C	29709718	1	0	-1	0	0	0	0	1	0	1	1	0	-1	0	-1	-1	-1	1	0	0	0	1	0	1	0	-1	-1	0	1	1	0	0	1	0	0	0	0	1	0	0	1	-1	0	1	0	0	1
AX-184082065	3C	30861656	0	0	1	0	0	0	0	-1	0	-1	-1	0	1	0	1	1	1	-1	0	0	0	-1	0	-1	0	1	1	0	-1	-1	0	0	-1	0	0	0	0	-1	0	0	-1	1	0	0	0	0	-1
AX-184082127	3A	22400288	0	0	0	1	-1	0	-1	0	1	-1	0	-1	0	0	1	0	0	0	0	-1	-1	1	0	-1	-1	-1	0	0	-1	0	0	1	0	1	-1	-1	0	1	0	0	1	0	-1	-1	1	1	0
AX-184082138	3A	21058855	1	0	0	1	-1	0	-1	0	1	-1	-1	-1	0	0	1	0	0	0	0	-1	-1	1	0	-1	-1	-1	0	0	-1	0	0	1	0	1	-1	-1	0	1	0	0	1	0	-1	-1	1	1	0
AX-184082238	3A	4829780	-1	-1	1	0	1	0	-1	0	0	1	0	-1	0	0	0	-1	-1	-1	0	0	0	0	1	1	1	1	0	-1	0	0	0	0	1	0	0	0	0	0	1	0	-1	1	0	-1	0	0	0
AX-184082341	4D	18069793	0	0	1	0	1	0	0	0	1	1	-1	1	1	-1	0	1	0	0	-1	-1	1	0	0	0	0	-1	0	0	0	-1	0	0	1	0	1	-1	1	-1	1	0	1	1	0	0	0	1	0
AX-184082358	4D	20364414	0	0	-1	0	-1	0	0	0	-1	-1	1	-1	-1	1	0	-1	0	0	1	1	-1	0	0	0	0	1	0	0	-1	1	0	0	-1	1	-1	1	-1	1	-1	0	-1	-1	0	0	0	-1	0
AX-184082682	4A	7417575	1	0	0	0	0	0	0	1	0	1	1	-1	0	0	0	0	-1	1	0	0	-1	-1	0	-1	-1	1	0	-1	-1	0	1	-1	0	0	0	1	0	-1	1	1	1	0	1	0	1	0	0
AX-184082687	4A	6481061	1	0	0	0	0	0	0	1	0	1	1	-1	0	0	0	0	-1	1	0	0	-1	-1	0	-1	-1	1	0	-1	-1	0	1	-1	0	0	-1	1	0	-1	1	1	1	0	1	0	1	0	0
AX-184082807	4B	20466307	0	-1	1	1	-1	0	0	0	1	0	0	0	-1	-1	0	-1	0	0	0	0	-1	1	-1	0	0	-1	0	-1	0	-1	0	0	1	1	-1	1	0	1	-1	0	-1	0	1	0	0	-1	1
AX-184083045	5A	19851341	0	-1	-1	0	0	0	0	-1	1	-1	-1	0	0	0	0	0	-1	0	0	0	0	1	0	1	-1	0	0	-1	-1	0	0	0	1	-1	-1	0	-1	-1	0	0	1	-1	-1	-1	0	0	1
AX-184083327	5B	13244294	0	0	0	0	0	-1	-1	-1	0	NA	0	0	1	0	0	0	0	0	0	0	1	0	1	0	0	1	1	0	1	-1	1	0	0	1	1	1	0	1	0	0	1	0	-1	0	0	0	0
AX-184083467	5C	4473360	0	0	0	0	0	-1	1	1	1	0	-1	1	-1	1	-1	0	1	1	0	0	-1	0	-1	0	0	-1	1	-1	0	0	0	0	-1	1	1	0	1	0	-1	1	-1	1	1	0	0	-1	0
AX-184083576	5C	20336725	0	-1	0	1	0	0	1	1	1	0	0	1	0	0	-1	0	1	1	-1	0	-1	0	-1	0	-1	-1	0	0	1	-1	0	-1	-1	0	0	0	1	0	0	1	-1	0	0	0	1	-1	0
AX-184083642	6A	30847240	1	-1	0	0	0	1	-1	NA	-1	0	1	0	0	0	-1	0	0	-1	0	0	0	-1	0	1	1	0	0	0	1	-1	0	0	0	0	0	1	1	0	1	-1	-1	0	1	1	1	1	1
AX-184083761	6A	18551847	1	0	1	1	0	0	0	1	0	0	0	0	0	0	0	1	0	0	1	0	1	NA	0	1	0	1	0	1	0	1	0	0	0	0	0	0	0	0	0	1	0	1	0	1	1	0	0
AX-184083883	6A	3161033	1	-1	-1	0	1	-1	0	-1	-1	0	1	0	-1	0	0	0	0	0	1	-1	0	-1	0	0	0	1	0	1	0	0	1	0	0	1	-1	0	0	1	1	0	0	0	1	0	-1	1	-1
AX-184084080	6C	872716	0	1	0	0	-1	0	0	0	-1	0	-1	0	0	-1	0	1	0	-1	1	1	-1	0	0	1	-1	0	0	0	0	0	0	0	1	1	-1	0	0	0	0	0	-1	0	0	-1	0	1	0
AX-184084083	6C	480804	0	1	0	0	-1	0	0	0	-1	0	-1	0	0	-1	0	1	0	-1	1	1	-1	0	0	1	-1	0	0	0	0	0	0	0	1	1	-1	0	0	0	0	0	-1	0	0	-1	0	1	0
AX-184084086	6C	294792	0	1	0	0	-1	0	0	0	-1	0	-1	0	0	-1	0	1	0	-1	1	1	-1	0	0	1	-1	0	0	0	0	0	0	0	1	1	-1	0	0	0	0	0	-1	0	0	-1	0	1	0
AX-184084348	6B	3164686	0	1	1	1	-1	1	1	-1	0	0	-1	0	0	0	0	1	0	0	0	1	1	1	0	1	-1	1	0	1	0	0	0	0	0	0	0	0	0	-1	1	-1	-1	0	-1	-1	0	1	0
AX-184084363	6B	2028103	0	-1	-1	-1	1	-1	-1	1	0	0	1	1	0	0	0	-1	0	0	0	-1	-1	-1	0	-1	1	-1	0	-1	0	0	0	0	0	0	0	0	0	1	-1	1	1	0	1	1	0	-1	0
AX-184084456	6D	10713985	0	1	1	1	0	1	0	1	1	0	1	-1	1	1	0	0	1	0	1	-1	1	1	0	0	0	1	1	0	0	0	0	0	1	1	1	1	-1	0	-1	0	-1	0	-1	0	1	1	0
AX-184084503	6D	17885302	0	1	1	1	0	1	0	1	1	0	1	-1	1	1	0	0	1	0	0	-1	1	1	1	0	0	1	1	0	0	0	0	0	1	1	1	0	-1	0	-1	0	-1	0	-1	0	1	1	0
AX-184084579	7C	919781	1	0	0	-1	0	0	0	0	1	1	0	0	0	1	0	-1	-1	0	0	0	0	1	-1	-1	-1	0	1	0	0	-1	0	1	0	-1	0	0	0	0	-1	0	0	-1	1	1	0	0	-1
AX-184084584	7C	1369140	1	0	0	-1	0	0	0	0	1	1	0	-1	0	1	0	-1	-1	0	0	0	0	1	-1	-1	-1	-1	1	0	0	-1	0	1	0	-1	0	0	0	0	-1	0	0	-1	1	1	0	1	-1
AX-184084812	7A	13619383	0	-1	0	0	0	0	0	1	0	1	0	-1	0	1	1	0	0	-1	-1	0	0	0	1	0	0	1	0	0	0	1	0	0	-1	-1	0	-1	0	-1	-1	0	0	-1	1	-1	-1	0	0
AX-184085150	1D	20931032	0	-1	0	0	1	0	0	-1	1	-1	1	0	1	1	1	-1	-1	-1	-1	0	0	0	-1	0	-1	0	1	1	1	-1	-1	0	0	0	0	-1	0	0	-1	-1	0	0	0	1	-1	0	-1
AX-184085186	1D	14870367	0	-1	0	0	1	0	1	-1	1	-1	1	0	1	1	1	-1	-1	0	-1	0	1	0	-1	0	0	0	1	1	1	-1	-1	0	0	0	0	-1	0	0	-1	-1	0	0	0	1	-1	0	-1
AX-184085402	1B	12725040	1	-1	1	0	0	1	-1	0	-1	-1	0	0	1	1	0	1	1	0	0	0	0	0	0	-1	1	0	0	0	0	-1	0	1	0	0	1	0	1	0	1	-1	0	0	-1	-1	0	1	1
AX-184085425	1B	16027960	-1	0	-1	-1	0	-1	1	0	1	1	0	0	-1	-1	0	-1	-1	0	0	NA	0	0	0	1	-1	0	0	0	0	1	NA	-1	0	0	-1	0	-1	0	-1	1	0	0	1	1	0	-1	-1
AX-184085433	1B	17612654	-1	0	-1	-1	0	0	1	0	1	1	0	0	-1	-1	0	-1	-1	0	0	-1	0	0	0	1	-1	0	0	0	0	1	0	-1	0	0	-1	0	-1	0	-1	1	0	0	1	1	0	-1	-1
AX-184085456	1B	24184179	-1	0	-1	-1	0	0	1	0	1	1	0	0	-1	-1	0	-1	-1	0	0	-1	0	0	0	1	-1	0	0	0	0	1	0	-1	0	0	-1	0	-1	0	-1	1	0	0	1	1	0	-1	-1
AX-184085467	1C	530260	0	1	1	0	1	0	1	1	0	0	-1	1	1	0	0	1	0	0	1	1	0	-1	0	0	0	0	0	0	1	1	1	1	1	1	1	0	1	1	0	0	1	0	1	-1	1	0	1
AX-184085485	1C	2706789	0	-1	-1	0	-1	0	-1	-1	0	0	1	-1	-1	0	0	-1	0	0	-1	-1	0	1	0	0	-1	0	0	0	-1	-1	-1	-1	-1	-1	-1	0	-1	-1	0	0	-1	0	-1	1	0	-1	-1
AX-184085497	1C	4072361	0	1	1	0	1	0	1	1	0	0	0	1	1	0	0	1	0	-1	1	1	-1	-1	0	0	1	0	0	0	1	1	1	1	1	1	1	0	1	1	0	0	1	0	1	-1	0	1	1
AX-184085645	1A	4141413	0	0	0	0	0	1	1	-1	0	1	1	0	0	1	0	1	1	1	0	-1	1	1	0	0	0	0	0	1	1	1	1	0	1	0	0	1	0	-1	1	0	0	1	-1	1	0	-1	0
AX-184085854	2C	10955729	1	0	1	0	0	0	0	0	-1	1	1	0	0	-1	0	-1	-1	0	0	0	0	1	0	-1	0	1	1	-1	0	1	1	0	0	0	1	0	1	-1	0	0	-1	0	0	1	1	0	-1
AX-184085903	2C	18364264	-1	0	-1	0	0	0	0	0	0	-1	-1	0	-1	1	0	1	1	-1	-1	0	0	-1	0	1	0	-1	0	1	0	-1	-1	0	0	0	-1	-1	0	1	0	0	1	0	0	-1	-1	0	1
AX-184085934	2C	22989759	0	0	0	0	0	0	0	1	0	0	0	0	0	1	0	0	1	-1	0	-1	0	0	-1	0	0	-1	0	-1	0	-1	-1	0	0	1	-1	0	0	-1	0	-1	0	1	-1	0	-1	0	1
AX-184085951	2C	25026413	0	0	0	0	0	0	1	-1	0	0	0	0	0	-1	0	0	-1	1	0	1	0	0	0	0	0	1	-1	1	0	1	1	0	0	-1	1	0	0	1	1	1	0	NA	1	0	1	0	-1
AX-184085961	2C	26157988	0	0	0	0	0	0	1	-1	0	0	0	0	0	-1	-1	0	-1	1	0	1	0	0	0	0	1	1	-1	1	0	1	1	0	0	-1	1	0	0	1	1	1	0	-1	1	0	1	0	-1
AX-184085972	2C	8506924	1	0	1	0	0	0	0	1	-1	1	1	0	-1	-1	0	-1	-1	0	0	0	0	1	0	-1	0	1	1	-1	0	1	1	0	0	0	1	0	1	-1	0	0	-1	0	0	1	1	0	-1
AX-184086004	2C	5529331	-1	0	0	0	0	0	0	-1	1	0	-1	0	1	1	0	1	1	0	0	0	0	-1	0	1	0	0	-1	0	0	-1	-1	1	-1	0	-1	0	-1	1	0	0	1	0	1	-1	0	0	1
AX-184086084	2A	22521483	0	1	0	0	0	1	0	-1	1	-1	-1	-1	0	-1	0	-1	0	1	1	-1	-1	1	1	0	1	-1	0	0	0	0	0	0	0	0	-1	0	0	-1	-1	-1	0	-1	1	0	-1	0	-1
AX-184086255	2A	3612051	-1	0	1	0	1	1	1	0	1	1	1	-1	1	0	-1	0	1	-1	0	-1	-1	1	0	-1	1	-1	-1	1	-1	0	1	1	1	0	0	0	0	-1	0	-1	0	1	0	-1	-1	-1	0
AX-184086257	2A	3438073	-1	0	1	0	1	1	1	0	1	1	1	-1	1	0	-1	0	1	-1	0	-1	-1	1	0	-1	1	-1	-1	1	-1	0	1	1	1	0	0	0	0	-1	-1	-1	0	1	0	-1	-1	-1	0
AX-184086260	2A	2603384	-1	0	1	0	1	1	1	0	1	1	1	-1	1	0	-1	0	1	-1	0	-1	-1	1	0	-1	1	-1	-1	1	-1	0	1	1	1	0	0	0	0	-1	-1	-1	0	1	0	-1	-1	-1	0
AX-184086617	2B	20827891	0	1	1	1	0	1	1	-1	0	1	1	-1	0	0	-1	-1	1	-1	0	-1	0	0	0	0	0	1	0	-1	-1	0	1	1	0	-1	0	0	-1	-1	1	1	0	0	1	0	0	0	0
AX-184086935	3B	5088247	-1	-1	1	0	0	1	1	-1	0	0	0	-1	0	0	0	-1	1	0	0	0	-1	0	0	0	1	1	0	0	0	-1	0	0	-1	0	0	0	-1	0	-1	0	-1	0	1	-1	1	0	1
AX-184087012	3B	15799096	-1	0	-1	0	1	0	1	1	0	0	0	1	1	0	0	0	0	0	0	-1	-1	1	1	1	-1	0	1	0	0	1	0	0	1	0	-1	0	0	1	1	0	1	1	-1	1	0	0	-1
AX-184087039	3B	19941819	-1	0	-1	0	1	0	1	1	0	0	0	1	1	0	0	0	0	0	0	-1	-1	1	1	1	-1	0	1	0	0	1	0	0	1	0	-1	1	0	1	1	0	1	1	-1	1	0	0	-1
AX-184087075	3B	25266397	1	0	1	0	-1	0	-1	-1	0	1	0	-1	-1	0	0	0	0	0	0	1	1	-1	1	-1	1	0	-1	0	-1	-1	1	1	-1	0	1	-1	0	-1	-1	0	-1	-1	1	-1	0	0	1
AX-184087372	3A	26383971	0	0	0	1	-1	0	-1	0	1	-1	0	-1	0	0	1	0	0	NA	0	-1	-1	1	0	-1	-1	-1	0	0	-1	NA	1	1	0	1	-1	-1	0	1	0	0	1	0	-1	-1	1	1	0
AX-184087379	3A	24585635	0	0	0	-1	1	0	1	0	-1	1	0	1	0	0	-1	0	0	0	0	1	1	-1	0	1	1	1	0	0	1	0	0	-1	0	-1	1	1	0	-1	0	0	-1	0	1	1	-1	-1	0
AX-184087398	3A	22377776	0	0	0	-1	1	0	1	0	-1	1	0	1	0	0	-1	0	0	0	0	1	1	-1	0	1	1	1	0	0	1	0	0	-1	0	-1	1	1	0	-1	0	0	-1	0	1	1	-1	-1	0
AX-184087399	3A	22373470	0	0	0	1	-1	0	-1	0	1	-1	0	-1	0	0	1	0	0	0	0	-1	-1	1	0	-1	-1	-1	0	0	-1	0	0	1	0	1	-1	-1	0	1	0	0	1	0	-1	-1	1	1	0
AX-184087424	3A	19364682	1	0	0	1	-1	0	-1	0	1	-1	-1	-1	0	0	1	0	0	0	0	-1	-1	1	0	-1	-1	-1	1	0	-1	0	0	1	0	1	-1	-1	0	0	0	0	1	0	-1	-1	1	1	0
AX-184088043	4A	12972724	-1	0	0	0	0	0	0	-1	0	0	-1	1	0	-1	0	0	1	-1	0	0	1	1	0	0	1	-1	0	1	1	0	-1	1	0	-1	1	-1	0	1	-1	-1	-1	0	-1	0	-1	0	0
AX-184088063	0	0	0	0	0	0	0	0	0	-1	0	-1	-1	1	0	0	0	0	1	-1	0	0	1	1	0	1	1	-1	0	1	1	0	-1	1	0	0	1	-1	0	1	-1	-1	-1	0	0	0	-1	0	0
AX-184088425	5A	11941662	-1	1	1	-1	0	0	0	1	-1	0	1	0	0	0	0	0	1	0	1	0	0	1	0	-1	1	0	-1	0	1	0	0	0	0	0	1	0	1	1	0	0	-1	1	1	1	1	0	-1
AX-184088831	0	0	0	0	1	0	0	-1	-1	-1	0	-1	0	0	1	0	0	0	0	0	0	0	1	0	1	0	1	1	0	0	1	-1	1	0	0	1	1	1	0	1	0	0	1	0	-1	0	0	1	0
AX-184088837	5B	9652621	0	0	-1	0	0	1	1	1	0	1	0	0	-1	0	0	0	0	0	0	0	-1	0	-1	0	-1	-1	0	0	-1	1	-1	0	0	-1	-1	-1	0	-1	0	0	-1	0	1	0	0	-1	0
AX-184088873	5B	5652644	-1	1	-1	0	0	-1	1	1	0	0	-1	0	0	0	-1	0	0	0	0	0	-1	0	-1	-1	0	0	0	0	-1	1	0	0	-1	-1	-1	-1	0	-1	1	0	-1	-1	1	0	0	-1	0
AX-184088990	0	0	0	1	0	-1	0	0	-1	-1	-1	0	0	-1	1	0	1	0	-1	-1	1	0	1	0	1	0	1	1	0	1	-1	0	0	1	1	-1	0	0	-1	0	0	-1	1	0	-1	0	0	1	0
AX-184089020	5C	15236416	0	-1	0	1	0	0	1	1	1	0	0	1	0	0	-1	0	1	1	-1	0	-1	0	-1	0	-1	-1	0	-1	1	-1	0	-1	-1	1	0	0	1	0	0	1	-1	0	0	0	0	-1	0
AX-184089090	5C	25890947	1	-1	0	1	0	0	1	1	1	0	0	1	1	0	-1	0	1	1	-1	0	-1	0	0	0	-1	-1	0	0	1	-1	1	-1	0	0	0	0	1	0	0	1	-1	0	0	0	1	-1	0
AX-184089093	5C	26536544	-1	1	0	-1	0	0	-1	-1	-1	0	0	-1	-1	0	1	0	-1	-1	1	0	1	0	0	0	1	1	0	0	-1	1	-1	1	0	0	0	0	-1	0	0	-1	1	0	0	0	-1	1	0
AX-184089164	6A	25964115	1	NA	0	0	0	1	-1	0	-1	0	1	0	NA	0	-1	0	0	-1	0	0	0	0	0	1	1	0	0	0	1	-1	0	0	NA	0	-1	1	1	0	1	-1	-1	0	1	1	1	1	1
AX-184089259	6A	12219662	NA	0	0	1	0	-1	1	1	1	0	-1	-1	1	1	1	0	1	1	0	1	0	0	0	0	-1	0	0	0	0	1	-1	0	1	0	1	-1	-1	0	-1	1	1	0	-1	-1	-1	-1	-1
AX-184089327	6A	5563013	-1	1	0	0	NA	0	0	1	1	0	-1	0	1	0	0	1	0	0	NA	1	0	1	0	-1	NA	-1	0	-1	0	1	-1	0	1	0	1	-1	0	-1	-1	0	1	0	-1	1	1	-1	1
AX-184089343	6A	3263340	-1	1	1	0	-1	0	0	1	1	0	-1	0	1	0	0	0	0	0	-1	1	0	1	0	0	0	-1	0	-1	0	0	-1	0	0	-1	1	0	0	-1	-1	0	0	0	-1	0	1	-1	1
AX-184089364	6A	357939	1	-1	-1	0	1	-1	0	-1	-1	0	1	0	0	0	0	0	0	1	1	-1	0	0	-1	0	0	1	0	1	0	0	1	1	0	1	-1	0	0	0	1	0	0	0	0	0	-1	0	-1
AX-184089365	6A	409701	1	-1	-1	0	1	-1	0	-1	-1	0	1	0	0	0	0	0	0	1	1	-1	0	0	-1	0	0	1	0	1	0	0	1	1	0	1	-1	0	0	0	1	0	0	0	0	0	-1	0	-1
AX-184089474	0	0	-1	1	0	0	0	0	0	1	1	0	-1	-1	1	0	1	0	0	0	-1	1	0	1	0	-1	-1	-1	0	0	0	1	-1	0	1	0	1	-1	-1	0	-1	0	1	0	-1	-1	-1	-1	-1
AX-184089733	6B	18645855	0	1	-1	1	-1	-1	1	0	0	0	-1	0	-1	-1	0	0	0	-1	0	0	1	-1	-1	0	0	0	-1	1	0	0	0	1	-1	1	-1	-1	0	0	1	0	0	0	-1	0	-1	-1	-1
AX-184089832	6B	2189707	0	1	1	1	-1	1	1	-1	0	0	-1	-1	0	0	0	1	0	0	0	1	1	1	0	1	-1	1	0	1	0	0	0	0	0	0	0	0	0	-1	1	-1	-1	0	-1	-1	0	1	0
AX-184089835	6B	1025642	0	1	1	1	-1	1	1	-1	0	0	-1	-1	0	0	0	1	0	0	0	1	1	1	1	1	-1	1	0	1	0	0	0	0	0	0	0	0	0	-1	1	-1	-1	0	-1	-1	0	1	0
AX-184089844	6B	5046011	0	-1	-1	-1	1	-1	-1	0	0	0	1	0	1	0	0	0	0	0	0	-1	-1	-1	0	-1	1	0	0	-1	0	0	0	0	0	-1	0	0	0	1	-1	1	1	0	1	0	0	-1	0
AX-184089910	6D	4882347	0	-1	0	-1	0	-1	0	-1	0	0	-1	0	-1	-1	0	0	-1	0	-1	1	-1	-1	1	0	0	-1	-1	0	0	0	0	0	-1	-1	0	-1	1	0	1	1	1	0	0	0	-1	-1	0
AX-184089985	6D	18241346	0	-1	-1	-1	0	-1	0	-1	-1	0	-1	1	-1	-1	0	0	-1	0	0	1	-1	-1	-1	0	0	-1	-1	0	0	0	0	0	-1	-1	-1	0	1	0	0	0	1	0	1	0	-1	-1	0
AX-184090111	7C	3887321	1	NA	0	-1	0	0	0	0	1	1	0	-1	0	1	0	NA	-1	-1	0	0	0	1	-1	-1	-1	-1	1	0	0	0	0	1	NA	NA	0	0	0	0	-1	0	0	-1	1	1	0	1	-1
AX-184090283	7A	6686036	NA	0	0	0	0	0	0	-1	0	-1	-1	1	0	-1	0	0	1	-1	0	0	1	1	0	1	1	-1	0	1	1	0	-1	1	0	-1	1	0	0	1	-1	NA	-1	0	-1	0	-1	0	0
AX-184090303	7A	13940941	0	1	0	0	0	0	0	-1	0	-1	0	1	0	-1	-1	0	0	1	1	0	0	0	-1	0	0	-1	0	0	0	-1	0	0	1	1	1	1	0	1	1	0	0	1	-1	1	1	0	0
AX-184090325	7A	14023004	-1	-1	-1	-1	-1	-1	-1	1	-1	1	-1	-1	-1	0	1	-1	-1	-1	-1	-1	-1	-1	1	-1	-1	1	-1	-1	-1	1	-1	-1	-1	-1	-1	-1	-1	-1	-1	-1	-1	-1	0	-1	-1	-1	-1
AX-184090611	7D	14853873	0	0	-1	-1	0	-1	1	0	1	0	0	-1	0	-1	1	0	0	0	0	-1	1	1	-1	-1	-1	0	-1	-1	0	1	0	0	-1	-1	0	-1	1	0	0	0	1	-1	-1	0	0	0	-1
AX-184090621	7D	13494758	0	0	1	1	0	1	-1	0	-1	0	0	1	0	1	-1	-1	0	0	0	1	-1	-1	1	1	1	0	1	1	0	-1	NA	0	1	1	0	1	-1	0	0	0	-1	1	1	0	0	0	1
AX-184090711	1D	25794553	0	1	0	0	-1	0	0	1	-1	1	-1	0	NA	-1	-1	1	1	1	1	0	0	0	1	0	1	0	-1	-1	-1	1	1	0	0	0	0	1	0	0	1	1	0	0	0	-1	1	0	1
AX-184090773	1D	13667991	0	1	0	0	-1	0	-1	1	0	1	-1	0	-1	-1	-1	1	1	0	0	0	-1	0	1	0	0	0	-1	-1	-1	1	1	0	0	0	0	1	0	0	1	1	0	0	0	-1	1	0	1
AX-184091068	1C	2798305	0	1	1	0	1	0	1	1	NA	0	0	1	1	0	0	1	1	0	1	1	0	-1	0	0	1	NA	NA	0	1	1	1	1	1	1	1	0	1	1	0	0	1	0	1	0	NA	1	1
AX-184091241	1A	2342220	0	0	0	0	0	1	1	-1	0	1	1	0	0	1	0	1	1	0	0	0	1	1	0	0	0	0	1	1	1	1	1	0	1	0	0	1	0	-1	1	0	0	1	-1	1	0	0	0
AX-184091249	1A	781750	-1	0	0	0	0	1	1	-1	0	1	1	0	0	1	0	1	1	0	-1	0	1	1	0	0	0	0	1	1	1	1	1	0	1	0	NA	1	0	-1	1	0	0	1	-1	1	0	0	0
AX-184091252	1A	3037095	0	0	0	0	0	-1	-1	1	0	-1	-1	0	0	-1	0	-1	-1	0	0	0	-1	-1	0	0	0	0	-1	-1	-1	-1	-1	0	-1	0	0	-1	0	1	-1	0	0	-1	1	-1	0	1	0
AX-184091272	1A	5097346	0	0	0	0	0	-1	-1	1	0	-1	-1	0	0	-1	0	-1	-1	-1	0	1	-1	-1	0	0	0	0	0	-1	0	-1	-1	0	-1	0	0	-1	0	1	-1	0	0	-1	1	-1	0	1	0
AX-184091281	1A	5686745	0	0	0	0	0	-1	-1	1	0	-1	-1	0	0	-1	0	-1	0	-1	0	1	-1	-1	0	0	0	0	0	-1	0	-1	-1	0	-1	0	0	-1	0	1	-1	0	0	0	1	-1	0	1	0
AX-184091466	0	0	-1	0	-1	0	0	0	0	-1	1	-1	-1	0	1	1	0	1	1	0	0	0	0	-1	0	1	0	-1	-1	1	0	-1	-1	0	0	0	-1	0	-1	1	0	0	1	0	0	-1	-1	0	1
AX-184091509	2C	15726770	-1	0	-1	0	0	0	0	0	0	-1	-1	0	-1	1	0	1	1	-1	-1	0	0	-1	0	1	0	-1	0	1	0	-1	-1	0	0	0	-1	0	0	1	0	0	1	0	0	-1	-1	0	1
AX-184091572	2C	24626700	0	0	0	0	0	0	-1	1	0	0	0	0	0	1	0	0	1	-1	0	-1	0	0	0	0	0	-1	1	-1	0	-1	-1	0	0	1	-1	0	0	-1	-1	-1	0	1	-1	0	-1	0	1
AX-184091574	2C	24671689	0	0	0	0	0	0	-1	1	0	0	0	0	0	1	0	0	1	-1	0	-1	0	0	0	0	0	-1	1	-1	0	-1	-1	0	0	1	-1	0	0	-1	-1	-1	0	1	-1	0	-1	0	1
AX-184091576	2C	24833039	0	0	0	0	0	0	-1	1	0	0	0	0	0	1	0	0	1	-1	0	-1	0	0	0	0	0	-1	1	-1	0	-1	-1	0	0	1	-1	0	0	-1	-1	-1	0	1	-1	0	-1	0	1
AX-184091601	2C	23916408	0	0	0	0	0	0	0	1	0	0	0	0	0	1	0	0	1	-1	0	-1	0	0	-1	0	0	-1	1	-1	0	-1	-1	0	0	1	-1	0	0	-1	0	-1	0	1	-1	0	-1	0	1
AX-184091603	2C	8455073	1	0	1	0	0	0	0	1	-1	1	1	0	-1	-1	0	-1	-1	0	0	0	0	1	0	-1	0	1	1	-1	0	1	1	0	0	0	1	0	1	-1	0	0	-1	0	0	1	1	0	-1
AX-184091661	2C	2698818	-1	1	0	0	0	0	0	-1	1	0	-1	0	1	1	0	1	1	0	1	0	0	0	0	1	0	0	-1	0	0	-1	-1	1	-1	0	-1	-1	0	1	-1	1	1	0	1	-1	0	0	1
AX-184091673	2C	1831071	0	1	0	0	0	1	1	NA	1	0	0	-1	0	-1	0	-1	0	1	1	0	-1	1	1	0	1	-1	0	0	0	0	0	-1	-1	0	-1	0	0	0	NA	-1	0	-1	1	0	0	0	-1
AX-184091701	2A	23919691	0	-1	0	0	0	-1	0	1	-1	1	1	1	0	1	0	1	0	-1	-1	1	1	-1	-1	0	-1	1	0	0	0	0	0	0	1	0	1	0	0	1	1	1	0	1	-1	0	1	0	1
AX-184091707	2A	23535205	0	1	0	0	0	1	0	-1	1	-1	-1	-1	0	-1	0	-1	0	1	1	-1	-1	1	1	0	1	-1	0	0	0	0	0	0	-1	0	-1	0	0	-1	-1	-1	0	-1	1	0	-1	0	-1
AX-184091745	2A	20659519	0	-1	0	0	0	-1	0	1	-1	1	1	0	1	0	-1	1	0	-1	-1	1	0	-1	-1	0	-1	1	0	0	0	0	0	0	0	0	1	0	0	1	1	0	0	1	-1	1	1	0	1
AX-184091920	2A	1797930	-1	0	1	0	1	1	1	0	1	1	1	-1	1	0	-1	0	1	-1	0	-1	-1	1	0	-1	1	-1	-1	1	-1	0	1	1	1	0	0	0	0	-1	-1	-1	0	1	0	-1	-1	-1	0
AX-184091929	2A	1237004	-1	0	1	0	1	1	1	0	1	1	1	-1	1	0	-1	0	1	-1	0	-1	-1	1	0	-1	1	-1	-1	1	-1	0	1	1	1	0	0	0	0	-1	-1	-1	0	1	0	-1	-1	-1	0
AX-184091971	2D	27787464	-1	1	0	0	0	1	0	1	1	0	1	0	1	1	0	1	-1	0	0	0	0	-1	0	0	0	0	0	0	-1	-1	-1	0	0	1	1	1	0	-1	1	-1	0	-1	0	0	-1	0	0
AX-184092712	3B	5144319	1	1	-1	0	0	-1	-1	1	0	0	0	1	0	0	0	1	-1	0	0	0	1	0	0	0	-1	-1	0	0	0	1	0	0	1	0	0	0	1	0	1	0	1	0	-1	1	-1	0	-1
AX-184092723	3B	6151127	1	-1	1	0	0	1	1	-1	0	0	0	-1	-1	0	0	-1	1	0	1	0	-1	0	-1	0	1	0	0	0	0	-1	0	0	-1	1	0	0	0	0	-1	0	-1	0	1	-1	1	0	1
AX-184092794	3B	16287130	1	0	1	NA	-1	0	-1	-1	NA	0	0	-1	-1	0	0	0	0	0	0	NA	1	-1	-1	-1	1	0	-1	0	0	-1	0	0	-1	0	1	0	0	-1	-1	0	-1	-1	1	-1	0	0	1
AX-184092820	3B	19767120	-1	0	-1	0	1	0	1	1	0	0	0	1	1	0	0	0	0	0	0	-1	-1	1	1	1	-1	0	1	0	0	1	0	0	1	0	-1	1	0	1	1	0	1	1	-1	1	0	0	-1
AX-184092830	3B	21253914	-1	0	-1	0	1	0	1	1	0	-1	0	1	1	0	0	0	0	0	0	-1	-1	1	1	1	-1	0	1	0	0	1	-1	0	1	0	-1	1	0	1	1	0	1	1	-1	1	0	0	-1
AX-184092845	3B	22811851	-1	0	-1	0	1	0	1	1	0	-1	0	1	1	0	0	0	0	0	0	-1	-1	1	0	1	-1	0	1	0	1	1	-1	-1	1	0	-1	1	0	1	1	0	1	1	-1	1	0	0	-1
AX-184092877	3B	26095452	1	0	1	0	-1	0	-1	-1	0	1	0	-1	-1	0	0	0	0	0	0	1	1	-1	1	-1	1	0	-1	0	-1	-1	1	1	-1	0	1	-1	0	-1	-1	0	-1	-1	1	-1	0	0	1
AX-184092896	3B	28969104	1	0	1	0	-1	0	-1	-1	0	1	0	-1	-1	0	0	0	0	0	0	1	1	-1	1	0	1	0	-1	0	-1	-1	1	1	-1	0	1	-1	0	-1	-1	0	-1	-1	1	-1	0	0	1
AX-184093082	3C	26816137	1	0	-1	0	0	0	0	1	0	1	1	0	-1	0	-1	-1	-1	1	0	0	0	1	0	1	0	-1	-1	0	1	1	0	0	1	0	0	0	0	1	0	0	1	-1	0	1	0	0	1
AX-184093354	3A	5489217	-1	-1	1	0	1	0	-1	0	0	1	0	-1	0	0	0	-1	-1	-1	0	0	0	0	1	1	1	1	0	-1	0	0	0	0	1	0	0	0	0	0	1	0	-1	1	0	-1	0	0	0
AX-184093508	4D	19791590	0	0	1	0	1	0	0	0	1	1	-1	1	1	-1	0	1	0	0	-1	-1	1	0	0	0	0	-1	0	0	1	-1	0	0	1	-1	1	-1	1	-1	1	0	1	1	0	0	0	1	0
AX-184093516	4D	20680830	0	0	1	0	1	0	0	0	1	1	-1	1	1	-1	0	1	0	0	-1	-1	1	0	0	0	0	-1	0	0	1	-1	0	0	1	-1	1	-1	1	-1	1	0	1	1	0	0	0	1	0
AX-184093619	4C	18467552	0	0	0	-1	1	-1	0	-1	0	0	0	0	-1	1	0	1	1	0	0	0	0	0	0	1	-1	1	-1	0	0	-1	-1	0	1	0	0	-1	-1	0	0	0	0	0	1	1	0	-1	1
AX-184093798	4A	10372707	-1	0	0	0	0	0	0	-1	0	-1	-1	1	0	0	0	0	1	-1	0	0	1	1	0	1	1	-1	0	1	1	0	-1	1	0	0	1	-1	0	1	-1	-1	-1	0	NA	0	-1	0	0
AX-184094086	4B	16170507	0	1	-1	-1	1	0	1	0	-1	0	0	0	1	1	1	1	0	0	0	0	1	-1	1	0	0	1	0	1	0	1	1	0	0	0	1	-1	1	0	1	0	1	0	-1	0	0	1	-1
AX-184094275	5A	12123263	1	-1	-1	1	0	0	0	-1	1	0	-1	0	0	0	0	0	-1	0	-1	0	0	0	0	1	-1	0	1	0	-1	0	0	0	0	0	-1	0	-1	-1	0	0	1	-1	-1	-1	-1	0	1
AX-184094295	5A	14551928	0	-1	-1	1	0	0	0	-1	1	0	-1	0	0	0	0	0	-1	0	-1	0	0	0	0	1	-1	0	1	0	-1	0	0	0	1	-1	-1	0	-1	-1	0	0	1	-1	-1	-1	-1	0	1
AX-184094301	5A	15141240	0	-1	-1	0	0	0	0	-1	1	-1	-1	0	0	0	0	0	-1	0	-1	0	0	0	0	1	-1	0	1	-1	-1	0	0	0	1	-1	-1	0	-1	-1	0	0	1	-1	-1	-1	0	0	1
AX-184094736	5B	7887953	0	0	1	0	0	-1	-1	-1	0	-1	0	0	1	0	0	0	0	0	0	0	1	0	1	0	1	1	0	0	1	-1	1	0	1	1	1	1	0	1	0	0	1	0	-1	0	0	1	0
AX-184094904	5C	13851553	NA	-1	0	1	0	0	1	1	1	0	0	1	-1	0	-1	0	1	1	NA	0	-1	0	-1	0	-1	-1	0	-1	1	-1	0	-1	-1	1	0	0	1	0	0	1	-1	0	1	0	0	-1	0
AX-184095064	6A	25635520	1	-1	0	0	0	1	-1	0	-1	0	1	0	0	0	-1	0	0	-1	0	0	0	-1	0	1	1	0	0	0	1	-1	0	0	0	0	0	1	1	0	1	-1	-1	0	1	1	1	1	1
AX-184095068	6A	25209593	-1	1	0	0	0	-1	1	0	1	0	-1	0	NA	0	1	0	0	1	0	0	0	1	0	-1	-1	0	0	0	-1	1	0	0	0	0	0	-1	NA	0	-1	1	1	0	-1	-1	-1	-1	-1
AX-184095123	6A	18011892	1	0	0	0	0	1	-1	0	-1	0	1	1	-1	-1	-1	0	0	-1	0	-1	0	0	0	1	1	0	0	0	0	NA	0	0	-1	0	-1	1	1	0	1	NA	-1	0	1	1	1	1	1
AX-184095261	0	0	0	1	0	1	0	1	0	1	-1	0	1	0	1	1	NA	0	1	0	1	-1	NA	1	-1	0	-1	1	1	0	-1	0	0	1	1	1	-1	1	0	0	-1	-1	-1	0	0	NA	NA	0	1
AX-184095350	6C	15305664	1	0	1	1	0	0	-1	1	-1	0	-1	0	0	0	0	1	0	-1	1	0	1	1	0	1	0	1	0	1	0	1	0	0	0	0	0	0	-1	-1	-1	1	-1	1	0	0	1	0	0
AX-184095836	6D	9924490	0	-1	-1	-1	0	-1	0	-1	-1	0	-1	1	-1	-1	0	0	-1	0	-1	1	-1	-1	1	0	0	-1	-1	0	0	0	0	0	-1	-1	-1	-1	1	0	1	0	1	0	1	0	-1	-1	0
AX-184095846	6D	11676542	0	1	1	1	0	1	0	1	1	0	1	-1	1	1	0	0	1	0	1	-1	1	1	0	0	0	1	1	0	0	1	0	0	1	1	1	1	-1	0	-1	0	-1	0	-1	0	1	1	0
AX-184095896	6D	18157568	0	-1	-1	-1	0	-1	0	-1	-1	0	-1	1	-1	-1	0	0	-1	0	0	1	-1	NA	-1	0	0	-1	-1	0	0	0	0	0	-1	-1	-1	0	1	0	0	0	1	0	1	0	-1	-1	0
AX-184095990	7C	685360	-1	0	0	1	0	0	0	0	-1	-1	0	0	0	-1	0	1	1	0	0	0	0	-1	1	1	1	0	-1	0	0	1	0	NA	0	1	0	0	0	0	1	0	0	1	NA	-1	0	0	1
AX-184096001	7C	3336797	1	0	0	-1	0	0	0	0	1	1	0	-1	0	1	0	-1	-1	0	0	0	0	1	-1	-1	-1	-1	1	NA	0	-1	0	1	0	-1	0	0	0	0	-1	0	0	-1	1	1	0	1	-1
AX-184096022	7C	6467423	-1	0	0	1	0	0	0	0	-1	-1	0	1	0	-1	0	1	1	0	0	0	0	-1	1	1	1	1	-1	0	0	1	0	-1	0	0	0	0	0	0	1	0	0	1	-1	-1	0	-1	1
AX-184096162	7A	4346235	-1	-1	-1	-1	-1	-1	-1	-1	-1	-1	-1	-1	-1	-1	-1	-1	-1	-1	-1	-1	-1	-1	-1	-1	-1	-1	-1	-1	-1	-1	-1	-1	-1	-1	-1	-1	-1	-1	-1	-1	-1	-1	-1	-1	-1	-1	-1
AX-184096241	7A	13430075	0	1	0	0	0	0	0	-1	0	-1	0	1	0	-1	-1	0	0	1	1	0	0	0	-1	0	0	-1	0	0	0	-1	0	0	1	1	0	1	0	1	1	0	0	1	-1	1	1	0	0
AX-184096400	7B	9787631	0	0	0	0	0	1	-1	-1	1	0	0	0	0	-1	1	0	0	1	0	-1	-1	-1	0	0	0	1	-1	0	0	-1	0	0	0	-1	0	1	0	1	1	0	1	1	0	0	-1	-1	0
AX-184096529	7D	14637093	0	0	1	1	0	1	-1	0	-1	0	0	1	0	1	-1	0	0	0	0	1	-1	-1	1	1	1	0	1	1	0	-1	0	0	1	1	0	1	-1	0	0	0	-1	1	1	0	0	0	1
AX-184096558	7D	10567623	-1	0	-1	-1	0	-1	1	0	1	0	0	-1	0	-1	0	1	0	0	0	0	1	1	-1	-1	-1	0	-1	-1	0	1	0	0	0	-1	0	-1	1	0	-1	0	1	-1	0	0	0	-1	0
AX-184096608	7D	1112267	1	-1	-1	1	1	-1	-1	0	0	-1	0	1	0	1	1	-1	1	0	0	0	0	1	0	0	-1	-1	-1	1	0	1	0	-1	-1	-1	0	1	-1	-1	-1	0	-1	-1	-1	1	-1	1	-1
AX-184096654	1D	19830311	0	-1	0	0	1	0	0	-1	1	-1	1	0	1	1	1	-1	-1	-1	-1	0	0	0	-1	0	-1	0	1	1	1	-1	-1	0	0	0	0	-1	0	0	-1	-1	0	0	0	1	-1	0	-1
AX-184096666	1D	16949758	0	1	0	0	-1	0	-1	1	-1	1	-1	0	-1	-1	-1	1	1	0	1	0	0	0	1	0	1	0	-1	-1	-1	1	1	0	0	0	0	1	0	0	1	1	0	0	0	-1	1	0	1
AX-184096712	1D	10483124	0	-1	0	0	0	0	1	-1	0	-1	1	0	1	1	1	-1	-1	0	0	0	1	0	-1	0	0	0	1	1	1	-1	-1	0	0	-1	0	-1	0	0	-1	-1	0	0	0	0	-1	0	-1
AX-184096713	1D	10461879	0	1	0	0	0	0	-1	1	0	1	-1	0	-1	-1	-1	1	1	0	0	0	-1	0	1	0	0	0	-1	-1	-1	1	1	0	0	1	0	1	0	0	1	1	0	0	0	0	1	0	1
AX-184096816	1B	1048595	0	1	1	0	-1	-1	0	-1	0	0	0	0	-1	-1	-1	1	-1	1	0	0	1	0	1	0	-1	-1	0	-1	0	0	0	-1	0	1	-1	0	-1	-1	-1	0	0	0	0	0	1	0	1
AX-184096898	1B	11650456	-1	1	-1	0	0	-1	1	0	1	1	0	0	-1	-1	0	-1	-1	0	0	0	0	0	0	0	-1	0	0	0	0	1	0	-1	0	0	-1	0	-1	0	-1	1	0	0	1	1	0	-1	0
AX-184096956	1B	17421570	1	0	1	1	0	0	-1	0	-1	-1	0	0	1	1	0	1	1	0	0	1	0	0	0	0	1	0	0	0	0	-1	0	1	0	0	1	0	1	0	1	-1	0	0	-1	-1	0	1	1
AX-184096975	1B	21144841	-1	0	-1	-1	0	0	1	0	1	1	0	0	-1	-1	0	-1	-1	0	0	-1	0	0	0	1	-1	0	0	0	0	1	0	-1	0	0	-1	0	-1	0	-1	1	0	0	1	1	0	-1	-1
AX-184096980	1B	23950708	1	0	1	1	0	0	-1	0	-1	NA	0	0	1	1	0	1	1	0	0	1	0	0	0	-1	1	0	0	0	0	-1	0	1	0	0	1	0	1	0	1	-1	0	0	-1	-1	0	1	1
AX-184096997	1C	659464	0	-1	-1	0	-1	0	-1	-1	0	0	1	-1	-1	0	0	-1	0	0	-1	-1	0	1	0	0	0	0	0	0	-1	-1	-1	-1	-1	-1	-1	0	-1	-1	0	0	-1	0	-1	1	-1	0	-1
AX-184097021	1C	3669000	0	1	1	0	1	0	1	1	0	0	0	1	1	0	0	1	0	0	1	1	0	-1	0	0	1	0	0	0	1	1	1	1	1	1	1	0	1	1	0	0	1	0	1	-1	0	1	1
AX-184097196	1A	633506	1	0	0	0	0	-1	-1	1	0	-1	-1	0	0	-1	0	-1	-1	0	0	0	-1	-1	0	0	0	0	-1	-1	-1	-1	-1	0	-1	0	0	-1	0	1	-1	0	0	-1	1	-1	0	0	0
AX-184097200	1A	3056324	0	0	0	0	0	1	1	-1	0	1	1	0	0	1	0	1	1	0	0	0	1	1	0	0	0	0	1	1	1	1	1	0	1	0	0	1	0	-1	1	0	0	1	-1	1	0	-1	0
AX-184097236	1A	6047104	0	0	0	0	0	-1	-1	1	0	-1	-1	0	0	-1	0	-1	0	-1	0	1	-1	-1	0	0	0	0	0	-1	0	-1	-1	0	-1	0	0	-1	0	1	-1	0	0	0	1	-1	0	1	0
AX-184097437	2C	12206257	1	0	1	0	0	0	0	0	-1	1	1	0	0	-1	0	-1	-1	0	0	0	0	1	0	-1	0	1	1	-1	0	1	1	0	0	0	1	0	1	-1	0	0	-1	0	0	1	1	0	-1
AX-184097601	2C	6456872	-1	0	-1	0	0	0	0	-1	1	0	-1	0	1	1	0	1	1	0	0	0	0	-1	0	1	0	0	-1	0	0	-1	-1	1	-1	0	-1	0	-1	1	0	0	1	0	1	-1	0	0	1
AX-184097661	2C	1461494	0	1	0	0	0	1	1	-1	1	0	0	-1	0	-1	0	-1	0	1	1	0	-1	NA	1	0	1	-1	0	0	0	0	0	-1	-1	0	0	0	0	0	-1	-1	0	-1	1	0	0	0	-1
AX-184097888	2A	3231005	-1	0	1	0	1	1	1	0	1	1	1	-1	1	0	-1	0	1	-1	0	-1	-1	1	0	-1	1	-1	-1	1	-1	0	1	1	1	0	0	0	0	-1	-1	-1	0	1	0	-1	-1	-1	0
AX-184097911	2A	63944	1	0	0	0	-1	-1	-1	0	-1	-1	-1	1	-1	0	1	0	-1	1	0	1	1	-1	0	1	-1	1	1	-1	1	0	-1	-1	-1	0	0	0	0	1	1	1	0	-1	0	1	1	1	0
AX-184097950	2D	26794708	-1	1	0	0	0	1	0	1	1	0	1	0	1	1	0	1	-1	0	0	0	0	0	0	0	0	0	0	0	-1	-1	-1	0	0	1	1	1	0	-1	1	-1	0	-1	0	0	-1	0	0
AX-184098127	2D	364718	0	0	0	0	0	0	0	1	1	1	0	0	0	-1	0	1	0	1	-1	1	-1	1	0	-1	-1	0	0	-1	1	0	0	1	0	0	0	0	0	0	0	1	-1	1	1	0	1	1	0
AX-184098251	2B	16856959	-1	0	0	0	0	0	0	-1	0	0	-1	1	0	-1	0	0	1	-1	0	0	1	1	0	0	1	-1	0	1	1	0	-1	1	0	-1	1	-1	0	1	-1	-1	-1	0	-1	0	-1	0	0
AX-184098786	3B	20094057	-1	0	-1	0	1	0	1	1	0	0	0	1	1	0	0	0	0	0	0	-1	-1	1	1	1	-1	0	1	0	0	1	0	0	1	0	-1	1	0	1	1	0	1	1	-1	1	0	0	-1
AX-184098853	3B	27635131	1	0	1	0	-1	0	-1	-1	0	1	0	-1	-1	0	0	0	0	0	0	1	1	-1	1	-1	1	0	-1	0	-1	-1	1	1	-1	0	1	-1	0	-1	-1	0	-1	-1	1	-1	0	0	1
AX-184098865	3B	29912198	-1	0	-1	0	1	0	1	1	0	-1	0	1	1	0	0	0	0	0	0	-1	-1	1	-1	0	-1	0	1	0	1	1	-1	-1	1	0	-1	1	0	1	0	0	1	1	-1	1	0	0	-1
AX-184099064	3C	25566161	1	0	-1	0	0	0	0	1	0	1	1	0	-1	0	-1	-1	-1	1	0	0	0	1	0	1	0	-1	-1	0	1	1	0	0	1	0	0	0	0	1	0	0	1	-1	0	1	0	0	1
AX-184099073	3C	26284303	1	0	-1	0	0	0	0	1	0	1	1	0	-1	0	-1	-1	-1	1	0	0	0	1	0	1	0	-1	-1	0	1	1	0	0	1	0	0	0	0	1	0	0	1	-1	0	1	0	0	1
AX-184099145	3A	27922547	0	0	0	1	-1	0	-1	-1	1	0	0	-1	0	0	1	0	0	0	1	-1	-1	1	0	-1	-1	-1	0	0	-1	0	0	1	0	1	-1	-1	-1	1	0	1	1	0	-1	-1	1	1	0
AX-184099164	3A	26459824	0	0	0	1	-1	0	-1	0	1	-1	0	-1	0	0	1	0	0	0	0	-1	-1	1	0	-1	-1	-1	0	0	-1	0	0	1	0	1	-1	-1	0	1	0	0	1	0	-1	-1	1	1	0
AX-184099396	3A	1948766	-1	-1	1	-1	1	0	-1	0	0	0	1	-1	0	0	0	-1	-1	0	0	0	0	0	1	0	1	1	0	-1	0	0	0	0	1	0	0	0	1	0	1	0	-1	1	0	-1	0	0	0
AX-184099575	4C	24841175	0	1	0	-1	0	-1	0	-1	0	0	0	1	-1	1	0	1	1	0	0	0	0	0	0	1	-1	1	-1	1	0	-1	0	1	1	0	0	-1	-1	1	0	0	0	0	1	1	0	-1	-1
AX-184099580	4C	23689079	0	-1	0	1	-1	1	0	1	0	0	0	-1	1	-1	0	-1	-1	0	0	0	0	0	0	-1	1	-1	1	-1	0	1	0	0	-1	0	0	1	1	0	0	0	0	0	-1	-1	0	1	1
AX-184099658	0	0	0	1	-1	-1	1	0	1	0	-1	0	0	0	1	1	1	1	0	0	0	0	1	-1	1	0	0	1	0	1	0	1	1	0	-1	0	1	-1	1	-1	1	0	1	0	NA	0	0	1	-1
AX-184099764	4A	26046193	0	0	0	-1	0	1	1	0	-1	0	-1	0	0	0	0	0	-1	0	0	-1	1	1	-1	0	1	0	1	0	0	1	0	1	1	0	0	1	1	0	0	0	0	0	0	0	0	0	-1
AX-184099897	4A	11883311	-1	0	0	0	0	0	0	-1	0	-1	-1	1	0	-1	0	0	1	-1	0	0	1	1	0	1	1	-1	0	1	1	0	-1	1	0	-1	1	-1	0	1	-1	-1	-1	0	-1	0	-1	0	0
AX-184099920	4A	14359571	-1	0	0	0	0	0	0	-1	0	0	-1	1	0	-1	0	0	1	-1	0	0	1	1	0	0	1	-1	0	1	1	0	-1	1	0	-1	1	-1	0	1	-1	-1	-1	0	-1	0	-1	0	0
AX-184099970	4A	4621993	-1	0	0	0	0	0	0	-1	0	-1	-1	1	0	0	0	0	1	-1	0	0	1	1	0	1	1	-1	0	1	1	1	-1	1	0	0	1	-1	0	1	0	-1	-1	0	-1	0	-1	-1	0
AX-184099971	4A	4436905	-1	0	0	0	0	0	0	-1	0	-1	-1	1	0	0	0	0	1	-1	0	0	1	1	0	1	1	-1	0	1	1	1	-1	1	0	0	1	-1	0	1	0	-1	-1	0	-1	0	-1	-1	0
AX-184100298	5A	10298006	-1	1	1	-1	0	0	0	1	NA	0	1	0	0	0	0	-1	1	0	1	0	0	1	0	-1	1	0	-1	0	0	0	0	0	-1	0	1	0	1	1	0	0	-1	1	1	1	1	NA	-1
AX-184100331	5A	13212510	0	-1	-1	1	0	0	0	-1	1	0	-1	0	0	0	0	0	-1	0	-1	0	0	0	0	1	-1	0	1	0	-1	0	0	0	1	0	-1	0	-1	-1	0	0	1	-1	-1	-1	-1	0	1
AX-184100411	5A	21170017	1	-1	NA	0	0	0	0	-1	1	-1	0	0	0	0	0	0	0	0	0	0	0	1	0	1	0	NA	0	-1	-1	0	0	NA	1	-1	0	0	-1	-1	0	0	1	-1	-1	-1	0	0	1
AX-184100455	5A	26275150	0	-1	0	0	-1	0	0	-1	1	-1	-1	0	0	0	1	0	0	0	0	0	0	1	0	1	-1	-1	0	-1	0	0	0	-1	1	-1	0	0	-1	-1	0	0	0	-1	-1	0	0	-1	1
AX-184100670	5B	23635090	0	0	0	0	0	-1	0	-1	0	-1	0	0	1	0	0	0	0	1	1	0	1	0	1	0	0	1	1	0	1	0	1	0	0	0	1	1	0	1	0	0	NA	0	0	1	0	0	0
AX-184100680	5B	22369713	0	0	0	0	0	-1	0	-1	0	-1	0	0	1	0	0	0	0	1	1	0	1	-1	1	0	0	1	1	0	1	0	1	0	0	0	1	1	0	1	0	0	1	0	-1	1	0	0	0
AX-184100690	5B	21389573	0	0	0	0	0	-1	0	-1	0	-1	0	0	1	0	0	0	0	1	0	0	1	-1	1	0	0	1	1	0	1	-1	1	0	0	0	1	1	0	1	0	0	1	0	-1	1	0	0	0
AX-184100727	5B	17468558	0	0	0	0	0	1	0	1	0	1	0	0	-1	0	0	0	0	-1	0	0	-1	1	-1	0	0	-1	-1	0	-1	1	-1	0	0	0	-1	-1	0	-1	0	0	-1	0	1	-1	0	0	0
AX-184100913	5C	4461609	0	0	0	0	0	-1	1	1	1	0	-1	1	-1	1	-1	0	1	1	0	0	-1	0	-1	0	0	-1	1	-1	0	0	0	0	-1	1	1	0	1	0	-1	1	-1	1	1	0	0	-1	0
AX-184101078	5C	25836273	1	-1	0	1	0	0	1	1	1	0	0	1	1	0	-1	0	1	1	-1	0	-1	0	0	0	-1	-1	0	0	1	-1	1	-1	0	0	0	0	1	0	0	1	-1	0	0	0	1	-1	0
AX-184101083	5C	26061720	-1	1	0	-1	0	0	-1	-1	-1	0	0	-1	-1	0	1	0	-1	-1	1	0	1	0	0	0	1	1	0	0	-1	1	-1	1	0	0	0	0	-1	0	0	-1	1	0	0	0	-1	1	0
AX-184101127	6A	29730090	1	NA	0	0	0	1	-1	0	-1	0	1	0	-1	0	-1	0	0	-1	0	0	0	NA	0	1	1	0	0	0	1	-1	0	0	0	0	NA	1	1	0	1	-1	-1	0	1	1	1	1	1
AX-184101272	6A	13213424	-1	0	0	1	0	-1	1	1	1	0	-1	-1	1	1	1	0	1	1	0	1	0	0	0	-1	-1	0	0	0	0	1	-1	0	1	0	1	-1	-1	0	-1	1	1	0	-1	-1	-1	-1	-1
AX-184101273	6A	13186664	-1	0	0	1	0	-1	1	1	1	0	-1	-1	1	1	1	0	1	1	0	1	0	0	0	-1	-1	0	0	0	0	1	-1	0	1	0	1	-1	-1	0	-1	1	1	0	-1	-1	-1	-1	-1
AX-184101309	6A	9428125	-1	1	0	0	0	0	0	1	1	0	-1	-1	1	0	1	0	0	0	-1	1	0	1	0	-1	-1	-1	0	0	0	1	-1	0	1	0	1	-1	-1	0	-1	0	1	0	-1	-1	-1	-1	-1
AX-184101323	6A	7866037	-1	1	0	0	0	0	0	1	1	0	-1	-1	1	0	1	0	0	0	-1	1	-1	1	0	-1	-1	-1	0	0	0	1	0	0	1	0	1	-1	-1	-1	NA	0	1	0	-1	0	-1	-1	0
AX-184101569	6C	2143200	0	-1	0	0	1	0	0	0	1	0	1	0	0	1	0	-1	0	1	-1	-1	1	0	0	-1	1	0	1	0	0	0	0	0	-1	-1	1	0	0	0	0	0	1	0	0	1	0	-1	0
AX-184101902	6B	2623015	NA	-1	-1	-1	1	-1	-1	1	0	0	1	0	0	0	0	-1	0	0	0	-1	-1	-1	0	-1	1	-1	0	-1	0	0	0	0	0	0	NA	0	0	1	-1	1	1	0	1	1	0	-1	0
AX-184101956	6D	1522353	0	-1	0	-1	0	-1	0	-1	0	0	-1	0	-1	-1	0	0	-1	0	-1	1	-1	-1	1	0	0	-1	-1	0	1	0	0	-1	-1	-1	0	-1	0	0	1	1	1	0	0	0	0	0	-1
AX-184102041	6D	14652972	0	-1	-1	-1	0	-1	0	-1	-1	0	-1	1	-1	-1	0	0	-1	0	-1	1	-1	-1	-1	0	0	-1	-1	0	0	0	0	0	-1	-1	-1	0	1	0	1	0	1	0	1	0	-1	-1	0
AX-184102052	6D	13757186	0	-1	-1	-1	0	-1	0	-1	-1	0	-1	1	-1	-1	0	0	-1	0	-1	1	-1	-1	-1	0	0	-1	-1	0	0	0	0	0	-1	-1	-1	0	1	0	1	0	1	0	1	0	-1	-1	0
AX-184102236	7C	9535213	1	-1	0	-1	0	0	1	0	1	1	0	-1	-1	1	0	-1	NA	0	NA	0	0	1	-1	0	-1	-1	1	0	0	-1	0	1	-1	0	0	0	0	0	-1	0	0	-1	1	1	0	1	-1
AX-184102263	0	0	0	1	0	0	0	0	0	-1	0	-1	0	1	0	-1	-1	0	0	1	1	0	0	0	0	0	0	-1	0	0	-1	-1	0	0	1	1	0	1	0	1	1	0	0	1	0	1	1	0	0
AX-184102288	7C	15641362	0	0	1	1	0	1	-1	0	-1	0	0	1	0	1	-1	0	0	0	NA	1	-1	-1	1	1	1	0	1	1	0	-1	1	0	1	1	0	1	-1	0	0	-1	-1	1	1	0	0	0	1
AX-184102439	0	0	0	1	0	0	0	0	0	-1	0	-1	0	1	0	-1	-1	0	0	1	1	0	0	0	0	0	0	-1	0	0	0	-1	0	0	1	1	0	1	0	1	1	0	0	1	0	1	1	0	0
AX-184102587	7B	13844724	0	1	0	0	0	1	-1	-1	1	0	0	0	0	-1	1	0	0	1	0	-1	-1	0	1	0	0	1	-1	0	0	-1	0	0	0	-1	1	1	0	1	1	0	1	1	0	0	0	NA	0
AX-184102761	7D	13104861	0	0	-1	-1	0	-1	1	0	1	0	0	-1	0	-1	1	1	0	0	0	-1	1	1	-1	-1	-1	0	-1	-1	0	1	0	0	-1	-1	0	-1	1	0	0	0	1	-1	-1	0	0	0	-1
AX-184102791	0	0	-1	0	-1	-1	0	-1	1	0	1	0	0	-1	-1	-1	0	1	0	0	0	0	0	1	-1	NA	-1	0	-1	-1	0	0	NA	0	0	0	0	-1	1	0	-1	0	1	-1	0	0	0	-1	0
AX-184102865	1D	20082085	0	-1	0	0	1	0	0	-1	1	-1	1	0	1	1	1	-1	-1	-1	-1	0	0	0	-1	0	-1	0	1	1	1	-1	-1	0	0	0	0	-1	0	0	-1	-1	0	0	0	1	-1	0	-1
AX-184102892	1D	15101004	0	1	0	0	-1	0	-1	1	-1	1	-1	0	-1	-1	-1	1	1	0	1	0	0	0	1	0	0	0	-1	-1	-1	1	1	0	0	0	0	1	0	0	1	1	0	0	0	-1	1	0	1
AX-184103050	1B	3612762	0	1	0	0	0	-1	0	-1	0	0	0	0	-1	-1	-1	1	-1	1	0	0	1	0	0	-1	-1	-1	0	-1	0	0	0	-1	0	1	-1	0	-1	-1	-1	0	0	-1	0	0	1	0	1
AX-184103153	1B	12011316	1	-1	1	0	0	1	-1	0	-1	-1	0	0	1	1	0	1	1	0	0	0	0	0	0	0	1	0	0	0	0	-1	0	1	0	0	1	0	1	0	1	-1	0	0	-1	-1	0	1	0
AX-184103208	1B	24260696	-1	0	-1	-1	0	0	1	0	1	1	0	0	-1	-1	0	-1	-1	0	0	-1	0	0	0	1	-1	0	0	0	0	1	0	-1	0	0	-1	0	-1	0	-1	1	0	0	1	1	0	-1	-1
AX-184103210	1B	24730899	-1	0	-1	-1	0	0	1	0	1	1	0	0	-1	-1	0	-1	-1	0	0	-1	0	0	0	1	-1	0	0	0	0	1	0	-1	0	0	-1	0	-1	0	-1	1	0	0	1	1	0	-1	-1
AX-184103218	1C	1473251	0	NA	NA	0	-1	0	-1	-1	0	0	1	-1	-1	0	NA	NA	0	0	-1	-1	0	1	0	0	0	0	0	0	-1	NA	-1	-1	-1	-1	-1	0	-1	-1	0	0	-1	0	-1	1	-1	0	-1
AX-184103238	1C	1682150	0	-1	-1	0	-1	0	-1	-1	0	0	1	-1	-1	0	0	-1	0	0	-1	-1	0	1	0	0	-1	0	0	0	-1	-1	-1	-1	-1	-1	-1	0	-1	-1	0	0	-1	0	-1	1	-1	0	-1
AX-184103244	1C	2892403	0	-1	-1	0	-1	0	-1	-1	0	0	1	-1	-1	0	0	-1	0	0	-1	-1	0	1	0	0	-1	0	0	0	-1	-1	-1	-1	-1	-1	-1	0	-1	-1	0	0	-1	0	-1	1	0	-1	-1
AX-184103250	1C	3624943	0	1	1	0	1	0	1	1	0	0	0	1	1	0	0	1	0	0	1	1	0	-1	0	0	1	0	0	0	1	1	1	1	1	1	1	0	1	1	0	0	1	0	1	-1	0	1	1
AX-184103460	0	0	0	0	0	0	0	1	1	-1	0	1	1	0	0	1	0	1	1	0	0	-1	1	1	0	0	0	0	0	1	1	1	1	0	1	0	0	1	0	-1	1	0	0	1	-1	1	0	-1	0
AX-184103467	1A	4126491	0	0	0	0	0	-1	-1	1	0	-1	-1	0	0	-1	0	-1	-1	-1	0	1	-1	-1	0	0	0	0	0	-1	-1	-1	-1	0	-1	0	0	-1	0	1	-1	0	0	-1	1	-1	0	1	0
AX-184103674	2C	12591942	1	0	1	0	0	0	0	0	-1	1	1	0	0	-1	0	-1	-1	0	0	0	0	1	0	-1	0	1	1	-1	0	1	1	0	0	0	1	0	1	-1	0	0	-1	0	0	1	1	0	-1
AX-184103686	2C	13849563	1	0	1	0	0	0	0	0	-1	1	1	0	0	-1	0	-1	-1	0	0	0	0	1	0	-1	0	1	0	-1	0	1	1	0	0	0	1	0	1	-1	0	0	-1	0	0	1	1	0	-1
AX-184103763	2C	24394753	0	0	0	0	0	0	-1	1	0	0	0	0	0	1	0	0	1	-1	0	-1	0	0	0	0	0	-1	1	-1	0	-1	-1	0	0	1	-1	0	0	-1	-1	-1	0	1	-1	0	-1	0	1
AX-184103920	2A	21614211	0	-1	0	0	0	-1	0	1	-1	1	1	0	0	0	-1	1	0	-1	-1	1	0	-1	-1	0	-1	1	0	0	0	0	0	0	0	0	1	0	0	1	1	1	0	1	-1	1	1	0	1
AX-184104107	0	0	-1	0	1	0	1	1	1	0	1	1	1	-1	1	0	-1	0	1	-1	0	-1	-1	1	0	-1	1	-1	-1	1	-1	0	1	1	1	0	0	0	0	-1	-1	-1	0	1	0	-1	-1	-1	0
AX-184104182	2D	23798064	-1	1	0	0	-1	1	0	1	1	0	1	0	1	1	0	1	-1	0	0	0	0	-1	0	0	0	0	0	0	-1	-1	-1	0	0	1	1	1	0	-1	1	-1	0	-1	0	0	-1	0	0
AX-184104426	2B	10006153	-1	-1	-1	-1	-1	-1	-1	NA	-1	-1	-1	-1	-1	-1	-1	-1	-1	-1	-1	NA	-1	1	-1	-1	-1	-1	-1	-1	-1	NA	-1	-1	-1	-1	-1	-1	-1	-1	-1	NA	-1	-1	NA	-1	-1	NA	-1
AX-184105071	3B	15189230	-1	0	-1	0	1	0	0	1	0	0	0	1	1	0	0	0	0	0	0	-1	-1	1	1	1	-1	0	1	0	0	1	0	0	1	0	-1	0	0	1	1	0	1	1	NA	1	0	0	-1
AX-184105100	3B	19777980	-1	0	-1	0	1	0	1	1	0	0	0	1	1	0	0	0	NA	0	NA	-1	-1	1	1	1	-1	0	1	0	NA	1	0	0	1	0	-1	1	0	1	1	0	1	1	0	1	NA	0	-1
AX-184105140	3B	24297993	1	0	1	0	-1	0	-1	-1	0	1	0	-1	-1	0	0	0	0	0	0	1	1	-1	1	-1	1	0	-1	0	-1	-1	1	1	-1	0	1	-1	0	-1	-1	0	-1	-1	1	-1	0	0	1
AX-184105430	3C	25085343	1	0	-1	0	0	0	0	1	0	1	1	1	-1	0	-1	-1	-1	0	0	0	0	1	0	1	0	-1	-1	0	1	1	0	0	1	0	0	0	0	1	0	0	1	-1	0	1	0	0	1
AX-184105563	3A	23193252	0	0	0	-1	1	0	1	0	-1	1	0	1	0	0	-1	0	0	0	0	1	1	-1	0	1	1	1	0	0	1	0	0	-1	0	-1	1	1	0	-1	0	0	-1	0	1	1	-1	-1	0
AX-184105956	4C	26664052	0	-1	0	1	0	1	0	1	0	0	1	-1	1	-1	0	-1	-1	0	0	0	0	0	0	-1	1	0	1	-1	0	1	0	-1	-1	0	0	1	1	-1	0	0	0	0	-1	-1	0	1	1
AX-184105987	4C	23749509	0	-1	0	1	-1	1	0	1	0	0	0	-1	1	-1	0	-1	-1	0	0	0	0	0	0	-1	1	-1	1	-1	0	1	0	0	-1	0	0	1	1	0	0	0	0	0	-1	-1	0	1	1
AX-184105995	4C	23096004	0	-1	0	1	-1	1	0	1	0	0	0	-1	1	-1	0	-1	-1	0	0	0	0	0	0	-1	1	-1	1	-1	0	1	0	0	-1	0	0	1	1	0	0	0	0	0	-1	-1	0	1	1
AX-184106038	4C	18111690	0	0	0	-1	1	-1	0	-1	0	0	0	0	-1	1	0	1	1	0	0	0	0	0	0	1	-1	1	-1	0	0	-1	-1	0	1	0	0	-1	-1	0	-1	0	0	0	1	1	0	-1	1
AX-184106040	4C	18016824	0	0	0	1	-1	1	0	1	0	0	0	0	1	-1	0	-1	-1	0	0	0	0	0	0	-1	1	-1	1	0	0	1	1	0	-1	0	0	1	1	0	1	0	0	0	-1	-1	0	1	-1
AX-184106305	4A	12644711	1	-1	-1	-1	-1	-1	-1	1	-1	-1	1	-1	-1	1	-1	-1	-1	1	-1	-1	-1	-1	-1	-1	-1	1	-1	-1	-1	-1	1	-1	-1	1	-1	1	-1	-1	1	1	1	-1	1	-1	1	-1	-1
AX-184106317	4A	13963752	-1	0	0	0	0	0	0	-1	0	0	-1	1	0	-1	0	0	1	-1	0	0	1	1	0	0	1	-1	0	1	1	0	-1	1	0	-1	1	-1	0	1	-1	-1	-1	0	-1	0	-1	0	0
AX-184106318	4A	13982628	-1	0	0	0	0	0	0	-1	0	0	-1	1	0	-1	0	0	1	-1	0	0	1	1	0	0	1	-1	0	1	1	0	-1	1	0	-1	1	-1	0	1	-1	-1	-1	0	-1	0	-1	0	0
AX-184106354	4A	7377474	-1	0	0	0	0	0	0	-1	0	-1	-1	1	0	0	0	0	1	-1	0	0	1	1	0	1	1	-1	0	1	1	0	-1	1	0	0	1	-1	0	1	-1	-1	-1	0	-1	0	-1	0	0
AX-184106532	4B	18087544	0	-1	1	1	-1	0	0	0	1	0	0	0	-1	-1	-1	-1	0	0	0	0	-1	1	-1	0	0	-1	0	-1	0	-1	-1	0	1	0	-1	1	-1	1	-1	0	-1	0	1	0	0	-1	1
AX-184106736	5A	9913706	0	1	0	-1	0	0	-1	-1	-1	0	0	-1	1	0	1	0	-1	-1	1	0	1	0	1	0	1	1	0	1	-1	0	0	1	1	-1	0	0	-1	0	0	-1	1	0	-1	0	0	1	0
AX-184106740	5A	10164311	1	-1	-1	1	0	0	0	-1	1	0	-1	0	0	0	0	1	-1	0	-1	0	0	-1	0	1	-1	0	1	0	0	0	0	0	1	0	-1	0	-1	-1	0	0	1	-1	-1	-1	-1	1	1
AX-184106878	5A	24491842	0	1	0	0	0	0	0	1	-1	1	1	0	0	0	0	0	0	0	0	0	0	-1	0	-1	1	1	0	1	0	0	0	1	-1	1	0	0	1	1	0	0	0	1	1	0	0	1	-1
AX-184106891	5A	25472905	0	-1	0	0	0	0	0	-1	1	-1	-1	0	0	0	1	0	0	0	0	0	0	1	0	1	-1	-1	0	-1	0	0	0	-1	1	-1	0	0	-1	-1	0	0	0	-1	-1	0	0	-1	1
AX-184107400	5C	4414859	0	0	0	0	0	1	-1	-1	-1	0	1	-1	1	-1	1	0	-1	-1	0	0	1	0	1	0	0	1	-1	1	0	0	0	0	1	-1	-1	0	-1	0	1	-1	1	-1	-1	0	0	1	0
AX-184107418	5C	6008311	0	0	0	0	0	0	1	1	1	0	NA	1	-1	0	-1	0	1	1	NA	0	-1	0	-1	0	0	-1	1	-1	1	0	0	0	-1	1	0	0	1	0	-1	1	-1	1	1	0	0	-1	0
AX-184107433	5C	8777510	0	-1	0	1	0	0	1	1	1	-1	-1	1	-1	0	-1	0	1	1	-1	0	-1	0	-1	0	0	-1	1	-1	1	0	0	-1	-1	1	0	0	1	0	0	1	-1	0	1	0	0	-1	0
AX-184107475	5C	12896748	0	-1	0	1	0	0	1	1	1	0	0	1	-1	0	-1	0	1	1	-1	0	-1	0	-1	0	-1	-1	0	-1	1	-1	0	-1	-1	1	0	0	1	0	0	1	-1	0	1	0	0	-1	0
AX-184107623	6A	31011860	-1	1	0	0	0	-1	1	0	1	0	-1	0	0	0	1	0	0	1	0	0	0	1	0	-1	-1	0	0	0	-1	1	0	0	0	0	0	-1	-1	0	-1	1	1	0	-1	-1	-1	-1	-1
AX-184107692	6A	27812192	1	-1	0	0	0	1	-1	0	-1	0	1	0	-1	0	-1	0	0	-1	0	0	0	-1	0	1	1	0	0	0	1	-1	0	0	0	0	NA	1	1	0	1	-1	-1	0	1	1	1	1	1
AX-184107771	6A	17470799	-1	0	0	1	0	-1	1	1	1	0	-1	-1	1	1	1	0	0	1	0	1	0	0	0	-1	-1	0	0	0	0	1	0	0	1	0	1	-1	-1	0	-1	1	1	0	-1	-1	-1	-1	-1
AX-184107884	6A	6623806	1	-1	0	0	0	0	0	-1	-1	1	1	0	-1	0	0	0	0	0	1	-1	0	-1	0	1	1	1	0	1	0	-1	1	0	-1	0	-1	1	1	1	1	0	-1	0	1	-1	0	1	-1
AX-184107929	6A	83871	0	-1	0	0	1	0	0	0	1	0	1	0	0	1	0	-1	0	1	-1	-1	1	0	0	-1	1	0	0	0	0	0	0	0	-1	-1	1	0	0	0	0	0	1	0	0	1	0	-1	0
AX-184107933	6A	573207	1	-1	-1	0	1	-1	0	-1	-1	0	1	0	0	0	0	0	0	1	1	-1	0	0	-1	0	0	1	0	1	0	0	1	1	0	1	-1	0	0	0	1	0	0	0	0	0	-1	0	-1
AX-184108001	6C	19542052	1	1	1	1	-1	0	-1	1	-1	0	0	0	0	0	0	1	0	-1	1	0	1	1	0	1	0	1	0	1	0	1	0	0	0	0	0	-1	-1	-1	-1	1	-1	1	0	1	1	0	0
AX-184108029	6C	15168092	-1	0	-1	-1	0	0	1	-1	1	0	1	0	0	0	0	-1	0	1	-1	0	-1	-1	0	-1	0	-1	0	-1	0	-1	0	0	0	0	0	0	1	1	1	-1	1	-1	0	0	-1	0	0
AX-184108144	6C	769268	0	1	0	0	-1	0	0	0	-1	0	-1	0	0	-1	0	1	0	-1	1	1	-1	0	0	1	-1	0	0	0	0	0	0	0	1	1	-1	0	0	0	0	0	-1	0	0	-1	0	1	0
AX-184108435	6B	11890406	0	1	1	1	0	1	0	1	1	0	1	-1	1	1	0	0	1	0	1	-1	1	1	0	0	0	1	1	0	0	0	0	0	1	1	1	1	-1	0	NA	0	-1	0	-1	0	1	1	0
AX-184108480	6B	5849533	0	1	1	1	-1	1	1	0	1	0	-1	0	-1	0	0	0	0	0	0	1	1	1	0	1	-1	0	0	1	0	0	0	0	0	1	0	0	0	-1	1	-1	-1	0	-1	0	0	1	0
AX-184108511	6B	1135772	0	1	1	1	-1	1	1	-1	0	0	-1	-1	0	0	0	1	0	0	0	1	1	1	1	1	-1	1	0	1	0	0	0	0	0	0	0	0	0	-1	1	-1	-1	0	-1	-1	0	1	0
AX-184108523	6B	827614	0	1	1	1	-1	1	1	-1	0	0	-1	-1	0	0	0	1	0	0	0	1	1	1	1	1	-1	1	0	1	0	NA	0	0	0	0	0	0	0	-1	1	-1	-1	0	0	-1	0	1	0
AX-184108529	6B	5446851	0	-1	0	-1	0	-1	0	-1	0	0	-1	0	-1	-1	0	0	-1	0	-1	1	-1	-1	1	0	0	-1	-1	0	0	0	0	0	-1	-1	0	-1	1	0	1	1	1	0	0	0	-1	-1	0
AX-184108855	0	0	-1	1	-1	1	-1	-1	-1	-1	-1	-1	-1	1	1	-1	-1	1	1	-1	1	-1	-1	-1	1	-1	1	1	-1	-1	-1	1	-1	-1	0	-1	-1	-1	-1	-1	1	-1	-1	0	-1	-1	-1	-1	1
AX-184109066	7A	11066846	0	0	1	1	0	1	-1	0	-1	0	0	1	0	1	-1	-1	0	0	0	0	-1	-1	1	1	1	0	1	1	0	-1	1	0	0	1	0	1	-1	0	0	0	-1	1	0	0	0	0	0
AX-184109253	7B	11874891	0	1	0	0	0	1	-1	-1	1	0	0	0	0	-1	1	0	0	1	0	-1	-1	0	1	0	0	1	-1	0	0	-1	0	0	0	-1	1	1	0	1	1	0	1	1	0	0	0	-1	0
AX-184109437	7D	12382538	0	0	1	1	0	1	-1	0	-1	0	0	1	0	1	-1	-1	0	0	0	1	-1	-1	1	1	1	0	1	1	0	-1	0	0	0	1	0	1	-1	0	0	0	-1	1	0	0	0	0	0
AX-184109522	7D	558611	1	-1	-1	1	1	-1	-1	0	0	-1	0	1	0	1	1	-1	1	0	0	0	0	1	0	0	-1	-1	-1	1	0	1	0	-1	-1	-1	0	1	-1	-1	-1	0	-1	-1	-1	1	-1	1	-1
AX-184109568	1D	19848920	0	-1	0	0	1	0	0	-1	1	-1	1	0	1	1	1	-1	-1	-1	-1	0	0	0	-1	0	-1	0	1	1	1	-1	-1	0	0	0	0	-1	0	0	-1	-1	0	0	0	1	-1	0	-1
AX-184109604	1D	15017624	0	1	0	0	-1	0	-1	1	-1	1	-1	0	-1	-1	-1	1	1	0	1	0	0	0	1	0	0	0	-1	-1	-1	1	1	0	0	0	0	1	0	0	1	1	0	0	0	-1	1	0	1
AX-184109635	1D	11887566	0	-1	0	0	1	0	1	-1	0	-1	1	0	1	1	1	-1	-1	0	0	0	1	0	-1	0	0	0	1	1	1	-1	-1	0	0	0	0	-1	0	0	-1	-1	0	0	0	1	-1	0	-1
AX-184109652	1D	10813718	0	1	0	0	0	0	-1	1	0	1	-1	0	-1	-1	-1	1	1	0	0	0	-1	0	1	0	0	0	-1	-1	-1	1	1	0	0	1	0	1	0	0	1	1	0	0	0	0	1	0	1
AX-184109659	1D	9531458	0	-1	1	0	0	0	1	-1	-1	-1	1	0	1	1	1	-1	-1	0	0	0	1	0	-1	0	0	0	1	1	1	-1	-1	0	0	-1	0	-1	-1	0	0	-1	0	0	0	0	-1	1	-1
AX-184109780	0	0	0	1	1	0	0	-1	0	-1	0	0	0	0	-1	-1	-1	1	-1	1	0	0	1	0	1	-1	-1	-1	0	-1	0	0	0	-1	0	1	-1	0	-1	-1	-1	0	0	0	0	0	1	0	1
AX-184109883	1B	11880267	1	-1	1	0	0	1	-1	0	-1	-1	0	0	1	1	0	1	1	0	0	0	0	0	0	0	1	0	0	0	0	-1	0	1	0	0	1	0	1	0	1	-1	0	0	-1	-1	0	1	0
AX-184109963	1B	23333058	1	0	1	1	0	0	-1	0	-1	-1	0	0	1	1	0	1	1	0	0	1	0	0	0	NA	1	0	0	0	0	-1	0	1	0	0	1	0	1	0	1	-1	0	0	-1	-1	0	1	1
AX-184109967	1B	24229158	-1	0	-1	-1	0	0	1	0	1	1	0	0	-1	-1	0	-1	-1	0	0	-1	0	0	0	1	-1	0	0	0	0	1	0	-1	0	0	-1	0	-1	0	-1	1	0	0	1	1	0	-1	-1
AX-184110281	1A	5862761	0	0	0	0	0	1	1	-1	0	1	1	0	0	1	0	1	0	1	0	-1	1	1	0	0	0	0	0	1	0	1	1	0	1	0	0	1	0	-1	1	0	0	0	-1	1	0	-1	0
AX-184110466	2C	8695519	-1	0	-1	0	0	0	0	-1	1	-1	-1	0	1	1	0	1	1	0	0	0	0	-1	0	1	0	-1	-1	1	0	-1	-1	0	0	0	-1	0	-1	1	0	0	1	0	0	-1	-1	0	1
AX-184110583	2C	22411789	0	0	0	0	0	0	0	0	0	0	0	0	0	1	0	0	1	-1	0	-1	0	0	-1	0	0	-1	0	-1	-1	-1	-1	0	0	1	-1	0	0	-1	0	-1	0	1	-1	0	-1	0	1
AX-184110676	0	0	-1	0	0	0	0	0	-1	-1	1	0	-1	0	1	1	0	1	1	0	1	0	0	-1	0	1	0	0	-1	0	0	-1	-1	1	-1	0	-1	0	0	1	0	1	1	0	1	-1	0	0	1
AX-184110710	2C	1543077	-1	-1	1	0	1	0	-1	0	0	1	1	-1	0	0	0	-1	-1	0	0	NA	0	0	1	0	1	1	0	-1	0	1	-1	0	1	0	0	0	1	0	1	NA	-1	1	0	-1	1	0	0
AX-184110939	2A	5710324	-1	0	1	0	1	1	1	0	1	1	1	-1	1	0	-1	0	1	-1	-1	-1	-1	1	0	-1	1	-1	-1	1	-1	0	1	1	1	0	0	0	0	0	1	-1	0	1	0	-1	-1	0	0
AX-184111037	2D	26997657	-1	1	0	0	0	1	0	1	1	0	1	0	1	1	0	1	-1	0	0	0	0	-1	0	0	0	0	0	0	-1	-1	-1	0	0	1	1	1	0	-1	1	-1	0	-1	0	0	-1	0	0
AX-184111042	2D	26427917	-1	1	0	0	0	1	0	1	1	0	1	0	1	1	0	1	-1	0	0	0	0	-1	0	0	0	0	0	0	-1	-1	-1	0	0	1	1	1	0	-1	1	-1	0	-1	0	0	-1	0	0
AX-184111049	2D	26074765	-1	1	0	0	0	1	0	1	1	0	1	0	1	1	0	1	-1	0	0	0	0	-1	0	0	0	0	0	0	-1	-1	-1	0	0	1	1	1	0	-1	1	-1	0	-1	0	0	-1	0	0
AX-184111112	2D	18875594	-1	-1	-1	-1	-1	-1	-1	-1	-1	-1	-1	-1	-1	-1	-1	-1	-1	-1	-1	-1	-1	-1	-1	-1	-1	-1	-1	-1	-1	-1	-1	-1	-1	-1	-1	-1	-1	-1	-1	-1	-1	-1	-1	-1	-1	-1	-1
AX-184112072	3B	23576540	-1	0	-1	0	1	0	1	1	0	-1	0	1	1	0	0	0	0	0	0	-1	-1	1	-1	1	-1	0	1	0	1	1	-1	-1	1	0	-1	1	0	1	1	0	1	1	-1	1	0	0	-1
[truncated: 6,926 more rows]
[truncated: 43 more columns]
